# Supplementary material for: A signal-like role for floral humidity in a nocturnal pollination system
Source: Nat Commun. 2022 Dec 15;13:7773. doi: 10.1038/s41467-022-35353-8 (PMC9755274; doi:10.1038/s41467-022-35353-8)
Supplement: Supplementary file 6 — Source Data [file 41467_2022_35353_MOESM6_ESM.zip]

Archive with 34 entries (34 files):
- source data/Fig 1a_raw data.xlsx
- source data/Fig 1a_source data.xlsx
- source data/Fig 1b_source data.xlsx
- source data/Fig 1c_source data.xlsx
- source data/Fig 1d_source data.xlsx
- source data/Fig 1e_source data.xlsx
- source data/Fig 2f_source data.xlsx
- source data/Fig 2h-l_source data.xlsx
- source data/Fig 4b_source data.xlsx
- source data/Fig 4e_source data.xlsx
- source data/Fig 4f_source data.xlsx
- source data/Fig 4g_source data.xlsx
- source data/Fig 4h_source data.xlsx
- source data/Fig 4i_source data.xlsx
- source data/Fig 4j_source data.xlsx
- source data/Fig 4k_source data.xlsx
- source data/Fig 4l_source data.xlsx
- source data/Fig 5g_source data.xlsx
- source data/Fig 5h_source data.xlsx
- source data/Fig 5i_source data.xlsx
- source data/Fig 5j_source data.xlsx
- source data/Fig 5k_source data.xlsx
- source data/Fig 5l_source data.xlsx
- source data/Fig. 2f.mat
- source data/Fig. 3a-b.xlsx
- source data/Fig. 5a-c.xlsx
- source data/Supplementary data fig 10.xlsx
- source data/Supplementary data fig 1a.xlsx
- source data/Supplementary data fig 1b.xlsx
- source data/Supplementary data fig 1c.xlsx
- source data/Supplementary data fig 6a.xlsx
- source data/Supplementary data fig 6c.xlsx
- source data/Supplementary data fig 7a.xlsx
- source data/Supplementary data fig 9.xlsx
