# Supplementary material for: A signal-like role for floral humidity in a nocturnal pollination system
Source: Nat Commun. 2022 Dec 15;13:7773. doi: 10.1038/s41467-022-35353-8 (PMC9755274; doi:10.1038/s41467-022-35353-8)
Supplement: Supplementary file 6 — Source Data [file 41467_2022_35353_MOESM6_ESM.zip › source data/Fig 1a_raw data.xlsx]

## Sheet: Sheet1
time (sec)	distance (mm)	mean_backgroundRH_10s	SEM	mean_backgroundRH_20s	SEM	mean_backgroundRH_30s	SEM	mean_backgroundRH_40s	SEM	mean_backgroundRH_50s	SEM
1	0.214	38.825	2.98842	34.6	2.24277	37.1833	1.5615	30.08	2.74179	24.1643	0.763566
2	0.428	38.85	2.98343	34.6	2.25234	37.2333	1.55621	30.12	2.73393	24.1714	0.764201
3	0.642	38.95	3.03164	34.6111	2.24416	37.25	1.57665	30.24	2.76742	24.2429	0.752849
4	0.856	38.975	3.02665	34.6667	2.26948	37.3167	1.55251	30.26	2.76922	24.2429	0.752849
5	1.07	38.95	3.00597	34.7	2.27107	37.35	1.54483	30.34	2.79475	24.2714	0.762546
6	1.284	39	3.02186	34.7778	2.29297	37.3667	1.54848	30.36	2.79653	24.2929	0.766716
7	1.498	39.025	3.00843	34.8333	2.28619	37.3667	1.52592	30.5	2.82984	24.3286	0.781196
8	1.712	39	2.96311	34.8778	2.3021	37.4167	1.52128	30.52	2.8315	24.3571	0.783393
9	1.926	39.125	2.97612	34.9	2.28832	37.4167	1.49876	30.56	2.86716	24.4286	0.781196
10	2.14	39	2.87663	34.9222	2.29212	37.4333	1.49101	30.6	2.87071	24.4429	0.782832
11	2.354	39.05	2.87185	34.9667	2.29165	37.4	1.46629	30.62	2.90713	24.4643	0.786046
12	2.568	39.05	2.87185	34.9111	2.30353	37.4333	1.45113	30.64	2.90905	24.4714	0.78225
13	2.782	39.1	2.85861	34.9444	2.31067	37.4333	1.4532	30.68	2.9176	24.5071	0.778662
14	2.996	39.2	2.93627	34.8333	2.29577	37.4	1.46833	30.7	2.91959	24.5214	0.780193
15	3.21	39.225	2.91358	34.8444	2.30272	37.3667	1.48676	30.7	2.93905	24.5857	0.770818
16	3.424	39.275	2.95251	34.7444	2.30302	37.3667	1.48676	30.72	2.94116	24.5643	0.773007
17	3.638	39.2	2.95832	34.7667	2.33684	37.2167	1.58165	30.76	2.96321	24.5857	0.767747
18	3.852	39.225	2.9778	34.6667	2.35997	37.25	1.5853	30.76	2.96321	24.5786	0.764039
19	4.066	39.075	3.01507	34.6111	2.35793	37.05	1.66027	30.72	2.98319	24.5714	0.778871
20	4.28	39.075	3.01507	34.4444	2.36491	37.0667	1.66447	30.72	2.96385	24.5786	0.778924
21	4.494	38.875	3.06713	34.3667	2.36831	36.7667	1.72504	30.6	3.00982	24.5786	0.774609
22	4.708	38.825	3.02913	34.1889	2.40089	36.7333	1.72948	30.64	3.02632	24.55	0.786825
23	4.922	38.625	3.16053	34.1222	2.39216	36.5167	1.75716	30.5	3.08739	24.5643	0.792867
24	5.136	38.6	3.14192	33.9444	2.40556	36.5	1.7489	30.5	3.08739	24.5286	0.816413
25	5.35	38.4	3.25653	33.8333	2.36643	36.2667	1.79493	30.4	3.13417	24.5143	0.817384
26	5.564	38.4	3.25653	33.5778	2.34324	36.25	1.79141	30.34	3.16095	24.4857	0.838094
27	5.778	38.225	3.26532	33.4667	2.31259	36.1	1.81971	30.32	3.17071	24.4714	0.843034
28	5.992	38.15	3.2824	33.1778	2.30469	36.0667	1.81267	30.28	3.18895	24.4857	0.837438
29	6.206	38	3.2838	33.1444	2.31625	35.95	1.85953	30.2	3.20312	24.4571	0.841552
30	6.42	37.9	3.30857	32.8333	2.32546	35.8667	1.86685	30.14	3.20337	24.45	0.840705
31	6.634	37.775	3.35295	32.7222	2.34342	35.7333	1.86827	30.06	3.2054	24.4	0.842419
32	6.848	37.625	3.39298	32.5444	2.37365	35.5833	1.90113	30.04	3.21444	24.3857	0.836716
33	7.062	37.425	3.40279	32.4222	2.39007	35.5	1.92735	29.98	3.21612	24.3571	0.841879
34	7.276	37.325	3.43083	32.2889	2.45631	35.3833	1.94669	29.92	3.24305	24.3571	0.839919
35	7.49	37.125	3.4678	32.1556	2.47494	35.35	1.94692	29.74	3.28551	24.3214	0.844711
36	7.704	37	3.50262	31.9889	2.53374	35.1667	1.98975	29.72	3.29445	24.3214	0.855825
37	7.918	36.7	3.52491	31.8889	2.54452	35.1167	1.99021	29.54	3.36416	24.3143	0.857216
38	8.132	36.6	3.5527	31.8111	2.57533	34.8833	2.01848	29.48	3.37867	24.3	0.856007
39	8.346	36.35	3.61582	31.6667	2.59385	34.8667	2.01853	29.32	3.40124	24.2643	0.874712
40	8.56	36.25	3.64337	31.5778	2.60367	34.6667	2.05875	29.26	3.38875	24.2214	0.863559
41	8.774	35.925	3.65066	31.4778	2.61941	34.6167	2.05871	29.14	3.4285	24.2286	0.873129
42	8.988	35.825	3.67772	31.3778	2.61496	34.4667	2.06441	29.06	3.43869	24.1857	0.869941
43	9.202	35.6	3.69887	31.2444	2.63613	34.4667	2.06441	28.88	3.48746	24.1643	0.874335
44	9.416	35.525	3.74575	31.1667	2.61173	34.2833	2.09434	28.84	3.46664	24.0857	0.865509
45	9.63	35.45	3.77635	30.9889	2.63351	34.25	2.06861	28.66	3.54099	24.0357	0.882965
46	9.844	35.35	3.70236	30.9333	2.63492	34.1167	2.07821	28.66	3.54099	23.9571	0.870753
47	10.058	35.2	3.75455	30.7556	2.66115	34.0833	2.07548	28.5	3.62657	23.9357	0.885823
48	10.272	35.05	3.68296	30.7444	2.67785	33.9167	2.0713	28.44	3.61574	23.8643	0.888733
49	10.486	34.85	3.74578	30.5333	2.68458	33.85	2.02859	28.26	3.68925	23.8214	0.905003
50	10.7	34.8	3.67219	30.5111	2.69333	33.6167	2.0264	28.22	3.6683	23.7357	0.913609
51	10.914	34.575	3.71065	30.3222	2.70482	33.55	2.02974	28.04	3.74454	23.7071	0.93406
52	11.128	34.425	3.60263	30.2889	2.69683	33.4833	2.04049	28	3.72357	23.6571	0.932662
53	11.342	34.175	3.66046	30.1	2.69979	33.3	2.05767	27.9	3.76922	23.6143	0.935142
54	11.556	34.05	3.5713	30.0778	2.69865	33.2333	2.08065	27.86	3.74828	23.5571	0.934369
55	11.77	33.95	3.62457	29.8444	2.69192	33.0333	2.09518	27.8	3.7773	23.5357	0.938177
56	11.984	33.8	3.55364	29.8	2.67841	32.9667	2.08705	27.74	3.76678	23.4714	0.932233
57	12.198	33.7	3.62008	29.6222	2.67964	32.7667	2.10486	27.58	3.82118	23.3786	0.941893
58	12.412	33.55	3.55023	29.6	2.66437	32.7667	2.11954	27.6	3.82479	23.3429	0.944487
59	12.626	33.425	3.62293	29.4111	2.66289	32.5667	2.13365	27.38	3.88477	23.25	0.945943
60	12.84	33.3	3.56207	29.3444	2.67748	32.5667	2.13833	27.4	3.87634	23.1857	0.973374
61	13.054	33.125	3.66091	29.2444	2.68505	32.3667	2.11922	27.14	3.92945	23.1071	0.977576
62	13.268	33	3.60023	29.1778	2.69644	32.3333	2.10739	27.12	3.91196	23.0143	0.992768
63	13.482	32.8	3.71909	29.0667	2.70909	32.2	2.10887	26.78	4.00192	22.95	0.995471
64	13.696	32.75	3.6929	28.9667	2.74327	32.1333	2.09947	26.78	3.98163	22.8714	1.02638
65	13.91	32.525	3.75619	28.8667	2.73089	31.95	2.11672	26.58	4.01838	22.8214	1.02019
66	14.124	32.5	3.75722	28.6333	2.77243	31.9167	2.10451	26.46	4.04346	22.75	1.0336
67	14.338	32.35	3.76486	28.5667	2.7921	31.8333	2.11229	26.24	4.07659	22.7	1.03313
68	14.552	32.225	3.7655	28.4556	2.78494	31.6833	2.07291	26.18	4.10212	22.6429	1.03248
69	14.766	32.125	3.7473	28.2222	2.82527	31.5833	2.08029	26.02	4.14034	22.6	1.03552
70	14.98	31.95	3.72145	28.0222	2.83396	31.4667	2.12347	25.92	4.15685	22.5643	1.04106
71	15.194	31.75	3.73307	27.8333	2.86279	31.4	2.13276	25.78	4.18562	22.4929	1.04752
72	15.408	31.625	3.70931	27.6444	2.89732	31.1833	2.11493	25.7	4.22007	22.4143	1.04995
73	15.622	31.425	3.72321	27.4889	2.92871	31.1333	2.13099	25.62	4.23833	22.3286	1.05988
74	15.836	31.225	3.67001	27.3222	2.9346	30.8667	2.13161	25.46	4.25624	22.2929	1.05864
75	16.05	31.025	3.64929	27.1778	2.95831	30.8333	2.14207	25.46	4.24836	22.1929	1.07092
76	16.264	30.975	3.67387	27.1	2.94298	30.5	2.18845	25.28	4.25481	22.1429	1.07732
77	16.478	30.775	3.56356	27	2.96048	30.5	2.18845	25.24	4.27301	22.1143	1.0811
78	16.692	30.6	3.66128	26.8889	2.94866	30.1667	2.18962	25.1	4.29383	21.9786	1.07923
79	16.906	30.475	3.57943	26.7778	2.96558	30.1667	2.18962	25.06	4.31191	21.9429	1.0819
80	17.12	30.25	3.67276	26.6778	2.97035	29.9333	2.19054	24.92	4.32463	21.7786	1.09811
81	17.334	30.075	3.59569	26.5778	2.99011	29.9	2.19939	24.9	4.33359	21.7786	1.09896
82	17.548	29.875	3.66069	26.4111	2.98256	29.7	2.16749	24.78	4.32913	21.6143	1.10746
83	17.762	29.85	3.66572	26.3333	2.98408	29.6833	2.17752	24.74	4.34702	21.6	1.11202
84	17.976	29.475	3.59244	26.1889	3.00344	29.4833	2.15861	24.64	4.36057	21.4357	1.12658
85	18.19	29.475	3.59244	26.1333	3.01201	29.45	2.10662	24.58	4.3824	21.4214	1.13026
86	18.404	29.175	3.49818	25.9444	3.03503	29.0833	2.15846	24.52	4.36949	21.2357	1.14851
87	18.618	29.075	3.51743	25.8111	3.01936	29.0333	2.11686	24.34	4.45125	21.1857	1.15686
88	18.832	28.85	3.40355	25.7	3.05528	28.9	2.1177	24.28	4.41207	20.9714	1.18694
89	19.046	28.75	3.42406	25.5333	3.03178	28.45	2.25725	24.18	4.45796	20.9143	1.1949
90	19.26	28.525	3.2882	25.4444	3.04175	28.2833	2.27265	24.2	4.43069	20.75	1.20829
91	19.474	28.45	3.30366	25.3222	3.01698	27.8667	2.39272	24.08	4.48636	20.65	1.21333
92	19.688	28.175	3.16396	25.2333	3.03622	27.7	2.42047	23.98	4.46648	20.5143	1.24216
93	19.902	28.025	3.19697	25.0222	3.00314	27.35	2.43622	23.92	4.49393	20.3857	1.25145
94	20.116	27.775	3.08258	24.9222	3.02296	27.2667	2.4641	23.8	4.49132	20.2357	1.28895
95	20.33	27.625	3.11966	24.6889	2.99988	26.8667	2.47126	23.78	4.50049	20.1071	1.30916
96	20.544	27.425	3.02335	24.5889	3.02023	26.8	2.46441	23.58	4.49304	20.0071	1.30078
97	20.758	27.275	3.06523	24.3556	3.00417	26.2667	2.59919	23.54	4.51116	19.8071	1.37287
98	20.972	27.125	2.96967	24.2778	3.02057	26.2167	2.60415	23.38	4.50937	19.7143	1.38361
99	21.186	26.975	3.01562	24.1	3.00472	25.75	2.70059	23.24	4.53107	19.6	1.4174
100	21.4	26.775	2.88137	24	3.01851	25.7333	2.71559	23.08	4.56765	19.4929	1.42596
101	21.614	26.625	2.93297	23.8556	3.00588	25.4	2.7975	22.94	4.58995	19.3786	1.45731
102	21.828	26.5	2.83373	23.7556	3.0232	25.35	2.8141	22.78	4.58851	19.3	1.45364
103	22.042	26.4	2.8717	23.6111	3.00562	25.1833	2.87894	22.7	4.58279	19.1929	1.4784
104	22.256	26.325	2.84821	23.5333	3.01883	25	2.8146	22.46	4.62208	19.0857	1.4764
105	22.47	26.25	2.79001	23.4444	3.00426	24.9	2.82524	22.36	4.61179	19.0214	1.48602
106	22.684	26.125	2.83648	23.3333	3.02687	24.7167	2.77674	22.02	4.69238	18.95	1.48049
107	22.898	26.025	2.75994	23.3111	3.00428	24.55	2.77281	21.92	4.66791	18.9143	1.48512
108	23.112	25.875	2.82175	23.2222	2.98904	24.3667	2.73431	21.62	4.75641	18.7929	1.48396
109	23.326	25.825	2.74814	23.1333	3.01054	24.2833	2.72206	21.5	4.72832	18.6857	1.50931
110	23.54	25.7	2.82164	23.0556	2.97168	23.9833	2.67624	21.22	4.76785	18.5786	1.51962
111	23.754	25.65	2.78523	22.9889	2.99692	23.95	2.67915	21.12	4.75851	18.5286	1.53446
112	23.968	25.575	2.85084	22.8889	2.94658	23.6	2.72849	20.84	4.84289	18.4071	1.55084
113	24.182	25.525	2.81466	22.8667	2.95184	23.5833	2.73318	20.78	4.82943	18.4	1.55043
114	24.396	25.35	2.86313	22.7	2.88189	23.3	2.8512	20.58	4.8469	18.2714	1.53757
115	24.61	25.275	2.80814	22.6444	2.89751	23.2667	2.84777	20.54	4.83793	18.2571	1.53883
116	24.824	25.05	2.76481	22.4556	2.81707	23.0667	2.9527	20.36	4.84403	18.1786	1.52698
117	25.038	25	2.72611	22.2778	2.8415	23.0667	2.9527	20.36	4.84403	18.1643	1.52455
118	25.252	24.725	2.67344	22.0667	2.78278	22.8833	2.95403	20.08	4.88205	18.1071	1.50254
119	25.466	24.675	2.63261	21.8778	2.80311	22.8833	2.95403	20.08	4.88205	18.0714	1.49741
120	25.68	24.3	2.6385	21.6778	2.78856	22.65	2.82474	19.78	4.95049	17.9714	1.47747
121	25.894	24.25	2.59567	21.4333	2.83588	22.65	2.82474	19.78	4.95049	17.9286	1.47079
122	26.108	23.925	2.64335	21.2111	2.81378	22.5	2.60384	19.5	5.03617	17.7929	1.456
123	26.322	23.925	2.62309	21.0111	2.85217	22.5	2.60384	19.5	5.03617	17.7429	1.45582
124	26.536	23.525	2.56917	20.8333	2.82523	22.35	2.49957	19.36	5.04942	17.5929	1.46244
125	26.75	23.525	2.56917	20.6556	2.86444	22.15	2.40842	19.38	5.04573	17.55	1.45628
126	26.964	23.25	2.51678	20.5444	2.84679	22.0167	2.35236	19.32	5.03571	17.4	1.45614
127	27.178	23.225	2.5217	20.4	2.82931	21.8667	2.2784	19.22	5.03472	17.35	1.4608
128	27.392	23.125	2.43529	20.2111	2.87245	21.75	2.25813	19.1	5.02951	17.2143	1.4461
129	27.606	23.05	2.45102	20.0222	2.82389	21.6833	2.11052	19	5.02872	17.1429	1.45216
130	27.82	22.9	2.3445	19.8889	2.85324	21.5	2.06753	18.82	5.02617	16.9786	1.47082
131	28.034	22.825	2.36163	19.7111	2.79342	21.3833	1.91667	18.7	5.03647	16.9214	1.4691
132	28.248	22.775	2.32572	19.6333	2.8003	21.1833	1.8805	18.54	5.03901	16.75	1.50613
133	28.462	22.725	2.31134	19.4	2.7377	20.95	1.83934	18.42	5.07793	16.6429	1.52343
134	28.676	22.625	2.25476	19.3222	2.74797	20.8333	1.8357	18.3	5.0946	16.4857	1.53551
135	28.89	22.575	2.26729	19.0333	2.68266	20.3167	1.94806	18.24	5.07155	16.3786	1.5669
136	29.104	22.35	2.23551	18.9	2.70365	20.2667	1.96005	18.26	5.07194	16.2857	1.56458
137	29.318	22.35	2.26035	18.6333	2.63771	19.8167	2.10356	18.14	5.08317	16.1857	1.58526
138	29.532	22.05	2.20246	18.4222	2.6629	19.8167	2.10356	18.12	5.09032	16.1286	1.57983
139	29.746	21.95	2.22355	18.2556	2.61317	19.5	2.14833	17.98	5.12654	16.05	1.58318
140	29.96	21.625	2.23098	18.0778	2.63232	19.5	2.14833	17.9	5.13595	16.0143	1.57616
141	30.174	21.55	2.26918	17.9333	2.62006	19.35	2.14783	17.7	5.16469	15.9143	1.59039
142	30.388	21.425	2.40152	17.7444	2.64765	19.3333	2.14035	17.62	5.20177	15.8714	1.59334
143	30.602	21.25	2.34894	17.6222	2.62577	19.2	2.16456	17.48	5.18444	15.7929	1.58449
144	30.816	21.125	2.4537	17.6	2.64034	19.15	2.16499	17.46	5.21024	15.7357	1.58245
145	31.03	21.075	2.42087	17.5333	2.68489	19.1833	2.09911	17.36	5.17983	15.6071	1.57656
146	31.244	21	2.45187	17.4889	2.64945	19.15	2.08467	17.3	5.18585	15.5071	1.5856
147	31.458	20.925	2.4036	17.4222	2.67975	19.0833	2.08381	17.22	5.15542	15.4214	1.57128
148	31.672	20.9	2.40866	17.3222	2.64401	19.0833	1.98837	17.18	5.14504	15.3714	1.58639
149	31.886	20.9	2.40347	17.3222	2.64653	18.9667	1.97529	17	5.06182	15.2429	1.591
150	32.1	20.825	2.46724	17.1778	2.63775	18.7833	1.94103	17.04	5.05783	15.2	1.58932
151	32.314	20.7	2.39548	17.2222	2.62635	18.6667	1.92936	16.78	4.98261	15.0929	1.57997
152	32.528	20.7	2.37873	17.1222	2.59496	18.4833	1.94703	16.8	4.96961	14.9857	1.58113
153	32.742	20.475	2.28669	17.0556	2.61163	18.4167	1.93105	16.68	4.92711	14.9214	1.56265
154	32.956	20.45	2.25887	16.9444	2.57499	18.3833	1.90323	16.68	4.91705	14.8143	1.56521
155	33.17	20.05	2.14068	16.9111	2.59264	18.2833	1.90042	16.6	4.89152	14.75	1.55414
156	33.384	19.975	2.11202	16.8	2.54804	18.2833	1.76926	16.56	4.9253	14.6857	1.54883
157	33.598	19.575	1.99891	16.6667	2.58285	18.2167	1.76284	16.36	4.85269	14.6214	1.53219
158	33.812	19.3	2.06196	16.5	2.5364	18.05	1.63885	16.3	4.90459	14.5571	1.53045
159	34.026	19.15	2.00935	16.3222	2.58214	18.0167	1.63349	16.3	4.90459	14.4357	1.51163
160	34.24	18.95	2.08746	16.1778	2.53365	17.7833	1.5032	16.04	4.97057	14.3929	1.52014
161	34.454	19	2.09245	15.9333	2.57375	17.75	1.4946	15.98	4.91797	14.2429	1.51714
162	34.668	18.875	2.14879	15.7111	2.49229	17.5333	1.36374	15.8	4.90887	14.15	1.52696
163	34.882	19.025	2.17308	15.4333	2.54198	17.5333	1.35737	15.74	4.85578	14.0357	1.52354
164	35.096	18.85	2.1716	15.3556	2.51469	17.4	1.31149	15.48	4.86235	13.9714	1.53288
165	35.31	18.95	2.17888	15.1222	2.49821	17.35	1.27874	15.4	4.80926	13.8286	1.54637
166	35.524	18.7	2.16256	14.9556	2.47572	17.0833	1.38694	15.3	4.81404	13.7857	1.55163
167	35.738	18.775	2.16809	14.7333	2.50061	17.0333	1.37056	15.2	4.78414	13.6429	1.57963
168	35.952	18.675	2.0918	14.5778	2.48947	16.9667	1.35442	15.22	4.77822	13.5643	1.59586
169	36.166	18.55	2.10178	14.4222	2.45729	16.6	1.51767	15.06	4.77939	13.4714	1.60632
170	36.38	18.475	2.04588	14.3556	2.46814	16.4833	1.49653	14.98	4.78345	13.4357	1.61012
171	36.594	18.45	2.05852	14.1444	2.41621	16.1333	1.63047	14.9	4.74689	13.3357	1.62341
172	36.808	18.375	2.00265	14.0778	2.43109	16.0333	1.5741	14.78	4.74578	13.3071	1.62229
173	37.022	18.5	1.94636	13.8778	2.37445	15.6667	1.75284	14.68	4.6927	13.2143	1.6227
174	37.236	18.4	1.87216	13.8222	2.39112	15.5667	1.72466	14.58	4.69781	13.1357	1.61988
175	37.45	18.475	1.85354	13.7111	2.33883	15.1833	1.89463	14.56	4.64646	12.9857	1.62027
176	37.664	18.4	1.79861	13.6444	2.33691	15.1167	1.88139	14.42	4.65848	12.8857	1.62206
177	37.878	18.3	1.85338	13.5889	2.30196	14.7833	1.91406	14.28	4.63718	12.6929	1.64144
178	38.092	18.15	1.78442	13.5	2.28807	14.8	1.91955	14.32	4.6545	12.65	1.64075
179	38.306	17.975	1.83774	13.4333	2.24215	14.5333	1.93901	14.12	4.62011	12.55	1.62818
180	38.52	17.9	1.82254	13.3556	2.23496	14.55	1.94538	14.1	4.6258	12.5214	1.62573
181	38.734	17.575	1.95677	13.2222	2.17382	14.2	2.04662	13.82	4.63286	12.45	1.61384
182	38.948	17.575	1.95677	13.2222	2.17695	14.1833	2.06146	13.76	4.64947	12.4429	1.62216
183	39.162	17.225	2.14141	13.0778	2.14378	13.8333	2.14735	13.54	4.69847	12.3571	1.6051
184	39.376	17.25	2.15194	13.0333	2.15838	13.8167	2.14094	13.44	4.72235	12.3429	1.60947
185	39.59	16.975	2.30881	12.9333	2.17243	13.5333	2.23453	13.28	4.7689	12.2357	1.58841
186	39.804	16.875	2.33359	12.7889	2.16862	13.45	2.21461	13.26	4.77426	12.2	1.5978
187	40.018	16.575	2.41984	12.6556	2.17888	13.3	2.26789	13.12	4.7309	12.0714	1.57816
188	40.232	16.425	2.45675	12.4778	2.18071	13.2667	2.26048	13.06	4.75275	12.0571	1.58089
189	40.446	16.125	2.50545	12.4889	2.1791	13.15	2.22722	13.06	4.68173	11.9143	1.57696
190	40.66	16	2.53706	12.3111	2.13973	12.95	2.2326	13.02	4.70376	11.8714	1.56891
191	40.874	15.8	2.497	12.2667	2.15039	12.8333	2.20177	13.04	4.6414	11.7643	1.5607
192	41.088	15.7	2.52422	12.0778	2.09774	12.7667	2.16313	13.04	4.6414	11.7071	1.56171
193	41.302	15.525	2.46319	11.9111	2.12161	12.5333	2.07407	13.12	4.59558	11.6	1.55054
194	41.516	15.375	2.45879	11.7556	2.09908	12.5	2.07894	13.08	4.61838	11.5643	1.55099
195	41.73	15.375	2.42018	11.5667	2.14288	12.4333	2.05907	13	4.54004	11.4714	1.53867
196	41.944	15.3	2.42006	11.3889	2.10584	12.3	2.02435	12.98	4.55153	11.3929	1.5436
197	42.158	15.4	2.4	11.1889	2.14012	12.1833	1.99623	12.78	4.50582	11.3286	1.52198
198	42.372	15.4	2.4	11.0889	2.10003	12.0167	1.97913	12.84	4.47153	11.2214	1.52687
199	42.586	15.55	2.36837	11.0444	2.09378	11.9667	1.96548	12.68	4.40039	11.1429	1.52138
200	42.8	15.525	2.37745	11.0111	2.0547	11.75	1.90801	12.72	4.36502	11.0929	1.5122
201	43.014	15.75	2.31822	10.9778	2.06235	11.7833	1.91875	12.54	4.25495	11.0429	1.52711
202	43.228	15.55	2.23774	10.9333	2.0295	11.6667	1.90799	12.44	4.27219	11	1.52503
203	43.442	15.675	2.15111	10.9556	2.02334	11.7	1.92059	12.34	4.24648	10.9071	1.53957
204	43.656	15.525	2.10174	10.9778	2.02071	11.65	1.89592	12.26	4.25319	10.7857	1.55404
205	43.87	15.325	2.12186	10.9222	2.00103	11.6333	1.89203	12.08	4.22746	10.6714	1.54616
206	44.084	15.175	2.07781	10.9778	1.99108	11.6	1.89824	11.94	4.21018	10.5429	1.56049
207	44.298	14.975	2.09737	10.9333	1.95973	11.45	1.85414	11.82	4.14577	10.4286	1.5548
208	44.512	14.8	2.05345	10.9111	1.94896	11.4833	1.83692	11.8	4.14476	10.3571	1.56007
209	44.726	14.7	2.00956	10.8667	1.92715	11.3167	1.81207	11.62	4.07914	10.2143	1.545
210	44.94	14.475	1.96951	10.8667	1.9329	11.3333	1.80881	11.62	4.07914	10.15	1.55806
211	45.154	14.425	1.87811	10.7889	1.90711	11.0833	1.79656	11.48	4.05591	10.05	1.54204
212	45.368	14.3	1.86503	10.7111	1.92667	11	1.7656	11.42	4.05023	10.0143	1.54851
213	45.582	14.075	1.66702	10.5	1.91159	10.7667	1.76968	11.14	4.0734	9.92857	1.52025
214	45.796	14.025	1.66151	10.4	1.93197	10.5833	1.71103	10.86	4.04606	9.90714	1.51369
215	46.01	13.725	1.33939	10.1778	1.91193	10.4667	1.67206	10.7	3.9627	9.85714	1.49276
216	46.224	13.725	1.36344	10.0778	1.93863	10.4333	1.66507	10.62	3.96149	9.79286	1.48984
217	46.438	13.45	1.13248	9.82222	1.89823	10.1333	1.67684	10.52	3.8183	9.74286	1.4611
218	46.652	13.475	1.14118	9.77778	1.91223	10.1333	1.67684	10.56	3.81033	9.67143	1.45211
219	46.866	13.475	0.991106	9.45556	1.87284	9.9	1.70568	10.26	3.69047	9.61429	1.42424
220	47.08	13.575	1.03471	9.45556	1.87943	9.86667	1.70326	10.26	3.71519	9.57143	1.4119
221	47.294	13.6	0.912871	9.24444	1.84166	9.75	1.70445	10.14	3.73746	9.49286	1.40937
222	47.508	13.575	0.898494	9.33333	1.82079	9.75	1.70445	10.04	3.64563	9.44286	1.40996
223	47.722	13.725	0.889171	9.16667	1.83136	9.78333	1.71492	10.06	3.6389	9.36429	1.42083
224	47.936	13.7	0.872735	9.18889	1.80896	9.8	1.71056	10.04	3.62058	9.29286	1.41303
225	48.15	13.875	0.867347	9.08889	1.81509	9.88333	1.71861	9.92	3.60436	9.27143	1.4178
226	48.364	13.75	0.926013	9.07778	1.79457	9.86667	1.72485	9.9	3.58581	9.19286	1.41408
227	48.578	13.75	0.986999	8.87778	1.80214	9.86667	1.706	9.86	3.55719	9.17143	1.40566
228	48.792	13.6	1.06849	8.85556	1.79305	9.83333	1.70463	9.92	3.52568	9.15	1.40829
229	49.006	13.35	1.2278	8.8	1.79822	9.85	1.70348	9.9	3.52761	9.07143	1.40257
230	49.22	13.225	1.23314	8.78889	1.78601	9.86667	1.68931	9.9	3.55696	9.04286	1.40164
231	49.434	12.9	1.4006	8.84444	1.79622	9.9	1.68839	9.9	3.57561	8.94286	1.40026
232	49.648	12.8	1.43933	8.81111	1.78664	9.8	1.64823	9.78	3.55238	8.85	1.40774
233	49.862	12.6	1.58902	8.83333	1.79048	9.68333	1.59738	9.7	3.56132	8.77143	1.40589
234	50.076	12.55	1.70514	8.81111	1.77814	9.58333	1.6005	9.58	3.44955	8.65714	1.42569
235	50.29	12.5	1.74117	8.73333	1.78076	9.43333	1.54049	9.48	3.47497	8.6	1.44009
236	50.504	12.475	1.83093	8.7	1.76855	9.4	1.60083	9.28	3.28989	8.46429	1.45155
237	50.718	12.575	1.7637	8.54444	1.781	9.4	1.60083	9.22	3.28624	8.37857	1.44554
238	50.932	12.375	1.78016	8.52222	1.76799	9.38333	1.58691	9.08	3.1272	8.3	1.43898
239	51.146	12.575	1.66502	8.52222	1.76161	9.38333	1.58691	8.9	3.12938	8.25	1.43396
240	51.36	12.4	1.65177	8.36667	1.74976	9.16667	1.53029	8.64	2.92636	8.15714	1.43717
241	51.574	12.5	1.62993	8.46667	1.74968	9.15	1.53096	8.54	2.92448	8.13571	1.43862
242	51.788	12.575	1.67351	8.48889	1.74718	8.7	1.4076	8.28	2.78018	8.05714	1.43239
243	52.002	12.575	1.69282	8.57778	1.74402	8.68333	1.4103	8.34	2.76235	8.00714	1.4351
244	52.216	12.65	1.73853	8.55556	1.73598	8.46667	1.26824	8.24	2.77896	7.93571	1.42164
245	52.43	12.55	1.80301	8.64444	1.73606	8.4	1.2801	8.3	2.77182	7.92857	1.42248
246	52.644	12.225	1.61574	8.58889	1.73297	8.25	1.21785	8.22	2.82761	7.83571	1.41963
247	52.858	12.125	1.67201	8.64444	1.73414	8.25	1.21785	8.26	2.84158	7.82857	1.41656
248	53.072	11.75	1.49471	8.53333	1.73397	8.05	1.23633	8.2	2.8457	7.72143	1.40655
249	53.286	11.7	1.53351	8.48889	1.72276	8.05	1.21621	8.2	2.83778	7.70714	1.40983
250	53.5	11.5	1.43469	8.47778	1.72754	8.03333	1.19266	8.22	2.79417	7.62143	1.3921
251	53.714	11.4	1.47817	8.37778	1.72182	7.85	1.29737	8.26	2.7551	7.57857	1.3847
252	53.928	10.95	1.27574	8.38889	1.72839	7.81667	1.28255	8.18	2.64696	7.54286	1.36232
253	54.142	10.675	1.40794	8.31111	1.71759	7.75	1.36009	8.26	2.62709	7.47143	1.35397
254	54.356	10.525	1.32689	8.28889	1.72397	7.55	1.28757	8.16	2.5555	7.33571	1.34637
255	54.57	10.425	1.39187	8.28889	1.72139	7.51667	1.31337	8.14	2.58004	7.27857	1.33849
256	54.784	10.475	1.4285	8.22222	1.73892	7.23333	1.25875	8.06	2.54236	7.21429	1.33753
257	54.998	10.425	1.46593	8.16667	1.704	7.16667	1.25795	8.08	2.55468	7.09286	1.33748
258	55.212	10.325	1.43433	8.12222	1.72053	7.03333	1.22792	7.9	2.39541	7.09286	1.33353
259	55.426	10.3	1.45316	8.03333	1.70343	6.86667	1.25716	7.8	2.4499	7.01429	1.32341
260	55.64	10.425	1.43665	7.96667	1.71772	6.85	1.25665	7.72	2.38084	6.97143	1.31711
261	55.854	10.275	1.49297	7.82222	1.69647	6.81667	1.26106	7.62	2.45222	6.90714	1.31811
262	56.068	10.35	1.53324	7.73333	1.72272	6.88333	1.26476	7.54	2.38508	6.9	1.30834
263	56.282	10.275	1.53426	7.67778	1.71819	6.88333	1.25921	7.44	2.40096	6.80714	1.30991
264	56.496	10	1.65479	7.66667	1.71602	6.96667	1.26139	7.2	2.29369	6.71429	1.28036
265	56.71	10.025	1.65548	7.48889	1.71808	7.05	1.26194	7.02	2.32753	6.67143	1.28433
266	56.924	9.675	1.74422	7.45556	1.69895	7.06667	1.26456	6.56	2.13953	6.57143	1.26284
267	57.138	9.75	1.75333	7.41111	1.68741	6.98333	1.23245	6.54	2.13485	6.52857	1.26263
268	57.352	9.475	1.7703	7.36667	1.67846	6.98333	1.2357	6.38	2.07687	6.44286	1.26042
269	57.566	9.6	1.79861	7.3	1.66358	6.76667	1.24998	6.32	2.07639	6.42143	1.24442
270	57.78	9.475	1.796	7.26667	1.66275	6.38333	1.1757	6.32	2.07639	6.36429	1.24011
271	57.994	9.625	1.83047	7.16667	1.66082	6.26667	1.21289	6.3	2.08087	6.32143	1.22968
272	58.208	9.675	1.9263	7.14444	1.63572	6.05	1.18286	6.38	2.13199	6.32143	1.22565
273	58.422	9.775	1.96018	7.11111	1.63218	5.96667	1.18622	6.32	2.14881	6.30714	1.22176
274	58.636	9.675	1.81401	7.04444	1.60607	5.91667	1.17797	6.48	2.21256	6.28571	1.19646
275	58.85	9.675	1.81401	6.94444	1.61057	5.88333	1.13031	6.48	2.20327	6.27857	1.19229
276	59.064	9.6	1.57321	6.86667	1.59678	5.71667	1.14526	6.52	2.27297	6.30714	1.1798
277	59.278	9.35	1.46771	6.82222	1.60163	5.61667	1.16373	6.48	2.27912	6.30714	1.17765
278	59.492	9.35	1.31688	6.72222	1.56895	5.38333	1.14671	6.44	2.34981	6.3	1.16713
279	59.706	9.35	1.31688	6.58889	1.56467	5.36667	1.14649	6.4	2.35266	6.25714	1.1571
280	59.92	9	1.16261	6.53333	1.54245	5.21667	1.12292	6.4	2.40998	6.18571	1.1491
281	60.134	9	1.16261	6.36667	1.55179	5.21667	1.12292	6.38	2.41483	6.18571	1.14642
282	60.348	8.75	1.19478	6.33333	1.55304	5.25	1.09659	6.32	2.41193	6.02857	1.13503
283	60.562	8.7	1.19373	6.27778	1.53467	5.25	1.09659	6.34	2.4072	5.97143	1.14558
284	60.776	8.5	1.24967	6.18889	1.55433	5.16667	1.01248	6.2	2.33281	5.77857	1.13361
285	60.99	8.425	1.3028	6.21111	1.54447	5.15	1.02233	6.2	2.33281	5.78571	1.13355
286	61.204	8.15	1.32067	6.12222	1.56532	5.01667	0.951986	6.02	2.304	5.48571	1.09874
287	61.418	8.125	1.3369	6.08889	1.57308	4.91667	0.941069	6.02	2.304	5.46429	1.10337
288	61.632	7.675	1.425	6.04444	1.58299	4.9	0.888069	5.92	2.34124	5.20714	1.06485
289	61.846	7.65	1.43788	6.03333	1.58	4.75	0.897311	5.94	2.33058	5.22143	1.05857
290	62.06	6.925	1.31363	6	1.60095	4.83333	0.865127	6	2.32809	5.04286	1.03482
291	62.274	6.825	1.34807	5.92222	1.58909	4.83333	0.88305	6.02	2.31741	5.04286	1.03445
292	62.488	6.45	1.33573	5.91111	1.59107	4.86667	0.868971	6.18	2.34849	4.9	1.0204
293	62.702	6.325	1.37682	5.75556	1.57172	4.83333	0.872417	6.16	2.35936	4.9	1.02007
294	62.916	6.25	1.46771	5.76667	1.57392	4.75	0.896196	6.26	2.34363	4.80714	0.999531
295	63.13	6.075	1.531	5.6	1.55911	4.8	0.862168	6.28	2.33247	4.79286	1.00184
296	63.344	6.1	1.52151	5.6	1.55911	4.86667	0.910189	6.18	2.28066	4.75714	0.993148
297	63.558	5.9	1.58588	5.5	1.52643	4.86667	0.916758	6.16	2.29186	4.72143	1.00089
298	63.772	5.825	1.47782	5.41111	1.52847	4.96667	0.903942	5.96	2.30729	4.69286	1.00654
299	63.986	5.7	1.54973	5.3	1.47017	4.91667	0.963126	5.94	2.31832	4.68571	1.00673
300	64.2	5.6	1.31783	5.18889	1.4703	4.91667	0.963126	5.9	2.38747	4.7	1.00766
301	64.414	5.55	1.3301	5.16667	1.47092	4.8	0.965401	5.88	2.39132	4.70714	1.00769
302	64.628	5.35	1.31941	5	1.42595	4.56667	0.887568	5.86	2.43241	4.68571	1.00836
303	64.842	5.3	1.33104	4.95556	1.43257	4.38333	0.788423	5.88	2.42866	4.65	1.01639
304	65.056	5.2	1.36443	4.72222	1.36796	4.15	0.735187	5.88	2.35869	4.61429	0.987886
305	65.27	5.225	1.36466	4.7	1.37012	4.06667	0.662655	5.86	2.36254	4.58571	0.995035
306	65.484	5.25	1.43324	4.61111	1.38077	3.86667	0.65963	5.82	2.28307	4.52143	0.984059
307	65.698	5.275	1.42792	4.57778	1.3808	3.8	0.643946	5.82	2.28307	4.51429	0.988998
308	65.912	5.225	1.43084	4.51111	1.37371	3.75	0.650513	5.54	2.19057	4.39286	0.959708
309	66.126	5.225	1.43084	4.48889	1.37593	3.66667	0.663157	5.52	2.19349	4.39286	0.957473
310	66.34	5.25	1.33573	4.41111	1.38438	3.66667	0.662151	5.26	2.08197	4.27857	0.916346
311	66.554	5.325	1.32185	4.41111	1.38348	3.63333	0.710243	5.24	2.08509	4.27143	0.918098
312	66.768	5.375	1.3028	4.43333	1.38664	3.7	0.69857	5.12	1.98429	4.15714	0.910905
313	66.982	5.55	1.2842	4.42222	1.38922	3.58333	0.649829	5.14	1.98131	4.16429	0.911683
314	67.196	5.4	1.17686	4.42222	1.3811	3.65	0.63705	5.04	1.91771	4.06429	0.906364
315	67.41	5.575	1.1898	4.43333	1.38012	3.63333	0.613007	5	1.92328	4.02857	0.913238
316	67.624	5.275	1.05228	4.4	1.38774	3.73333	0.614094	4.96	1.90908	3.95	0.893982
317	67.838	5.325	1.06644	4.4	1.39024	3.8	0.600555	4.92	1.91505	3.89286	0.896603
318	68.052	5.125	0.925	4.36667	1.38994	3.91667	0.625788	4.86	1.90908	3.84286	0.880417
319	68.266	5.15	0.93586	4.35556	1.39225	4.05	0.673672	4.96	2.00539	3.79286	0.879402
320	68.48	5.1	0.880341	4.36667	1.41353	4.1	0.686537	4.92	2.01231	3.75	0.864803
321	68.694	5.075	0.900347	4.37778	1.41055	4.08333	0.690129	4.98	2.07036	3.7	0.86119
322	68.908	5.25	0.866506	4.26667	1.40989	4.13333	0.717712	4.88	2.09437	3.60714	0.844079
323	69.122	5.325	0.948134	4.2	1.39314	4.13333	0.717712	4.94	2.15258	3.57857	0.851771
324	69.336	5.425	0.941962	4.14444	1.41019	4	0.734847	4.86	2.17361	3.47143	0.837935
325	69.55	5.475	1.0499	4.1	1.40258	4.01667	0.73322	4.78	2.09604	3.47143	0.844011
326	69.764	5.525	1.0499	4.07778	1.3972	3.78333	0.6529	4.9	2.06857	3.41429	0.837766
327	69.978	5.425	1.09421	4.02222	1.39182	3.75	0.656633	4.7	1.8759	3.42857	0.838656
328	70.192	5.4	1.11355	4.02222	1.39759	3.4	0.539753	4.74	1.87846	3.37143	0.832211
329	70.406	5.35	1.19757	4.02222	1.36186	3.35	0.543906	4.62	1.76448	3.38571	0.835007
330	70.62	5.175	1.20511	3.98889	1.36671	3.16667	0.445471	4.54	1.78174	3.36429	0.834991
331	70.834	5.2	1.28128	4.02222	1.36481	3.16667	0.445471	4.44	1.65729	3.32857	0.842513
332	71.048	4.85	1.2816	3.97778	1.36318	3.1	0.4	4.42	1.65088	3.32143	0.82096
333	71.262	4.65	1.17792	3.94444	1.3684	2.98333	0.409403	4.36	1.59393	3.34286	0.828126
334	71.476	4.375	1.16073	3.86667	1.37689	2.95	0.412916	4.26	1.60736	3.38571	0.815432
335	71.69	4.225	1.08886	3.77778	1.36969	2.88333	0.446779	4.32	1.66475	3.35	0.802041
336	71.904	4.025	1.05465	3.75556	1.3682	2.8	0.376829	4.24	1.68837	3.37143	0.796036
337	72.118	3.875	0.904963	3.7	1.35994	2.7	0.389016	4.3	1.77511	3.32143	0.77546
338	72.332	3.85	0.913327	3.71111	1.35733	2.6	0.34254	4.24	1.78706	3.27143	0.775832
339	72.546	3.775	0.796215	3.74444	1.33906	2.53333	0.361171	4.3	1.81576	3.2	0.768472
340	72.76	3.825	0.798305	3.71111	1.34179	2.51667	0.366439	4.3	1.82099	3.16429	0.7708
341	72.974	4.025	0.909556	3.67778	1.34058	2.38333	0.380716	4.32	1.84022	3.11429	0.775012
342	73.188	4.15	0.835165	3.63333	1.33229	2.4	0.370585	4.3	1.84472	3.08571	0.764232
343	73.402	4.05	0.804674	3.57778	1.33913	2.38333	0.396162	4.3	1.83848	3.04286	0.765443
344	73.616	4.025	0.798305	3.47778	1.33508	2.4	0.389016	4.26	1.85623	3.04286	0.756562
345	73.83	3.775	0.779289	3.42222	1.34245	2.5	0.413924	4.24	1.88032	3.05	0.764368
346	74.044	3.775	0.779289	3.32222	1.33872	2.48333	0.421439	4.34	1.85866	3.03571	0.751965
347	74.258	3.5	0.660808	3.28889	1.34314	2.43333	0.441714	4.26	1.86644	2.99286	0.754508
348	74.472	3.5	0.660808	3.21111	1.28824	2.48333	0.423018	4.42	1.81835	2.96429	0.750795
349	74.686	3.375	0.554339	3.16667	1.29465	2.4	0.388158	4.34	1.74172	2.87857	0.737771
350	74.9	3.275	0.572094	3.06667	1.21929	2.38333	0.39363	4.52	1.71096	2.9	0.731925
351	75.114	3.25	0.55	3	1.2295	2.36667	0.371184	4.48	1.67314	2.82143	0.70844
352	75.328	3.15	0.613052	2.92222	1.13795	2.36667	0.365756	4.6	1.64165	2.82857	0.704025
353	75.542	3.025	0.601907	2.9	1.1431	2.3	0.333667	4.54	1.60891	2.75714	0.6791
354	75.756	2.95	0.651281	2.85556	1.10203	2.31667	0.321887	4.52	1.61969	2.77857	0.674918
355	75.97	2.75	0.545436	2.85556	1.10493	2.35	0.3519	4.46	1.56352	2.67143	0.649804
356	76.184	2.75	0.545436	2.86667	1.13321	2.31667	0.367348	4.4	1.56748	2.61429	0.643382
357	76.398	2.8	0.491596	2.87778	1.13367	2.33333	0.401386	4.4	1.59123	2.57857	0.626711
358	76.612	2.825	0.493921	2.9	1.1713	2.35	0.391365	4.3	1.60873	2.57143	0.623569
359	76.826	3.05	0.533073	2.93333	1.17651	2.28333	0.372753	4.28	1.58978	2.49286	0.600409
360	77.04	3	0.556776	2.91111	1.17998	2.21667	0.397003	4.28	1.59606	2.43571	0.609775
361	77.254	3	0.549242	2.86667	1.13883	2.2	0.39833	4.12	1.50911	2.41429	0.596405
362	77.468	3	0.549242	2.84444	1.14055	2.15	0.383623	4.12	1.51242	2.40714	0.603603
363	77.682	2.725	0.517003	2.78889	1.10157	2.15	0.383623	4.02	1.48405	2.34286	0.595839
364	77.896	2.775	0.525	2.76667	1.1034	2.18333	0.382463	4.08	1.46881	2.35	0.590283
365	78.11	2.375	0.510514	2.73333	1.10868	2.16667	0.352767	4	1.4391	2.26429	0.588685
366	78.324	2.4	0.522813	2.72222	1.10702	2.18333	0.337062	4	1.4391	2.23571	0.572982
367	78.538	2.05	0.48734	2.68889	1.12453	2.11667	0.288001	4.02	1.45788	2.22143	0.57342
368	78.752	2	0.449073	2.63333	1.12373	2.08333	0.310287	3.98	1.48371	2.23571	0.57231
369	78.966	1.8	0.449073	2.56667	1.1403	2	0.284019	3.94	1.46922	2.22857	0.552659
370	79.18	1.85	0.494132	2.55556	1.14104	2	0.263312	3.9	1.47986	2.22143	0.554421
371	79.394	1.8	0.491596	2.56667	1.15109	1.98333	0.2651	3.82	1.47458	2.20714	0.544247
372	79.608	1.875	0.525	2.54444	1.15387	1.91667	0.241408	3.8	1.47411	2.22143	0.543309
373	79.822	1.825	0.545245	2.52222	1.14051	1.95	0.240486	3.7	1.39893	2.17143	0.537335
374	80.036	1.775	0.497284	2.53333	1.13835	1.91667	0.248216	3.66	1.40911	2.15	0.54276
375	80.25	1.725	0.502286	2.51111	1.09284	1.93333	0.256472	3.64	1.314	2.12857	0.553652
376	80.464	1.725	0.502286	2.47778	1.09795	1.96667	0.261619	3.6	1.33342	2.12143	0.562
377	80.678	1.725	0.492231	2.44444	1.05186	1.93333	0.210819	3.62	1.33694	2.12857	0.561046
378	80.892	1.725	0.492231	2.4	1.06131	2.01667	0.253531	3.64	1.32499	2.12143	0.566479
379	81.106	1.75	0.551513	2.42222	1.06272	1.85	0.255278	3.62	1.30668	2.12143	0.54442
380	81.32	1.75	0.551513	2.4	1.03158	1.91667	0.295992	3.64	1.29484	2.10714	0.548871
381	81.534	1.7	0.540062	2.44444	1.03146	1.85	0.28954	3.52	1.26032	2.05	0.539001
382	81.748	1.65	0.490748	2.32222	0.966204	1.86667	0.285968	3.54	1.24844	2.06429	0.539598
383	81.962	1.625	0.402854	2.31111	0.968883	1.9	0.288675	3.44	1.22703	2.03571	0.537762
384	82.176	1.675	0.425	2.15556	0.82211	1.9	0.288675	3.46	1.21557	2.02143	0.534849
385	82.39	1.8	0.369685	2.11111	0.825706	1.95	0.352846	3.36	1.16816	2.00714	0.529302
386	82.604	1.85	0.375278	2.02222	0.758979	1.91667	0.362782	3.38	1.15732	2.00714	0.527326
387	82.818	2.1	0.437798	2.03333	0.749815	1.93333	0.409607	3.3	1.13534	2	0.522147
388	83.032	2.1	0.437798	2.04444	0.748166	1.9	0.417931	3.32	1.1249	2.01429	0.524337
389	83.246	2.075	0.423035	2.03333	0.742743	1.85	0.358469	3.18	1.07768	1.99286	0.532098
390	83.46	2.075	0.423035	2.04444	0.784593	1.83333	0.363929	3.16	1.08793	1.97143	0.532197
391	83.674	1.875	0.349702	2.01111	0.777182	1.81667	0.317718	3	1.0198	1.95	0.5493
392	83.888	1.85	0.330404	2.04444	0.842963	1.78333	0.336072	2.98	1.03024	1.90714	0.544852
393	84.102	1.6	0.261406	2.04444	0.840653	1.73333	0.296273	2.9	0.980306	1.89286	0.551568
394	84.316	1.55	0.253311	2.1	0.894738	1.65	0.313847	2.9	0.980306	1.85714	0.547192
395	84.53	1.325	0.228674	2.11111	0.894962	1.56667	0.257768	2.9	0.980306	1.90714	0.550571
396	84.744	1.35	0.221736	2.14444	0.937359	1.56667	0.270391	2.9	0.980306	1.88571	0.549311
397	84.958	1.175	0.295452	2.11111	0.942432	1.51667	0.252212	3	0.99549	1.90714	0.557611
398	85.172	1.125	0.249583	2.11111	0.9414	1.56667	0.251219	2.96	1.01814	1.90714	0.555439
399	85.386	1.05	0.290115	2.03333	0.925413	1.51667	0.23582	2.94	0.965712	1.87857	0.555114
400	85.6	1.025	0.268871	2.04444	0.924228	1.48333	0.224227	2.94	0.965712	1.85	0.555665
401	85.814	0.975	0.340037	1.91111	0.821152	1.48333	0.242785	2.82	0.91236	1.84286	0.548896
402	86.028	0.95	0.322749	1.91111	0.820644	1.41667	0.230097	2.84	0.917388	1.85	0.5487
403	86.242	1.025	0.306526	1.72222	0.709221	1.43333	0.243128	2.76	0.944246	1.8	0.54541
404	86.456	1.025	0.306526	1.68889	0.710329	1.4	0.242212	2.76	0.944246	1.8	0.543897
405	86.67	1.05	0.295804	1.62222	0.682271	1.41667	0.252212	2.78	0.968194	1.75	0.528085
406	86.884	1.075	0.311916	1.64444	0.682135	1.43333	0.260342	2.78	0.968194	1.75714	0.525892
407	87.098	1.1	0.261406	1.67778	0.690768	1.41667	0.297116	2.76	1.00479	1.66429	0.508565
408	87.312	1.175	0.283945	1.71111	0.6905	1.41667	0.297116	2.72	1.01705	1.65	0.511167
409	87.526	1.2	0.279881	1.75556	0.721902	1.4	0.287518	2.7	1.03296	1.52143	0.48029
410	87.74	1.2	0.279881	1.74444	0.721517	1.41667	0.272539	2.68	1.0017	1.49286	0.477225
411	87.954	1.175	0.309233	1.78889	0.756719	1.36667	0.227547	2.68	0.995188	1.36429	0.459169
412	88.168	1.1	0.279881	1.8	0.75627	1.3	0.23523	2.64	0.951105	1.33571	0.459886
413	88.382	1.05	0.322749	1.84444	0.798629	1.21667	0.227181	2.62	0.944669	1.30714	0.454944
414	88.596	1.05	0.322749	1.85556	0.798107	1.16667	0.218581	2.62	0.931343	1.30714	0.455186
415	88.81	1.05	0.322749	1.91111	0.838392	1.1	0.242212	2.64	0.911373	1.33571	0.453025
416	89.024	1.05	0.322749	1.88889	0.840212	1.1	0.232379	2.6	0.88261	1.31429	0.453419
417	89.238	0.975	0.295452	1.88889	0.863044	1.08333	0.237229	2.64	0.860581	1.32143	0.452609
418	89.452	0.975	0.295452	1.88889	0.874078	1.15	0.257876	2.58	0.81878	1.30714	0.452644
419	89.666	0.95	0.275379	1.88889	0.872806	1.06667	0.294014	2.62	0.807713	1.30714	0.433547
420	89.88	0.925	0.286865	1.86667	0.873212	1.08333	0.286841	2.58	0.781281	1.31429	0.434609
421	90.094	0.925	0.286865	1.86667	0.873212	1.05	0.286065	2.6	0.766812	1.26429	0.408913
422	90.308	0.925	0.286865	1.84444	0.874978	1.08333	0.298236	2.62	0.78	1.28571	0.410422
423	90.522	0.975	0.292617	1.82222	0.876828	0.933333	0.287131	2.58	0.788923	1.25714	0.405825
424	90.736	1.025	0.268871	1.78889	0.867218	0.966667	0.280079	2.62	0.816333	1.25714	0.405419
425	90.95	1.075	0.239357	1.75556	0.868925	0.9	0.243584	2.58	0.843445	1.25	0.40799
426	91.164	1.125	0.232289	1.68889	0.841369	0.9	0.243584	2.58	0.843445	1.25714	0.410938
427	91.378	1.125	0.137689	1.67778	0.842249	0.883333	0.210423	2.54	0.853581	1.25	0.405559
428	91.592	1.1	0.191485	1.58889	0.722927	0.883333	0.240023	2.52	0.839881	1.25	0.409871
429	91.806	1.025	0.165202	1.61111	0.726759	0.8	0.246306	2.52	0.864523	1.17857	0.409929
430	92.02	1	0.267706	1.45556	0.604178	0.866667	0.238979	2.46	0.826196	1.2	0.413109
431	92.234	0.975	0.295452	1.45556	0.607159	0.933333	0.22161	2.42	0.829096	1.19286	0.411038
432	92.448	0.925	0.30104	1.38889	0.521601	0.866667	0.217051	2.4	0.816701	1.20714	0.422247
433	92.662	0.9	0.348807	1.36667	0.522547	0.916667	0.215123	2.4	0.803119	1.18571	0.426442
434	92.876	0.85	0.392641	1.28889	0.48058	0.933333	0.210819	2.38	0.790822	1.17857	0.429692
435	93.09	0.825	0.3966	1.28889	0.477099	0.95	0.170783	2.38	0.790822	1.17143	0.43607
436	93.304	0.8	0.382971	1.27778	0.478649	0.983333	0.193936	2.34	0.767203	1.17143	0.437202
437	93.518	0.8	0.382971	1.28889	0.474764	0.966667	0.20602	2.34	0.767203	1.16429	0.430002
438	93.732	0.8	0.382971	1.27778	0.461513	0.95	0.197906	2.34	0.744715	1.19286	0.431132
439	93.946	0.8	0.382971	1.23333	0.439697	0.95	0.197906	2.28	0.75326	1.2	0.427361
440	94.16	0.975	0.35678	1.22222	0.438994	0.933333	0.190904	2.3	0.764853	1.17857	0.413266
441	94.374	0.975	0.35678	1.16667	0.417665	0.883333	0.221234	2.28	0.777432	1.12143	0.407509
442	94.588	1.125	0.325	1.16667	0.417665	0.9	0.244949	2.28	0.810802	1.09286	0.393276
443	94.802	1.075	0.298259	1.14444	0.415368	0.9	0.23094	2.3	0.798749	1.08571	0.390246
444	95.016	1.075	0.309233	1.14444	0.413021	0.883333	0.258736	2.28	0.786384	1.04286	0.385694
445	95.23	1	0.273861	1.13333	0.418662	0.9	0.246306	2.28	0.785748	1.02143	0.379296
446	95.444	0.925	0.295452	1.16667	0.418994	0.883333	0.228643	2.22	0.773563	1.02857	0.382506
447	95.658	0.95	0.278388	1.15556	0.402807	0.866667	0.233333	2.18	0.7755	0.985714	0.369416
448	95.872	0.9	0.285774	1.14444	0.402116	0.85	0.229129	2.24	0.798499	0.978571	0.367674
449	96.086	0.925	0.303795	1.14444	0.416704	0.883333	0.208833	2.2	0.823408	0.992857	0.363358
450	96.3	0.875	0.292617	1.12222	0.419582	0.8	0.204939	2.22	0.835105	0.95	0.360212
451	96.514	0.825	0.259406	1.2	0.491031	0.816667	0.17966	2.2	0.845577	0.921429	0.356907
452	96.728	0.775	0.246221	1.2	0.493007	0.8	0.177012	2.16	0.832226	0.885714	0.35127
453	96.942	0.7	0.204124	1.22222	0.524346	0.816667	0.170131	2.2	0.808084	0.864286	0.350605
454	97.156	0.65	0.184842	1.21111	0.523992	0.783333	0.170131	2.16	0.818291	0.835714	0.33751
455	97.37	0.675	0.193111	1.18889	0.52769	0.783333	0.170131	2.16	0.831023	0.807143	0.344735
456	97.584	0.675	0.193111	1.18889	0.52769	0.766667	0.162617	2.14	0.810309	0.814286	0.342238
457	97.798	0.7	0.204124	1.2	0.532812	0.783333	0.135195	2.16	0.807217	0.785714	0.339822
458	98.012	0.6	0.267706	1.16667	0.500555	0.7	0.118322	2.16	0.798499	0.778571	0.336462
459	98.226	0.625	0.283945	1.31111	0.551121	0.716667	0.124944	2.22	0.778075	0.771429	0.337644
460	98.44	0.575	0.322426	1.3	0.522813	0.733333	0.128236	2.24	0.788416	0.764286	0.334895
461	98.654	0.575	0.322426	1.2	0.498888	0.716667	0.124944	2.26	0.790949	0.771429	0.330572
462	98.868	0.6	0.334166	1.12222	0.457887	0.733333	0.130809	2.26	0.768505	0.764286	0.32977
463	99.082	0.525	0.295452	1.07778	0.433262	0.766667	0.120185	2.2	0.766812	0.735714	0.328768
464	99.296	0.55	0.275379	1.01111	0.386381	0.716667	0.110805	2.18	0.778717	0.728571	0.32521
465	99.51	0.625	0.292617	0.988889	0.372471	0.666667	0.130809	2.14	0.765898	0.728571	0.32521
466	99.724	0.6	0.279881	0.977778	0.351496	0.633333	0.133333	2.16	0.776917	0.692857	0.325891
467	99.938	0.675	0.330088	0.977778	0.346321	0.633333	0.133333	2.16	0.763937	0.7	0.325981
468	100.152	0.7	0.310913	0.955556	0.346455	0.616667	0.157938	2.14	0.752728	0.707143	0.332732
469	100.366	0.725	0.330088	0.988889	0.350573	0.583333	0.162104	2.14	0.774338	0.714286	0.332962
470	100.58	0.7	0.365148	1	0.326599	0.55	0.172723	2.1	0.753658	0.707143	0.325891
471	100.794	0.725	0.383786	0.955556	0.327919	0.533333	0.17062	2.1	0.753658	0.692857	0.325722
472	101.008	0.675	0.430842	0.977778	0.323942	0.5	0.154919	2.06	0.734575	0.657143	0.31461
473	101.222	0.675	0.430842	0.944444	0.321071	0.55	0.152206	2.06	0.721526	0.671429	0.313686
474	101.436	0.7	0.414327	0.944444	0.340796	0.55	0.111803	2.04	0.712461	0.635714	0.310725
475	101.65	0.725	0.432772	0.944444	0.343233	0.55	0.111803	2.08	0.703847	0.628571	0.31034
476	101.864	0.675	0.466146	0.966667	0.349603	0.55	0.133542	2.08	0.703847	0.621429	0.313817
477	102.078	0.7	0.456435	0.977778	0.350705	0.533333	0.130809	2.1	0.71624	0.614286	0.315855
478	102.292	0.725	0.475	0.944444	0.352811	0.616667	0.16816	2.1	0.71624	0.578571	0.311356
479	102.506	0.725	0.475	0.933333	0.339526	0.6	0.17127	2.02	0.723464	0.564286	0.316854
480	102.72	0.725	0.475	0.922222	0.349912	0.633333	0.183787	1.98	0.682202	0.564286	0.320475
481	102.934	0.7	0.467262	0.9	0.331243	0.616667	0.185143	1.96	0.693974	0.564286	0.320475
482	103.148	0.725	0.413068	0.866667	0.334166	0.616667	0.155813	1.98	0.706682	0.528571	0.313335
483	103.362	0.7	0.406202	0.844444	0.308721	0.616667	0.155813	1.98	0.706682	0.535714	0.316159
484	103.576	0.8	0.382971	0.833333	0.306413	0.683333	0.153659	1.92	0.72208	0.528571	0.312281
485	103.79	0.8	0.367423	0.822222	0.304949	0.683333	0.153659	1.9	0.734166	0.514286	0.307213
486	104.004	0.725	0.406971	0.844444	0.299124	0.733333	0.149815	1.9	0.734166	0.55	0.302689
487	104.218	0.725	0.406971	0.822222	0.294759	0.716667	0.153659	1.92	0.72208	0.571429	0.309808
488	104.432	0.65	0.44441	0.822222	0.288086	0.716667	0.160035	1.96	0.724293	0.578571	0.309941
489	104.646	0.65	0.44441	0.833333	0.290115	0.683333	0.174005	1.98	0.726911	0.564286	0.299928
490	104.86	0.65	0.448144	0.833333	0.282351	0.65	0.156525	2.02	0.729657	0.557143	0.303046
491	105.074	0.625	0.444175	0.822222	0.284692	0.65	0.166833	2.04	0.717356	0.564286	0.311255
492	105.288	0.575	0.438511	0.811111	0.281585	0.633333	0.168655	2.06	0.767203	0.542857	0.311274
493	105.502	0.575	0.438511	0.822222	0.298505	0.633333	0.168655	2.04	0.778845	0.542857	0.308259
494	105.716	0.575	0.40078	0.811111	0.30251	0.6	0.152753	2.04	0.803492	0.514286	0.309884
495	105.93	0.55	0.396863	0.8	0.301846	0.583333	0.14004	2.04	0.803492	0.492857	0.302638
496	106.144	0.525	0.375	0.766667	0.310018	0.466667	0.164655	1.98	0.794607	0.507143	0.298617
497	106.358	0.45	0.347611	0.766667	0.314024	0.45	0.170783	2	0.783582	0.521429	0.301494
498	106.572	0.45	0.347611	0.755556	0.304645	0.466667	0.185592	1.94	0.756703	0.5	0.306164
499	106.786	0.45	0.347611	0.744444	0.302816	0.5	0.189737	1.94	0.756703	0.492857	0.303906
500	107	0.45	0.342783	0.733333	0.300925	0.483333	0.199025	1.88	0.759868	0.464286	0.30824
501	107.214	0.45	0.342783	0.744444	0.29866	0.516667	0.20723	1.88	0.759868	0.464286	0.305014
502	107.428	0.45	0.342783	0.777778	0.307218	0.533333	0.212394	1.92	0.767072	0.45	0.308087
503	107.642	0.475	0.330088	0.777778	0.307218	0.483333	0.202347	1.94	0.769805	0.45	0.304319
504	107.856	0.4	0.353553	0.744444	0.301437	0.533333	0.166667	1.98	0.765114	0.457143	0.30068
505	108.07	0.4	0.353553	0.744444	0.301437	0.55	0.183938	1.94	0.773692	0.464286	0.299561
506	108.284	0.425	0.342479	0.733333	0.276887	0.55	0.178419	1.9	0.773305	0.464286	0.307347
507	108.498	0.45	0.366288	0.722222	0.275266	0.566667	0.180123	1.9	0.782943	0.464286	0.314592
508	108.712	0.475	0.332603	0.733333	0.265623	0.566667	0.180123	1.9	0.782943	0.45	0.315488
509	108.926	0.525	0.342479	0.733333	0.261937	0.566667	0.180123	1.84	0.768505	0.457143	0.314436
510	109.14	0.475	0.330088	0.688889	0.266898	0.533333	0.196073	1.86	0.771751	0.457143	0.305933
511	109.354	0.5	0.318852	0.711111	0.264283	0.533333	0.204396	1.82	0.761183	0.457143	0.305933
512	109.568	0.45	0.30957	0.711111	0.280101	0.466667	0.212394	1.84	0.750067	0.492857	0.310346
513	109.782	0.45	0.278388	0.711111	0.281585	0.466667	0.212394	1.86	0.753392	0.485714	0.312533
514	109.996	0.475	0.30104	0.711111	0.29271	0.433333	0.226078	1.86	0.753392	0.485714	0.316377
515	110.21	0.45	0.30957	0.7	0.292973	0.433333	0.226078	1.88	0.757232	0.457143	0.314261
516	110.424	0.45	0.30957	0.688889	0.298815	0.5	0.23523	1.88	0.757232	0.457143	0.321691
517	110.638	0.475	0.30104	0.655556	0.2935	0.483333	0.237229	1.9	0.742967	0.435714	0.31772
518	110.852	0.475	0.30104	0.644444	0.291601	0.516667	0.222736	1.9	0.742967	0.428571	0.312105
519	111.066	0.45	0.301386	0.622222	0.284203	0.516667	0.231541	1.86	0.734575	0.428571	0.319242
520	111.28	0.45	0.301386	0.588889	0.282078	0.5	0.222111	1.82	0.733076	0.414286	0.319659
521	111.494	0.45	0.301386	0.577778	0.26811	0.5	0.222111	1.8	0.726636	0.414286	0.319659
522	111.708	0.45	0.301386	0.566667	0.266667	0.533333	0.230458	1.74	0.731163	0.414286	0.308463
523	111.922	0.425	0.309233	0.577778	0.278776	0.533333	0.230458	1.74	0.731163	0.407143	0.301182
524	112.136	0.425	0.347311	0.588889	0.272562	0.583333	0.221234	1.7	0.739594	0.4	0.301279
525	112.35	0.35	0.366288	0.588889	0.274087	0.65	0.237697	1.7	0.739594	0.392857	0.30191
526	112.564	0.35	0.330404	0.6	0.275379	0.65	0.214087	1.74	0.731163	0.407143	0.301364
527	112.778	0.35	0.332916	0.611111	0.280101	0.733333	0.260342	1.76	0.73797	0.4	0.304183
528	112.992	0.35	0.332916	0.633333	0.281366	0.7	0.254296	1.82	0.733757	0.385714	0.310239
529	113.206	0.35	0.347611	0.622222	0.286637	0.733333	0.278887	1.8	0.730068	0.407143	0.309815
530	113.42	0.4	0.3937	0.655556	0.294444	0.7	0.288675	1.76	0.724293	0.414286	0.315159
531	113.634	0.4	0.3937	0.666667	0.302765	0.7	0.288675	1.76	0.724293	0.414286	0.314111
532	113.848	0.375	0.440407	0.677778	0.300822	0.666667	0.304047	1.76	0.724293	0.414286	0.309884
533	114.062	0.35	0.455522	0.677778	0.300822	0.616667	0.253531	1.74	0.735255	0.385714	0.31077
534	114.276	0.4	0.470815	0.688889	0.291283	0.616667	0.253531	1.78	0.726223	0.371429	0.299712
535	114.49	0.375	0.510514	0.711111	0.298349	0.533333	0.18738	1.82	0.736478	0.364286	0.302118
536	114.704	0.4	0.509902	0.7	0.311359	0.533333	0.172562	1.78	0.745252	0.385714	0.291991
537	114.918	0.4	0.509902	0.7	0.311359	0.483333	0.151474	1.78	0.726223	0.421429	0.292804
538	115.132	0.35	0.464579	0.7	0.300463	0.5	0.148324	1.82	0.717914	0.428571	0.290022
539	115.346	0.375	0.458939	0.666667	0.292499	0.45	0.15	1.82	0.717914	0.428571	0.293413
540	115.56	0.35	0.436845	0.711111	0.285504	0.516667	0.147007	1.78	0.726911	0.45	0.286654
541	115.774	0.325	0.442295	0.722222	0.287604	0.516667	0.147007	1.76	0.713863	0.428571	0.282732
542	115.988	0.35	0.464579	0.733333	0.285774	0.533333	0.152023	1.78	0.703136	0.428571	0.287358
543	116.202	0.35	0.455522	0.733333	0.285774	0.583333	0.153659	1.76	0.700428	0.4	0.282843
544	116.416	0.35	0.440643	0.688889	0.28257	0.583333	0.153659	1.76	0.700428	0.414286	0.274334
545	116.63	0.375	0.394493	0.688889	0.282078	0.616667	0.162104	1.78	0.721388	0.421429	0.275995
546	116.844	0.375	0.394493	0.644444	0.300514	0.583333	0.181506	1.8	0.710634	0.414286	0.278902
547	117.058	0.375	0.394493	0.644444	0.301897	0.516667	0.160035	1.76	0.690362	0.4	0.275561
548	117.272	0.375	0.394493	0.644444	0.301897	0.516667	0.160035	1.78	0.68	0.392857	0.285254
549	117.486	0.3	0.3937	0.644444	0.300514	0.433333	0.158465	1.76	0.672756	0.385714	0.284558
550	117.7	0.3	0.3937	0.633333	0.287228	0.45	0.15864	1.74	0.683081	0.364286	0.27964
551	117.914	0.325	0.417083	0.633333	0.293447	0.416667	0.155813	1.76	0.684544	0.371429	0.278818
552	118.128	0.35	0.417333	0.633333	0.293447	0.45	0.182117	1.72	0.706682	0.364286	0.287392
553	118.342	0.325	0.394493	0.644444	0.290646	0.4	0.165328	1.72	0.705975	0.342857	0.286455
554	118.556	0.325	0.394493	0.611111	0.296481	0.466667	0.158465	1.7	0.717635	0.342857	0.287221
555	118.77	0.3	0.404145	0.611111	0.296481	0.383333	0.132707	1.66	0.699714	0.35	0.289894
556	118.984	0.325	0.426956	0.633333	0.3	0.333333	0.130809	1.68	0.688041	0.357143	0.288367
557	119.198	0.325	0.426956	0.644444	0.301897	0.3	0.134164	1.64	0.678675	0.35	0.287992
558	119.412	0.3	0.404145	0.644444	0.298194	0.283333	0.11949	1.66	0.667533	0.35	0.288564
559	119.626	0.325	0.394493	0.655556	0.287765	0.283333	0.130171	1.64	0.663777	0.35	0.294967
560	119.84	0.35	0.417333	0.655556	0.287765	0.316667	0.130171	1.66	0.653146	0.357143	0.293279
561	120.054	0.275	0.381608	0.644444	0.279936	0.316667	0.137639	1.64	0.650077	0.35	0.288754
562	120.268	0.275	0.381608	0.644444	0.280432	0.3	0.143759	1.62	0.647611	0.357143	0.288938
563	120.482	0.325	0.35678	0.644444	0.277944	0.333333	0.152023	1.6	0.660303	0.307143	0.28927
564	120.696	0.3	0.334166	0.6	0.272336	0.3	0.143759	1.58	0.670373	0.314286	0.293867
565	120.91	0.275	0.344903	0.577778	0.269144	0.316667	0.137639	1.62	0.68	0.314286	0.292368
566	121.124	0.275	0.344903	0.577778	0.270687	0.316667	0.144722	1.6	0.714843	0.3	0.29183
567	121.338	0.3	0.331662	0.577778	0.258079	0.333333	0.160555	1.58	0.708096	0.3	0.28651
568	121.552	0.25	0.287228	0.555556	0.252274	0.366667	0.213957	1.58	0.705266	0.285714	0.292555
569	121.766	0.2	0.297209	0.544444	0.257181	0.316667	0.222736	1.58	0.705266	0.292857	0.295658
570	121.98	0.125	0.286865	0.555556	0.259332	0.316667	0.219722	1.56	0.716659	0.292857	0.292294
571	122.194	0.125	0.325	0.544444	0.264633	0.266667	0.230458	1.54	0.711056	0.292857	0.295286
572	122.408	0.125	0.325	0.511111	0.256821	0.3	0.225093	1.5	0.719027	0.3	0.2952
573	122.622	0.125	0.325	0.511111	0.2579	0.283333	0.208833	1.5	0.719027	0.271429	0.2936
574	122.836	0.1	0.324037	0.522222	0.264983	0.333333	0.209231	1.52	0.722772	0.285714	0.291049
575	123.05	0.05	0.317543	0.488889	0.269487	0.383333	0.197343	1.56	0.699714	0.292857	0.286407
576	123.264	0.025	0.335099	0.488889	0.264808	0.333333	0.201108	1.54	0.645446	0.3	0.284972
577	123.478	-0.025	0.292617	0.522222	0.248203	0.316667	0.202347	1.52	0.65681	0.307143	0.284482
578	123.692	0.05	0.31225	0.533333	0.250555	0.333333	0.197765	1.52	0.642184	0.314286	0.28744
579	123.906	0.125	0.368273	0.555556	0.242161	0.366667	0.194365	1.5	0.653452	0.328571	0.287931
580	124.12	0.125	0.368273	0.555556	0.242161	0.366667	0.194365	1.54	0.685274	0.314286	0.291238
581	124.334	0.125	0.368273	0.555556	0.246707	0.316667	0.162104	1.52	0.671863	0.3	0.294081
582	124.548	0.1	0.362859	0.555556	0.246707	0.3	0.17127	1.54	0.6772	0.3	0.294081
583	124.762	0.1	0.362859	0.577778	0.24539	0.233333	0.160555	1.54	0.645446	0.307143	0.291729
584	124.976	0.125	0.368273	0.577778	0.24539	0.233333	0.160555	1.52	0.657571	0.292857	0.28984
585	125.19	0.2	0.402078	0.6	0.24037	0.2	0.157056	1.52	0.643739	0.292857	0.291541
586	125.404	0.25	0.388373	0.588889	0.245201	0.2	0.157056	1.52	0.643739	0.3	0.292958
587	125.618	0.275	0.381608	0.588889	0.248017	0.166667	0.138243	1.52	0.657571	0.3	0.287849
588	125.832	0.275	0.381608	0.588889	0.248017	0.15	0.140831	1.54	0.645446	0.285714	0.286099
589	126.046	0.325	0.3966	0.566667	0.243242	0.183333	0.17591	1.52	0.642184	0.285714	0.289155
590	126.26	0.325	0.3966	0.566667	0.243242	0.166667	0.183787	1.52	0.642184	0.285714	0.289155
591	126.474	0.35	0.417333	0.566667	0.243242	0.15	0.187528	1.54	0.656201	0.314286	0.285329
592	126.688	0.375	0.42106	0.566667	0.243242	0.133333	0.192642	1.52	0.668132	0.321429	0.284427
593	126.902	0.4	0.430116	0.577778	0.245955	0.216667	0.170131	1.54	0.661513	0.314286	0.27752
594	127.116	0.4	0.430116	0.588889	0.243496	0.2	0.175119	1.58	0.637495	0.328571	0.275048
595	127.33	0.4	0.430116	0.577778	0.245955	0.183333	0.160035	1.56	0.633719	0.314286	0.276727
596	127.544	0.4	0.449073	0.544444	0.244444	0.2	0.196638	1.58	0.622415	0.314286	0.276727
597	127.758	0.35	0.448144	0.566667	0.24037	0.183333	0.213568	1.6	0.632456	0.321429	0.278966
598	127.972	0.325	0.444175	0.577778	0.24197	0.2	0.228035	1.58	0.643739	0.321429	0.280928
599	128.186	0.325	0.444175	0.588889	0.244065	0.2	0.246306	1.62	0.646065	0.314286	0.278705
600	128.4	0.35	0.466369	0.6	0.246644	0.2	0.223607	1.6	0.658027	0.307143	0.280397
601	128.614	0.3	0.422295	0.6	0.246644	0.183333	0.202347	1.6	0.658027	0.292857	0.276649
602	128.828	0.275	0.40078	0.577778	0.247082	0.183333	0.202347	1.6	0.658027	0.3	0.27735
603	129.042	0.225	0.390246	0.555556	0.24783	0.2	0.182574	1.6	0.647302	0.321429	0.279163
604	129.256	0.225	0.390246	0.588889	0.245201	0.166667	0.174483	1.6	0.647302	0.314286	0.277718
605	129.47	0.175	0.363719	0.577778	0.245955	0.216667	0.155813	1.58	0.644515	0.357143	0.285302
606	129.684	0.175	0.363719	0.588889	0.242925	0.183333	0.14004	1.52	0.643739	0.357143	0.283176
607	129.898	0.15	0.342783	0.577778	0.248762	0.233333	0.130809	1.54	0.657723	0.357143	0.294587
608	130.112	0.125	0.322426	0.555556	0.252824	0.216667	0.130171	1.56	0.662269	0.342857	0.296261
609	130.326	0.125	0.322426	0.544444	0.263054	0.233333	0.12561	1.58	0.65146	0.328571	0.289264
610	130.54	0.1	0.302765	0.522222	0.263933	0.233333	0.122927	1.54	0.643117	0.328571	0.289264
611	130.754	0.05	0.275379	0.522222	0.263933	0.2	0.134164	1.52	0.641405	0.3	0.289372
612	130.968	0.05	0.275379	0.522222	0.26811	0.216667	0.127584	1.54	0.647765	0.292857	0.286791
613	131.182	0.175	0.349702	0.511111	0.265855	0.216667	0.151474	1.52	0.659848	0.285714	0.280474
614	131.396	0.175	0.349702	0.488889	0.269487	0.216667	0.151474	1.5	0.658787	0.285714	0.279886
615	131.61	0.2	0.404145	0.488889	0.270516	0.216667	0.17591	1.5	0.658787	0.3	0.28148
616	131.824	0.225	0.390246	0.477778	0.272222	0.233333	0.176383	1.5	0.658787	0.3	0.28148
617	132.038	0.2	0.367423	0.477778	0.272222	0.233333	0.176383	1.5	0.670075	0.3	0.272151
618	132.252	0.2	0.367423	0.488889	0.276609	0.233333	0.178263	1.52	0.668132	0.3	0.272151
619	132.466	0.2	0.367423	0.511111	0.273071	0.216667	0.153659	1.54	0.657723	0.285714	0.274334
620	132.68	0.225	0.35678	0.5	0.265623	0.183333	0.155813	1.56	0.645446	0.271429	0.273445
621	132.894	0.225	0.35678	0.5	0.265623	0.183333	0.157938	1.52	0.628808	0.242857	0.272093
622	133.108	0.25	0.342783	0.477778	0.260223	0.183333	0.157938	1.54	0.616928	0.264286	0.272475
623	133.322	0.225	0.319831	0.455556	0.262526	0.15	0.15	1.56	0.631348	0.235714	0.276876
624	133.536	0.25	0.379693	0.455556	0.262526	0.133333	0.149815	1.54	0.643117	0.228571	0.277633
625	133.75	0.225	0.35678	0.433333	0.271314	0.133333	0.145297	1.58	0.647611	0.207143	0.28851
626	133.964	0.25	0.379693	0.444444	0.269316	0.116667	0.147007	1.58	0.647611	0.2	0.287658
627	134.178	0.275	0.402854	0.466667	0.270801	0.133333	0.140633	1.58	0.647611	0.2	0.285357
628	134.392	0.325	0.394493	0.466667	0.270801	0.133333	0.140633	1.56	0.66	0.207143	0.284675
629	134.606	0.35	0.417333	0.488889	0.265332	0.15	0.178419	1.56	0.656963	0.192857	0.279022
630	134.82	0.35	0.379693	0.488889	0.265332	0.15	0.176541	1.56	0.656963	0.185714	0.282426
631	135.034	0.35	0.379693	0.5	0.262996	0.183333	0.149257	1.56	0.656963	0.178571	0.281905
632	135.248	0.35	0.306866	0.5	0.258736	0.183333	0.149257	1.56	0.656963	0.192857	0.28118
633	135.462	0.35	0.306866	0.477778	0.260756	0.216667	0.17966	1.6	0.649615	0.2	0.276954
634	135.676	0.325	0.306526	0.466667	0.261937	0.2	0.167332	1.6	0.649615	0.214286	0.282621
635	135.89	0.325	0.306526	0.455556	0.255011	0.166667	0.17062	1.6	0.6253	0.214286	0.28067
636	136.104	0.35	0.330404	0.444444	0.25772	0.2	0.146059	1.6	0.6253	0.228571	0.279605
637	136.318	0.375	0.319831	0.444444	0.25772	0.166667	0.149815	1.66	0.589576	0.221429	0.280145
638	136.532	0.4	0.343996	0.444444	0.25772	0.2	0.150555	1.64	0.584466	0.207143	0.277442
639	136.746	0.4	0.343996	0.477778	0.244823	0.166667	0.168655	1.62	0.591101	0.207143	0.284675
640	136.96	0.4	0.343996	0.466667	0.246644	0.133333	0.174483	1.64	0.576715	0.214286	0.285329
641	137.174	0.4	0.343996	0.477778	0.263406	0.116667	0.17966	1.62	0.583438	0.207143	0.285446
642	137.388	0.4	0.343996	0.488889	0.264283	0.116667	0.17966	1.62	0.583438	0.185714	0.283203
643	137.602	0.4	0.343996	0.488889	0.264283	0.15	0.172723	1.6	0.597495	0.178571	0.28171
644	137.816	0.35	0.330404	0.455556	0.261465	0.0666667	0.162617	1.6	0.61887	0.2	0.283231
645	138.03	0.35	0.330404	0.455556	0.261465	0.0833333	0.149257	1.6	0.647302	0.235714	0.274884
646	138.244	0.375	0.354436	0.455556	0.261465	0.0833333	0.166166	1.56	0.653911	0.25	0.276706
647	138.458	0.375	0.354436	0.477778	0.254284	0.0833333	0.166166	1.54	0.667533	0.257143	0.280642
648	138.672	0.35	0.330404	0.5	0.254951	0.116667	0.164148	1.54	0.667533	0.257143	0.280838
649	138.886	0.35	0.330404	0.5	0.254951	0.116667	0.164148	1.54	0.667533	0.257143	0.280838
650	139.1	0.35	0.330404	0.533333	0.250555	0.1	0.148324	1.54	0.682349	0.228571	0.281953
