# Supplementary material for: A signal-like role for floral humidity in a nocturnal pollination system
Source: Nat Commun. 2022 Dec 15;13:7773. doi: 10.1038/s41467-022-35353-8 (PMC9755274; doi:10.1038/s41467-022-35353-8)
Supplement: Supplementary file 6 — Source Data [file 41467_2022_35353_MOESM6_ESM.zip › source data/Fig 1a_source data.xlsx]

## Sheet: Sheet1
time	distance	Grand mean	SEM
1	0.214	31.0132	1.20699
2	0.428	31.0316	1.20849
3	0.642	31.0895	1.20754
4	0.856	31.1184	1.21215
5	1.07	31.15	1.21235
6	1.284	31.1868	1.21678
7	1.498	31.2342	1.21669
8	1.712	31.2632	1.2172
9	1.926	31.3132	1.21512
10	2.14	31.3184	1.21111
11	2.354	31.3395	1.21161
12	2.568	31.3368	1.21133
13	2.782	31.3684	1.21125
14	2.996	31.3553	1.21017
15	3.21	31.3789	1.2071
16	3.424	31.3553	1.20847
17	3.638	31.3421	1.20941
18	3.852	31.3237	1.21168
19	4.066	31.2553	1.2089
20	4.28	31.2211	1.20609
21	4.494	31.1184	1.19967
22	4.708	31.0605	1.2008
23	4.922	30.9763	1.19671
24	5.136	30.9158	1.19764
25	5.35	30.8132	1.19037
26	5.564	30.7316	1.18799
27	5.778	30.6553	1.17975
28	5.992	30.5737	1.17232
29	6.206	30.5105	1.17202
30	6.42	30.4026	1.16636
31	6.634	30.3132	1.16575
32	6.848	30.2237	1.16357
33	7.062	30.1421	1.16168
34	7.276	30.0737	1.16533
35	7.49	29.9789	1.1665
36	7.704	29.8947	1.16912
37	7.918	29.8053	1.1671
38	8.132	29.7263	1.16648
39	8.346	29.6289	1.16865
40	8.56	29.5421	1.16599
41	8.774	29.4632	1.16308
42	8.988	29.3789	1.16011
43	9.202	29.2921	1.16182
44	9.416	29.2026	1.15772
45	9.63	29.1053	1.16372
46	9.844	29.0316	1.15981
47	10.058	28.9395	1.16578
48	10.272	28.8605	1.16307
49	10.486	28.7395	1.16455
50	10.7	28.6553	1.16181
51	10.914	28.5421	1.16489
52	11.128	28.4842	1.15872
53	11.342	28.3553	1.15671
54	11.556	28.3	1.15319
55	11.77	28.1868	1.14979
56	11.984	28.1184	1.14376
57	12.198	27.9789	1.14723
58	12.412	27.9474	1.14366
59	12.626	27.7947	1.14592
60	12.84	27.7447	1.14897
61	13.054	27.6079	1.15135
62	13.268	27.5368	1.15221
63	13.482	27.4	1.15865
64	13.696	27.3316	1.16443
65	13.91	27.2105	1.16161
66	14.124	27.1053	1.16891
67	14.338	27.0132	1.17173
68	14.552	26.9211	1.16761
69	14.766	26.8026	1.17161
70	14.98	26.6921	1.17082
71	15.194	26.5711	1.17507
72	15.408	26.4395	1.17638
73	15.622	26.3316	1.18216
74	15.836	26.1947	1.17578
75	16.05	26.0974	1.17917
76	16.264	25.9789	1.1761
77	16.478	25.9184	1.17487
78	16.692	25.7526	1.17328
79	16.906	25.6947	1.17366
80	17.12	25.5316	1.17791
81	17.334	25.4816	1.17629
82	17.548	25.3132	1.1755
83	17.762	25.2789	1.17723
84	17.976	25.1	1.17676
85	18.19	25.0684	1.17715
86	18.404	24.8579	1.17716
87	18.618	24.7658	1.17854
88	18.832	24.6079	1.18379
89	19.046	24.4526	1.18327
90	19.26	24.3237	1.18191
91	19.474	24.1684	1.18348
92	19.688	24.0289	1.18522
93	19.902	23.8526	1.18148
94	20.116	23.7184	1.18795
95	20.33	23.5342	1.18528
96	20.544	23.4158	1.18326
97	20.758	23.1816	1.19621
98	20.972	23.0842	1.19795
99	21.186	22.8921	1.20317
100	21.4	22.7842	1.20617
101	21.614	22.6211	1.21287
102	21.828	22.5263	1.21287
103	22.042	22.4053	1.21746
104	22.256	22.2789	1.21692
105	22.47	22.1974	1.21479
106	22.684	22.0579	1.21783
107	22.898	21.9895	1.21094
108	23.112	21.8395	1.21256
109	23.326	21.7447	1.21663
110	23.54	21.5895	1.21339
111	23.754	21.5316	1.21794
112	23.968	21.3632	1.22167
113	24.182	21.3395	1.22047
114	24.396	21.1632	1.21568
115	24.61	21.1263	1.21499
116	24.824	20.9737	1.20516
117	25.038	20.9211	1.20545
118	25.252	20.7553	1.19233
119	25.466	20.6921	1.1922
120	25.68	20.4921	1.18078
121	25.894	20.4132	1.18364
122	26.108	20.2158	1.17174
123	26.322	20.15	1.17608
124	26.536	19.9684	1.16637
125	26.75	19.8816	1.16427
126	26.964	19.7421	1.15706
127	27.178	19.65	1.15153
128	27.392	19.5105	1.15208
129	27.606	19.4079	1.14074
130	27.82	19.2474	1.14392
131	28.034	19.1421	1.13034
132	28.248	19.0026	1.13694
133	28.462	18.85	1.13201
134	28.676	18.7289	1.13644
135	28.89	18.5263	1.13369
136	29.104	18.4316	1.13453
137	29.318	18.2447	1.13528
138	29.532	18.1395	1.13441
139	29.746	17.9921	1.13178
140	29.96	17.8921	1.13075
141	30.174	17.7632	1.13426
142	30.388	17.6763	1.14177
143	30.602	17.5605	1.13526
144	30.816	17.5105	1.13963
145	31.03	17.4342	1.14047
146	31.244	17.3658	1.13893
147	31.458	17.2895	1.13735
148	31.672	17.2395	1.13208
149	31.886	17.15	1.12869
150	32.1	17.0684	1.12563
151	32.314	16.9737	1.11598
152	32.528	16.8842	1.11245
153	32.742	16.7947	1.10457
154	32.956	16.7211	1.09968
155	33.17	16.6211	1.09272
156	33.384	16.5579	1.08357
157	33.598	16.4237	1.07499
158	33.812	16.2974	1.06658
159	34.026	16.1895	1.06806
160	34.24	16.0474	1.0625
161	34.454	15.9263	1.06562
162	34.668	15.7684	1.05291
163	34.882	15.6684	1.05839
164	35.096	15.5526	1.05447
165	35.31	15.4368	1.05389
166	35.524	15.3	1.05175
167	35.738	15.1816	1.06076
168	35.952	15.0974	1.06057
169	36.166	14.9342	1.06164
170	36.38	14.8684	1.06152
171	36.594	14.7132	1.05969
172	36.808	14.6474	1.05762
173	37.022	14.5079	1.05408
174	37.236	14.4263	1.05321
175	37.45	14.2895	1.05145
176	37.664	14.2	1.05128
177	37.878	14.0342	1.05217
178	38.092	13.9895	1.04994
179	38.306	13.85	1.04013
180	38.52	13.8132	1.03898
181	38.734	13.6289	1.03306
182	38.948	13.6158	1.03677
183	39.162	13.4289	1.03651
184	39.376	13.4	1.04083
185	39.59	13.2421	1.04619
186	39.804	13.1684	1.04708
187	40.018	13.0158	1.0439
188	40.232	12.9395	1.0455
189	40.446	12.8395	1.03773
190	40.66	12.7316	1.03368
191	40.874	12.6447	1.02609
192	41.088	12.5579	1.01956
193	41.302	12.4342	1.01157
194	41.516	12.3579	1.01029
195	41.73	12.2579	1.00708
196	41.944	12.1553	1.0039
197	42.158	12.05	1.0006
198	42.372	11.9684	0.995738
199	42.586	11.9158	0.990111
200	42.8	11.8579	0.980062
201	43.014	11.8368	0.97876
202	43.228	11.7579	0.971951
203	43.442	11.7342	0.973323
204	43.656	11.6605	0.973552
205	43.87	11.5579	0.967109
206	44.084	11.4842	0.966498
207	44.298	11.3711	0.955376
208	44.512	11.3237	0.952682
209	44.726	11.2	0.941443
210	44.94	11.1553	0.942347
211	45.154	11.0368	0.933
212	45.368	10.9711	0.93372
213	45.582	10.7921	0.922998
214	45.796	10.6895	0.919272
215	46.01	10.5474	0.899128
216	46.224	10.4842	0.902112
217	46.438	10.3158	0.87878
218	46.652	10.2868	0.878947
219	46.866	10.1132	0.862587
220	47.08	10.1026	0.863957
221	47.294	9.99211	0.861409
222	47.508	9.97895	0.852994
223	47.722	9.93421	0.859631
224	47.936	9.91053	0.854124
225	48.15	9.89474	0.858055
226	48.364	9.84474	0.853732
227	48.578	9.78421	0.852221
228	48.792	9.75789	0.849078
229	49.006	9.68947	0.848107
230	49.22	9.66579	0.846575
231	49.434	9.61316	0.847406
232	49.648	9.52895	0.844991
233	49.862	9.45526	0.843878
234	50.076	9.37105	0.84258
235	50.29	9.28947	0.845798
236	50.504	9.19737	0.841344
237	50.718	9.13158	0.84243
238	50.932	9.05526	0.82904
239	51.146	9.03421	0.828152
240	51.36	8.87632	0.81358
241	51.574	8.88684	0.814635
242	51.788	8.76579	0.803533
243	52.002	8.77368	0.803554
244	52.216	8.70263	0.798269
245	52.43	8.70789	0.79833
246	52.644	8.59211	0.791557
247	52.858	8.59737	0.791415
248	53.072	8.45263	0.783677
249	53.286	8.43158	0.782245
250	53.5	8.37632	0.772495
251	53.714	8.30263	0.771998
252	53.928	8.22895	0.754002
253	54.142	8.15526	0.752697
254	54.356	8.03947	0.744391
255	54.57	8	0.745112
256	54.784	7.91053	0.745511
257	54.998	7.83947	0.743359
258	55.212	7.77368	0.734466
259	55.426	7.68158	0.734875
260	55.64	7.65	0.733129
261	55.854	7.55789	0.73403
262	56.068	7.54211	0.733002
263	56.282	7.47368	0.733294
264	56.496	7.38947	0.721434
265	56.71	7.32368	0.724519
266	56.924	7.18421	0.709051
267	57.138	7.15	0.707537
268	57.352	7.05789	0.702319
269	57.566	7.00526	0.699623
270	57.78	6.90263	0.695643
271	57.994	6.85789	0.697441
272	58.208	6.83421	0.697998
273	58.422	6.81053	0.700099
274	58.636	6.78947	0.689164
275	58.85	6.75789	0.68666
276	59.064	6.72105	0.6806
277	59.278	6.66316	0.677356
278	59.492	6.59474	0.672831
279	59.706	6.53947	0.670434
280	59.92	6.43947	0.662988
281	60.134	6.39737	0.663705
282	60.348	6.30263	0.658325
283	60.562	6.26579	0.657934
284	60.776	6.12105	0.651065
285	60.99	6.11842	0.650384
286	61.204	5.91316	0.641313
287	61.418	5.87895	0.643693
288	61.632	5.71053	0.63593
289	61.846	5.68947	0.634698
290	62.06	5.56053	0.624346
291	62.274	5.53421	0.622427
292	62.488	5.46579	0.620298
293	62.702	5.40789	0.618024
294	62.916	5.36842	0.616973
295	63.13	5.31579	0.613985
296	63.344	5.30263	0.610301
297	63.558	5.24211	0.609148
298	63.772	5.19211	0.607309
299	63.986	5.13947	0.603505
300	64.2	5.10263	0.602171
301	64.414	5.07368	0.602693
302	64.628	4.96579	0.596913
303	64.842	4.91053	0.597289
304	65.056	4.79474	0.579227
305	65.27	4.76579	0.579869
306	65.484	4.68684	0.576707
307	65.698	4.66842	0.577852
308	65.912	4.55789	0.564258
309	66.126	4.53684	0.564936
310	66.34	4.44474	0.547861
311	66.554	4.44211	0.54974
312	66.768	4.40526	0.542227
313	66.982	4.40789	0.54264
314	67.196	4.35263	0.533457
315	67.41	4.35263	0.535958
316	67.624	4.29474	0.527561
317	67.838	4.28421	0.528902
318	68.052	4.24737	0.522002
319	68.266	4.26316	0.52929
320	68.48	4.24737	0.528891
321	68.694	4.23421	0.531982
322	68.908	4.18684	0.531165
323	69.122	4.17632	0.53598
324	69.336	4.10263	0.538576
325	69.55	4.08947	0.536012
326	69.764	4.04737	0.532243
327	69.978	3.99737	0.520347
328	70.192	3.92368	0.519142
329	70.406	3.9	0.509818
330	70.62	3.82632	0.508752
331	70.834	3.81053	0.505824
332	71.048	3.74737	0.497601
333	71.262	3.7	0.494148
334	71.476	3.65	0.490866
335	71.69	3.59737	0.48899
336	71.904	3.55526	0.48609
337	72.118	3.5	0.483291
338	72.332	3.45789	0.483551
339	72.546	3.42895	0.480604
340	72.76	3.41053	0.482154
341	72.974	3.38684	0.487791
342	73.188	3.37895	0.483588
343	73.402	3.33684	0.484238
344	73.616	3.30789	0.481808
345	73.83	3.28421	0.48402
346	74.044	3.26579	0.480713
347	74.258	3.19474	0.480368
348	74.472	3.19474	0.469919
349	74.686	3.11579	0.462129
350	74.9	3.11053	0.450632
351	75.114	3.05526	0.444561
352	75.328	3.04474	0.431308
353	75.542	2.98158	0.424345
354	75.756	2.97105	0.418473
355	75.97	2.90789	0.409478
356	76.184	2.87632	0.412353
357	76.398	2.87368	0.410594
358	76.612	2.86842	0.414823
359	76.826	2.85789	0.411043
360	77.04	2.81579	0.415242
361	77.254	2.77368	0.40019
362	77.468	2.75789	0.402051
363	77.682	2.67895	0.391974
364	77.896	2.69474	0.39088
365	78.11	2.6	0.388966
366	78.324	2.59211	0.385631
367	78.538	2.53421	0.389537
368	78.752	2.51053	0.390131
369	78.966	2.45263	0.388339
370	79.18	2.44737	0.38876
371	79.394	2.42632	0.387494
372	79.608	2.42105	0.387411
373	79.822	2.38421	0.379498
374	80.036	2.36316	0.380283
375	80.25	2.34474	0.370646
376	80.464	2.33421	0.37341
377	80.678	2.32632	0.366011
378	80.892	2.32895	0.368321
379	81.106	2.30789	0.364428
380	81.32	2.31053	0.360709
381	81.534	2.26842	0.356191
382	81.748	2.24474	0.345561
383	81.962	2.22105	0.342366
384	82.176	2.18684	0.321119
385	82.39	2.17895	0.316748
386	82.604	2.16053	0.307783
387	82.818	2.17895	0.304685
388	83.032	2.18421	0.304927
389	83.246	2.14474	0.300325
390	83.46	2.13421	0.306317
391	83.674	2.07368	0.30266
392	83.888	2.05526	0.311371
393	84.102	2.00526	0.308969
394	84.316	1.98684	0.316726
395	84.53	1.97105	0.317662
396	84.744	1.97368	0.323778
397	84.958	1.96053	0.329458
398	85.172	1.95789	0.329114
399	85.386	1.91053	0.324898
400	85.6	1.89474	0.324946
401	85.814	1.83947	0.306161
402	86.028	1.83158	0.306685
403	86.242	1.76842	0.29083
404	86.456	1.75526	0.290795
405	86.67	1.72895	0.284795
406	86.884	1.74211	0.284263
407	87.098	1.71316	0.283048
408	87.312	1.71842	0.283492
409	87.526	1.67895	0.281309
410	87.74	1.66579	0.278466
411	87.954	1.61842	0.279805
412	88.168	1.58684	0.277977
413	88.382	1.56579	0.283779
414	88.596	1.56053	0.283334
415	88.81	1.57632	0.289121
416	89.024	1.55789	0.287522
417	89.238	1.55526	0.290673
418	89.452	1.55263	0.289939
419	89.666	1.54211	0.287275
420	89.88	1.53421	0.285727
421	90.094	1.51316	0.281107
422	90.308	1.52368	0.282149
423	90.522	1.48421	0.282101
424	90.736	1.49211	0.281061
425	90.95	1.47105	0.281606
426	91.164	1.46316	0.277164
427	91.378	1.45	0.275163
428	91.592	1.42368	0.257641
429	91.806	1.38158	0.260999
430	92.02	1.35263	0.24155
431	92.234	1.35263	0.240517
432	92.448	1.32368	0.232172
433	92.662	1.31579	0.232939
434	92.876	1.28947	0.228757
435	93.09	1.28684	0.229359
436	93.304	1.28158	0.228137
437	93.518	1.27895	0.226299
438	93.732	1.28421	0.22391
439	93.946	1.26842	0.220116
440	94.16	1.27632	0.216247
441	94.374	1.23158	0.214287
442	94.588	1.23947	0.212401
443	94.802	1.22895	0.210665
444	95.016	1.20789	0.209564
445	95.23	1.19211	0.2081
446	95.444	1.18421	0.207214
447	95.658	1.16053	0.202106
448	95.872	1.15526	0.204317
449	96.086	1.16316	0.204829
450	96.3	1.12632	0.206291
451	96.514	1.12895	0.213283
452	96.728	1.10263	0.211325
453	96.942	1.1	0.214483
454	97.156	1.07105	0.212112
455	97.37	1.05789	0.214934
456	97.584	1.05526	0.212808
457	97.798	1.05526	0.213009
458	98.012	1.02105	0.209149
459	98.226	1.06579	0.216801
460	98.44	1.06053	0.214268
461	98.654	1.03947	0.210349
462	98.868	1.02368	0.203889
463	99.082	0.992105	0.199372
464	99.296	0.965789	0.193503
465	99.51	0.955263	0.190817
466	99.724	0.934211	0.190652
467	99.938	0.944737	0.189695
468	100.152	0.939474	0.190176
469	100.366	0.947368	0.192303
470	100.58	0.934211	0.187682
471	100.794	0.918421	0.188196
472	101.008	0.894737	0.18492
473	101.222	0.9	0.182989
474	101.436	0.886842	0.182646
475	101.65	0.892105	0.183625
476	101.864	0.889474	0.186294
477	102.078	0.892105	0.187913
478	102.292	0.886842	0.187981
479	102.506	0.865789	0.186884
480	102.72	0.863158	0.18563
481	102.934	0.85	0.184026
482	103.148	0.834211	0.182611
483	103.362	0.828947	0.180717
484	103.576	0.836842	0.178401
485	103.79	0.826316	0.177372
486	104.004	0.844737	0.175842
487	104.218	0.847368	0.17657
488	104.432	0.847368	0.178014
489	104.646	0.842105	0.177169
490	104.86	0.839474	0.178286
491	105.074	0.839474	0.180151
492	105.288	0.823684	0.183782
493	105.502	0.823684	0.184708
494	105.716	0.805263	0.186453
495	105.93	0.789474	0.185068
496	106.144	0.757895	0.183518
497	106.358	0.755263	0.184179
498	106.572	0.739474	0.181801
499	106.786	0.739474	0.181135
500	107	0.715789	0.181331
501	107.214	0.723684	0.180462
502	107.428	0.734211	0.183505
503	107.642	0.731579	0.183032
504	107.856	0.731579	0.18198
505	108.07	0.731579	0.181471
506	108.284	0.726316	0.179761
507	108.498	0.728947	0.182089
508	108.712	0.728947	0.18111
509	108.926	0.728947	0.178221
510	109.14	0.710526	0.177816
511	109.354	0.713158	0.175982
512	109.568	0.713158	0.178111
513	109.782	0.713158	0.179027
514	109.996	0.710526	0.181576
515	110.21	0.697368	0.182385
516	110.424	0.705263	0.18442
517	110.638	0.692105	0.182965
518	110.852	0.692105	0.181129
519	111.066	0.678947	0.181081
520	111.28	0.657895	0.180076
521	111.494	0.652632	0.178174
522	111.708	0.647368	0.174544
523	111.922	0.644737	0.174135
524	112.136	0.647368	0.173604
525	112.35	0.647368	0.175032
526	112.564	0.660526	0.173883
527	112.778	0.676316	0.177241
528	112.992	0.678947	0.179741
529	113.206	0.686842	0.180136
530	113.42	0.692105	0.181482
531	113.634	0.694737	0.181935
532	113.848	0.689474	0.182397
533	114.062	0.665789	0.182065
534	114.276	0.673684	0.179524
535	114.49	0.665789	0.181752
536	114.704	0.668421	0.17954
537	114.918	0.673684	0.177852
538	115.132	0.678947	0.175658
539	115.346	0.665789	0.175703
540	115.56	0.686842	0.172265
541	115.774	0.676316	0.17095
542	115.988	0.686842	0.172017
543	116.202	0.681579	0.170551
544	116.416	0.676316	0.167843
545	116.63	0.689474	0.168745
546	116.844	0.673684	0.171417
547	117.058	0.652632	0.168659
548	117.272	0.652632	0.170713
549	117.486	0.626316	0.170335
550	117.7	0.615789	0.168439
551	117.914	0.618421	0.169715
552	118.128	0.618421	0.172293
553	118.342	0.602632	0.171658
554	118.556	0.602632	0.172113
555	118.77	0.584211	0.170829
556	118.984	0.589474	0.171131
557	119.198	0.578947	0.170188
558	119.412	0.576316	0.169319
559	119.626	0.578947	0.169056
560	119.84	0.592105	0.168559
561	120.054	0.576316	0.166053
562	120.268	0.573684	0.165678
563	120.482	0.563158	0.165753
564	120.696	0.544737	0.165979
565	120.91	0.544737	0.166876
566	121.124	0.536842	0.168814
567	121.338	0.539474	0.165629
568	121.552	0.528947	0.167184
569	121.766	0.515789	0.169029
570	121.98	0.507895	0.168897
571	122.194	0.494737	0.170346
572	122.408	0.489474	0.168872
573	122.622	0.476316	0.168562
574	122.836	0.492105	0.168981
575	123.05	0.494737	0.167483
576	123.264	0.484211	0.163858
577	123.478	0.484211	0.162376
578	123.692	0.5	0.161826
579	123.906	0.521053	0.161569
580	124.12	0.521053	0.165226
581	124.334	0.505263	0.164656
582	124.548	0.502632	0.165756
583	124.762	0.5	0.163444
584	124.976	0.494737	0.163355
585	125.19	0.502632	0.163074
586	125.404	0.507895	0.163113
587	125.618	0.505263	0.162613
588	125.832	0.5	0.162353
589	126.046	0.502632	0.162549
590	126.26	0.5	0.162878
591	126.474	0.513158	0.163495
592	126.688	0.513158	0.163756
593	126.902	0.531579	0.161435
594	127.116	0.542105	0.160309
595	127.33	0.528947	0.160188
596	127.544	0.526316	0.161019
597	127.758	0.528947	0.162874
598	127.972	0.528947	0.163875
599	128.186	0.534211	0.165274
600	128.4	0.534211	0.165918
601	128.614	0.521053	0.164016
602	128.828	0.515789	0.163685
603	129.042	0.515789	0.162595
604	129.256	0.515789	0.162332
605	129.47	0.528947	0.161866
606	129.684	0.518421	0.159741
607	129.898	0.523684	0.163246
608	130.112	0.510526	0.164692
609	130.326	0.507895	0.163678
610	130.54	0.494737	0.162131
611	130.754	0.471053	0.162261
612	130.968	0.473684	0.162689
613	131.182	0.478947	0.162228
614	131.396	0.471053	0.161866
615	131.61	0.478947	0.163625
616	131.824	0.481579	0.163264
617	132.038	0.478947	0.161525
618	132.252	0.484211	0.162288
619	132.466	0.484211	0.162069
620	132.68	0.476316	0.161141
621	132.894	0.460526	0.15937
622	133.108	0.468421	0.158141
623	133.322	0.447368	0.160756
624	133.536	0.442105	0.162337
625	133.75	0.431579	0.166553
626	133.964	0.431579	0.166809
627	134.178	0.442105	0.166575
628	134.392	0.447368	0.166238
629	134.606	0.452632	0.16568
630	134.82	0.45	0.165724
631	135.034	0.455263	0.164732
632	135.248	0.460526	0.162683
633	135.462	0.468421	0.162751
634	135.676	0.465789	0.163761
635	135.89	0.457895	0.161722
636	136.104	0.468421	0.161082
637	136.318	0.471053	0.161029
638	136.532	0.471053	0.16001
639	136.746	0.471053	0.161073
640	136.96	0.468421	0.161435
641	137.174	0.463158	0.163027
642	137.388	0.457895	0.162949
643	137.602	0.457895	0.162512
644	137.816	0.439474	0.163729
645	138.03	0.455263	0.162515
646	138.244	0.457895	0.162862
647	138.458	0.463158	0.163376
648	138.672	0.471053	0.162743
649	138.886	0.471053	0.162743
650	139.1	0.465789	0.163804
