# Supplementary material for: A signal-like role for floral humidity in a nocturnal pollination system
Source: Nat Commun. 2022 Dec 15;13:7773. doi: 10.1038/s41467-022-35353-8 (PMC9755274; doi:10.1038/s41467-022-35353-8)
Supplement: Supplementary file 6 — Source Data [file 41467_2022_35353_MOESM6_ESM.zip › source data/Fig 1b_source data.xlsx]

## Sheet: Sheet1
flower	tube (0 mm)	opening (70 mm)
1	30	5.4
2	17.2	13.5
3	25.9	15.5
4	35.5	8.5
5	19.3	10
6	27	12
7	21.2	1.6
8	29.9	0.8
9	33.3	2.3
10	28.1	1.2
11	33.3	-2
12	34.4	2
13	19.8	-1
14	31.7	0.2
15	26.1	0.4
16	18.9	0.9
17	28.2	2
18	28.2	5.1
19	27	1.1
20	31.6	1.6
21	36.9	3
22	43.4	0.6
23	31	0.7
24	19.9	0.9
25	23	0.3
26	25.1	2.5
27	33.5	1.8
28	32.2	0.7
29	17.2	-1.8
30	16.2	0.1
31	15.8	0.8
32	21	0.2
33	30.1	1.4
34	22.3	2.3
35	26.5	0.4
36	28.7	0.9
37	14.2	1.9
	26.5838	2.64324
	6.71475	4.02563
