# Supplementary material for: A signal-like role for floral humidity in a nocturnal pollination system
Source: Nat Commun. 2022 Dec 15;13:7773. doi: 10.1038/s41467-022-35353-8 (PMC9755274; doi:10.1038/s41467-022-35353-8)
Supplement: Supplementary file 6 — Source Data [file 41467_2022_35353_MOESM6_ESM.zip › source data/Fig 1c_source data.xlsx]

## Sheet: Sheet1
		Still air treatment		still air + nectar extraction		breeze treatment		breeze+nectar extraction
time	distance	mean_RH	SE	mean_RH	SEM	mean_RH	SEM	mean_RH	SEM
1	0.214	30.05	2.38815	29.6	1.66633	29.05	2.12448	26.17	2.08705
2	0.428	30.05	2.38815	29.6	1.66953	28.975	2.14628	26.15	2.09647
3	0.642	30.18	2.37886	29.65	1.67732	29.0583	2.1584	26.1	2.08151
4	0.856	30.2	2.39102	29.66	1.68584	28.9583	2.189	26.12	2.08789
5	1.07	30.28	2.39532	29.68	1.67947	29.0167	2.19734	26.04	2.08647
6	1.284	30.31	2.40709	29.72	1.68871	28.8917	2.24744	26.09	2.08297
7	1.498	30.43	2.40483	29.77	1.69798	28.9833	2.26705	26.03	2.1445
8	1.712	30.45	2.41699	29.77	1.71328	28.9333	2.27604	26.04	2.14073
9	1.926	30.55	2.40667	29.83	1.73308	29.0083	2.28892	25.99	2.18578
10	2.14	30.55	2.40667	29.85	1.74358	29	2.26605	26	2.17772
11	2.354	30.62	2.41022	29.89	1.76002	29.0333	2.28981	25.95	2.20077
12	2.568	30.62	2.41673	29.88	1.75637	28.9583	2.31518	26.09	2.19213
13	2.782	30.65	2.42063	29.92	1.76275	28.95	2.33136	26.16	2.19597
14	2.996	30.66	2.42021	29.9	1.74903	28.9083	2.36641	26.29	2.20356
15	3.21	30.69	2.42588	29.93	1.76529	28.7667	2.36269	26.35	2.19683
16	3.424	30.69	2.43505	29.89	1.76921	28.675	2.37104	26.56	2.21466
17	3.638	30.68	2.44666	29.87	1.76547	28.5833	2.3483	26.63	2.22731
18	3.852	30.69	2.45583	29.81	1.75882	28.5167	2.35352	26.9	2.23353
19	4.066	30.67	2.44381	29.77	1.75778	28.475	2.34683	26.89	2.25332
20	4.28	30.67	2.44176	29.68	1.75251	28.325	2.37892	27.13	2.26838
21	4.494	30.64	2.42801	29.62	1.74896	28.275	2.38267	27.04	2.23533
22	4.708	30.66	2.43291	29.51	1.7542	28.1167	2.37834	27.12	2.25235
23	4.922	30.62	2.43256	29.44	1.74631	28.0667	2.39074	26.98	2.26317
24	5.136	30.57	2.40566	29.33	1.74579	27.8917	2.38555	26.9	2.2804
25	5.35	30.45	2.37016	29.26	1.73616	27.85	2.39964	26.79	2.29044
26	5.564	30.37	2.33324	29.15	1.72841	27.5917	2.39322	26.59	2.30538
27	5.778	30.29	2.29501	29.07	1.71348	27.5083	2.39366	26.47	2.33491
28	5.992	30.29	2.28641	28.96	1.71089	27.2583	2.40604	26.12	2.31856
29	6.206	30.21	2.28751	28.9	1.70568	27.175	2.40867	26.06	2.33515
30	6.42	30.21	2.28501	28.79	1.7183	26.9833	2.4264	25.74	2.35368
31	6.634	30.15	2.28119	28.67	1.69194	26.875	2.42934	25.58	2.304
32	6.848	30.17	2.29251	28.57	1.70353	26.5833	2.45282	25.22	2.31909
33	7.062	30.13	2.29238	28.41	1.66042	26.5167	2.45443	25.15	2.25931
34	7.276	30.17	2.30946	28.26	1.68478	26.1417	2.439	24.92	2.27155
35	7.49	30.07	2.32241	28.1	1.65435	26.05	2.43555	24.85	2.24506
36	7.704	30.09	2.32777	27.95	1.68492	25.6583	2.40355	24.6	2.24767
37	7.918	29.98	2.33999	27.78	1.62869	25.5417	2.3942	24.58	2.23477
38	8.132	29.99	2.35174	27.72	1.64626	25.1667	2.38338	24.37	2.24316
39	8.346	29.89	2.36205	27.53	1.61404	25.0833	2.37317	24.24	2.21476
40	8.56	29.88	2.36342	27.46	1.636	24.8167	2.34323	24.07	2.21345
41	8.774	29.78	2.37532	27.29	1.61524	24.7917	2.32801	23.91	2.20894
42	8.988	29.78	2.38129	27.25	1.62824	24.45	2.29843	23.77	2.19924
43	9.202	29.68	2.40311	27.09	1.61234	24.4083	2.27817	23.6	2.20489
44	9.416	29.63	2.39236	27.05	1.62435	24.0333	2.24571	23.43	2.2136
45	9.63	29.55	2.41716	26.88	1.60477	23.9417	2.21935	23.36	2.22352
46	9.844	29.51	2.41758	26.83	1.62029	23.5333	2.19588	23.18	2.24043
47	10.058	29.48	2.4326	26.69	1.60931	23.5083	2.1762	23.09	2.21653
48	10.272	29.42	2.42853	26.63	1.62392	23.0583	2.18914	22.86	2.25355
49	10.486	29.36	2.44643	26.45	1.59988	23.0417	2.1854	22.68	2.1684
50	10.7	29.3	2.43865	26.44	1.60687	22.6417	2.1794	22.41	2.20618
51	10.914	29.25	2.4594	26.23	1.56653	22.65	2.17463	22.3	2.13599
52	11.128	29.19	2.44759	26.21	1.57088	22.3	2.13073	22.07	2.17189
53	11.342	29.16	2.45875	26	1.53681	22.2833	2.13683	21.99	2.14758
54	11.556	29.11	2.44755	25.98	1.54134	22	2.118	21.8	2.17843
55	11.77	29.09	2.44653	25.81	1.54362	21.975	2.12322	21.73	2.16349
56	11.984	29.01	2.44203	25.75	1.51366	21.6833	2.12031	21.56	2.1907
57	12.198	28.95	2.45692	25.6	1.51305	21.5917	2.13855	21.42	2.16198
58	12.412	28.92	2.45971	25.53	1.48654	21.325	2.13251	21.23	2.18424
59	12.626	28.85	2.4663	25.38	1.48682	21.2083	2.14425	21	2.13651
60	12.84	28.82	2.47191	25.31	1.46905	20.9167	2.14761	20.83	2.13807
61	13.054	28.76	2.4852	25.19	1.4667	20.825	2.15713	20.58	2.03168
62	13.268	28.69	2.48618	25.09	1.45346	20.4833	2.14867	20.38	2.0709
63	13.482	28.6	2.50695	24.94	1.45611	20.4167	2.15395	20.01	1.97002
64	13.696	28.55	2.50516	24.86	1.46615	20.075	2.12849	19.8	1.9831
65	13.91	28.43	2.51925	24.76	1.46228	20.0417	2.14894	19.69	1.92414
66	14.124	28.36	2.52116	24.7	1.45419	19.725	2.12075	19.26	1.96396
67	14.338	28.27	2.54975	24.6	1.45457	19.65	2.13046	19.18	1.92774
68	14.552	28.21	2.54984	24.51	1.45208	19.3583	2.09597	18.85	1.94652
69	14.766	28.14	2.57691	24.44	1.44547	19.225	2.11066	18.76	1.92903
70	14.98	28.06	2.56087	24.3	1.4443	18.975	2.07083	18.33	1.96209
71	15.194	27.99	2.57684	24.18	1.43927	18.825	2.05781	18.32	1.95992
72	15.408	27.93	2.57903	24.03	1.45083	18.5583	2.02269	18.02	1.96711
73	15.622	27.9	2.59673	23.91	1.45193	18.5	2.01675	18.03	1.97006
74	15.836	27.74	2.59901	23.81	1.453	18.125	1.96242	17.79	1.96974
75	16.05	27.74	2.5972	23.7	1.45465	18	1.97192	17.76	1.95779
76	16.264	27.55	2.58477	23.62	1.4472	17.6833	1.92558	17.44	1.96651
77	16.478	27.53	2.59369	23.55	1.4487	17.55	1.93944	17.41	1.95383
78	16.692	27.35	2.58895	23.36	1.44154	17.275	1.90546	17.23	1.93242
79	16.906	27.32	2.59699	23.29	1.44172	17.075	1.93262	17.12	1.91467
80	17.12	27.14	2.59477	23.1	1.43357	16.8167	1.89332	16.95	1.90077
81	17.334	27.14	2.5972	23.04	1.43645	16.575	1.91806	16.75	1.86245
82	17.548	27	2.59033	22.82	1.44005	16.4	1.87192	16.47	1.83534
83	17.762	26.98	2.59047	22.78	1.43812	16.1667	1.89126	16.21	1.81055
84	17.976	26.86	2.58218	22.56	1.43211	16	1.85399	15.99	1.80379
85	18.19	26.84	2.59831	22.55	1.43482	15.8	1.87879	15.6	1.76968
86	18.404	26.7	2.60987	22.31	1.44233	15.6	1.82802	15.44	1.76227
87	18.618	26.64	2.60312	22.25	1.44378	15.4917	1.84113	15.07	1.75525
88	18.832	26.51	2.60555	22.05	1.43289	15.2083	1.79884	14.92	1.76004
89	19.046	26.44	2.60028	21.97	1.43605	15.1333	1.81197	14.66	1.7407
90	19.26	26.29	2.60355	21.78	1.42508	14.8	1.77329	14.51	1.75945
91	19.474	26.22	2.61862	21.74	1.42682	14.7	1.79	14.23	1.7656
92	19.688	26.08	2.63077	21.62	1.38739	14.4	1.76721	14.05	1.78962
93	19.902	26.04	2.61221	21.46	1.40801	14.2833	1.78698	13.84	1.79494
94	20.116	25.92	2.62586	21.34	1.35845	14.025	1.75802	13.67	1.81714
95	20.33	25.88	2.61327	21.19	1.36394	13.8917	1.77459	13.45	1.82192
96	20.544	25.7	2.63089	21.1	1.32799	13.65	1.73762	13.19	1.82589
97	20.758	25.68	2.61877	20.91	1.34457	13.5417	1.75618	13.03	1.81904
98	20.972	25.55	2.62634	20.84	1.31294	13.2833	1.71428	12.79	1.80957
99	21.186	25.53	2.61423	20.72	1.31562	13.1917	1.71837	12.47	1.79252
100	21.4	25.37	2.64299	20.64	1.2796	12.925	1.67925	12.27	1.7574
101	21.614	25.34	2.625	20.53	1.28979	12.8083	1.69198	12.04	1.73821
102	21.828	25.15	2.64621	20.43	1.27437	12.5667	1.64783	11.87	1.72066
103	22.042	25.12	2.62834	20.32	1.2975	12.4667	1.65352	11.7	1.72961
104	22.256	24.9	2.65597	20.26	1.27421	12.2917	1.63746	11.55	1.70986
105	22.47	24.87	2.6484	20.2	1.29254	12.1667	1.65787	11.42	1.7494
106	22.684	24.64	2.6753	20.16	1.28696	11.925	1.6422	11.3	1.76396
107	22.898	24.64	2.6753	20.14	1.30854	11.8583	1.64908	11.24	1.78096
108	23.112	24.46	2.67556	20.04	1.30658	11.7	1.63457	11.16	1.78924
109	23.326	24.46	2.67556	19.99	1.32014	11.6417	1.63176	11.06	1.80845
110	23.54	24.32	2.64982	19.91	1.3144	11.5	1.62457	10.89	1.79471
111	23.754	24.32	2.66007	19.88	1.32034	11.3917	1.63278	10.8	1.8016
112	23.968	24.2	2.6467	19.8	1.31081	11.2417	1.6189	10.59	1.74703
113	24.182	24.2	2.6467	19.77	1.31867	11.175	1.62612	10.46	1.76441
114	24.396	24.02	2.6381	19.64	1.29161	11.0833	1.59705	10.29	1.69532
115	24.61	24.02	2.6381	19.58	1.30994	11	1.60751	10.16	1.71278
116	24.824	23.87	2.6334	19.43	1.2482	10.8917	1.58432	10.08	1.68086
117	25.038	23.87	2.6334	19.33	1.26676	10.8167	1.59459	9.97	1.68807
118	25.252	23.67	2.62667	19.15	1.21621	10.7583	1.5501	9.87	1.63612
119	25.466	23.64	2.62679	19.07	1.23379	10.6417	1.56498	9.76	1.64602
120	25.68	23.42	2.63411	18.83	1.20186	10.5667	1.5265	9.62	1.58821
121	25.894	23.39	2.63429	18.69	1.2358	10.4667	1.52962	9.49	1.59697
122	26.108	23.18	2.63351	18.43	1.21601	10.375	1.49353	9.38	1.53636
123	26.322	23.17	2.63355	18.33	1.23325	10.3083	1.50204	9.18	1.56353
124	26.536	23.01	2.61673	18.15	1.21658	10.2417	1.45823	9.13	1.55092
125	26.75	22.98	2.61751	18.04	1.22639	10.125	1.46428	8.77	1.5649
126	26.964	22.87	2.63242	17.9	1.21792	10.0417	1.43207	8.75	1.54541
127	27.178	22.8	2.60092	17.81	1.22759	9.9	1.43912	8.57	1.58044
128	27.392	22.67	2.6171	17.74	1.22974	9.76667	1.40596	8.5	1.58402
129	27.606	22.6	2.59021	17.68	1.23431	9.63333	1.41589	8.36	1.62612
130	27.82	22.46	2.61649	17.63	1.23712	9.49167	1.35917	8.29	1.61
131	28.034	22.38	2.5841	17.58	1.24693	9.36667	1.37501	8.12	1.63257
132	28.248	22.27	2.60764	17.53	1.24794	9.2	1.32768	8.03	1.63082
133	28.462	22.21	2.58072	17.44	1.26625	9.05	1.33476	7.95	1.66482
134	28.676	22.08	2.61541	17.33	1.28314	8.91667	1.30899	7.92	1.67025
135	28.89	22	2.5836	17.24	1.32104	8.81667	1.31494	7.81	1.70134
136	29.104	21.93	2.58809	17.09	1.33195	8.80833	1.30891	7.77	1.68107
137	29.318	21.84	2.55113	17.01	1.36654	8.6	1.30343	7.66	1.6915
138	29.532	21.78	2.55941	16.87	1.36821	8.575	1.30007	7.69	1.66329
139	29.746	21.66	2.53492	16.82	1.38282	8.4	1.28458	7.66	1.66441
140	29.96	21.62	2.52835	16.65	1.37512	8.35833	1.27603	7.65	1.64346
141	30.174	21.5	2.49888	16.57	1.408	8.23333	1.27472	7.54	1.65457
142	30.388	21.45	2.5078	16.42	1.41836	8.18333	1.25986	7.57	1.63436
143	30.602	21.32	2.46608	16.35	1.43599	8	1.25861	7.48	1.65555
144	30.816	21.3	2.48516	16.28	1.4334	7.95	1.25091	7.36	1.60272
145	31.03	21.2	2.47208	16.19	1.47343	7.775	1.23614	7.31	1.61186
146	31.244	21.1	2.46686	16.15	1.46926	7.75	1.23199	7.26	1.59849
147	31.458	21.03	2.46033	16.12	1.47662	7.65833	1.20488	7.21	1.61241
148	31.672	20.97	2.43311	16.07	1.48122	7.675	1.20303	7.25	1.63593
149	31.886	20.91	2.41356	16.09	1.47298	7.48333	1.14375	7.24	1.6379
150	32.1	20.84	2.39717	15.96	1.49281	7.50833	1.13454	7.21	1.64745
151	32.314	20.79	2.3835	15.94	1.44539	7.3	1.07675	7.16	1.6602
152	32.528	20.74	2.37555	15.9	1.44322	7.31667	1.06542	7.06	1.63253
153	32.742	20.66	2.36872	15.77	1.37308	7.15	1.03144	6.99	1.64833
154	32.956	20.61	2.35781	15.72	1.3594	7.11667	1.0341	6.92	1.62698
155	33.17	20.52	2.3608	15.47	1.27052	6.96667	1.01267	6.9	1.62679
156	33.384	20.48	2.33969	15.42	1.25413	6.94167	1.01589	6.75	1.57764
157	33.598	20.37	2.32547	15.19	1.19633	6.775	0.987124	6.73	1.58367
158	33.812	20.31	2.30861	15.12	1.18423	6.725	1.00092	6.62	1.53867
159	34.026	20.18	2.33117	14.92	1.17121	6.60833	0.978748	6.63	1.53174
160	34.24	20.15	2.31911	14.86	1.16507	6.54167	0.984998	6.53	1.48234
161	34.454	19.99	2.32931	14.73	1.19991	6.5	0.979255	6.49	1.49372
162	34.668	19.9	2.3228	14.65	1.18774	6.41667	0.99642	6.47	1.48758
163	34.882	19.8	2.32271	14.53	1.24482	6.35833	1.00117	6.32	1.47104
164	35.096	19.74	2.34381	14.45	1.23471	6.29167	1.01058	6.31	1.45773
165	35.31	19.63	2.31521	14.34	1.26923	6.24167	1.03048	6.18	1.44728
166	35.524	19.6	2.32254	14.24	1.25903	6.18333	1.04438	6.1	1.42455
167	35.738	19.53	2.29678	14.09	1.31845	6.10833	1.04776	6	1.38532
168	35.952	19.53	2.29334	14.05	1.31396	6.1	1.06066	5.92	1.3716
169	36.166	19.4	2.24913	13.89	1.33237	6	1.06679	5.84	1.33876
170	36.38	19.38	2.25441	13.9	1.33025	5.99167	1.06126	5.75	1.32977
171	36.594	19.29	2.21993	13.76	1.33285	5.86667	1.04905	5.67	1.29031
172	36.808	19.23	2.22935	13.76	1.32968	5.84167	1.05166	5.63	1.28634
173	37.022	19.1	2.20127	13.69	1.33761	5.73333	1.03165	5.51	1.24056
174	37.236	19.08	2.20997	13.67	1.32707	5.74167	1.03099	5.48	1.24845
175	37.45	18.89	2.20719	13.64	1.32432	5.59167	1.00983	5.41	1.23031
176	37.664	18.86	2.21699	13.57	1.3212	5.6	1.00815	5.36	1.23632
177	37.878	18.67	2.21757	13.53	1.30682	5.53333	1.01364	5.34	1.23037
178	38.092	18.69	2.22088	13.43	1.29675	5.48333	1.01778	5.32	1.22509
179	38.306	18.49	2.21768	13.35	1.26984	5.375	0.993168	5.34	1.22667
180	38.52	18.49	2.22191	13.28	1.26963	5.35833	0.989296	5.34	1.22667
181	38.734	18.31	2.21479	13.14	1.24982	5.20833	0.907499	5.32	1.21681
182	38.948	18.3	2.22302	13.17	1.25247	5.16667	0.909989	5.32	1.2022
183	39.162	18.11	2.22519	13.01	1.26636	5.10833	0.850175	5.29	1.18288
184	39.376	18.05	2.24558	13.05	1.27438	5.06667	0.848201	5.31	1.17761
185	39.59	17.81	2.27761	12.85	1.30454	5.03333	0.819953	5.25	1.16916
186	39.804	17.76	2.26544	12.78	1.3498	5.025	0.821595	5.24	1.17693
187	40.018	17.54	2.27109	12.61	1.35978	4.96667	0.807853	5.15	1.18371
188	40.232	17.49	2.26726	12.48	1.39617	4.95833	0.802596	5.12	1.17358
189	40.446	17.32	2.26657	12.36	1.39525	4.86667	0.804187	5.08	1.16865
190	40.66	17.29	2.25444	12.26	1.38806	4.89167	0.804764	5.05	1.15665
191	40.874	17.13	2.23374	12.2	1.38098	4.825	0.817899	5.04	1.13815
192	41.088	17.09	2.21303	12.11	1.37909	4.76667	0.821891	4.95	1.1243
193	41.302	16.92	2.19813	12	1.37752	4.71667	0.825432	4.88	1.11343
194	41.516	16.9	2.19011	11.89	1.37529	4.60833	0.834526	4.82	1.09228
195	41.73	16.75	2.17275	11.83	1.415	4.55833	0.809364	4.7	1.0873
196	41.944	16.74	2.1687	11.71	1.39144	4.45833	0.813379	4.64	1.04181
197	42.158	16.59	2.15502	11.71	1.4384	4.36667	0.780572	4.58	1.03643
198	42.372	16.57	2.14681	11.61	1.40123	4.3	0.786438	4.49	0.984824
199	42.586	16.44	2.125	11.76	1.42853	4.25	0.745542	4.48	0.97363
200	42.8	16.42	2.11683	11.66	1.38068	4.2	0.748534	4.32	0.925179
201	43.014	16.32	2.10646	11.73	1.38973	4.11667	0.713488	4.33	0.913485
202	43.228	16.3	2.09829	11.69	1.37084	4.04167	0.706298	4.28	0.91175
203	43.442	16.25	2.092	11.75	1.36302	4.03333	0.714496	4.17	0.854277
204	43.656	16.25	2.092	11.75	1.35411	3.96667	0.719462	4.15	0.853001
205	43.87	16.05	2.06588	11.68	1.33806	3.9	0.697506	4.1	0.806501
206	44.084	16.06	2.06108	11.68	1.32252	3.85	0.698103	4.05	0.795438
207	44.298	15.84	2.02974	11.61	1.30439	3.74167	0.656259	3.99	0.757254
208	44.512	15.83	2.03096	11.61	1.29584	3.675	0.666075	3.95	0.751184
209	44.726	15.57	1.99199	11.55	1.28878	3.525	0.600394	3.87	0.729391
210	44.94	15.57	1.99199	11.55	1.28619	3.5	0.606405	3.81	0.722411
211	45.154	15.34	1.96281	11.51	1.27936	3.45	0.601828	3.72	0.6907
212	45.368	15.35	1.96042	11.48	1.28355	3.45	0.59804	3.67	0.679551
213	45.582	15.05	1.96032	11.3	1.26245	3.4	0.59823	3.61	0.66021
214	45.796	15.03	1.9574	11.17	1.26965	3.38333	0.60124	3.56	0.663693
215	46.01	14.79	1.95369	10.96	1.21117	3.36667	0.584825	3.52	0.655371
216	46.224	14.79	1.95369	10.84	1.20713	3.34167	0.583155	3.52	0.653843
217	46.438	14.52	1.92483	10.6	1.15662	3.29167	0.555204	3.49	0.649521
218	46.652	14.53	1.92146	10.51	1.13308	3.275	0.551324	3.44	0.64329
219	46.866	14.31	1.86641	10.35	1.13747	3.21667	0.525246	3.41	0.655651
220	47.08	14.31	1.87619	10.31	1.10146	3.16667	0.524453	3.36	0.664195
221	47.294	14.21	1.8748	10.19	1.09285	3.16667	0.518934	3.29	0.644886
222	47.508	14.16	1.85306	10.14	1.07437	3.125	0.521525	3.22	0.643394
223	47.722	14.12	1.85687	10.07	1.08884	3.06667	0.492879	3.17	0.639105
224	47.936	14.06	1.84153	10.05	1.07127	2.98333	0.499823	3.11	0.647637
225	48.15	13.99	1.84561	10	1.12408	2.94167	0.47839	3.02	0.622861
226	48.364	13.95	1.8296	9.95	1.10245	2.95	0.480609	2.95	0.6288
227	48.578	13.84	1.83179	9.79	1.1321	2.93333	0.467316	2.92	0.618924
228	48.792	13.83	1.82751	9.77	1.13216	2.925	0.470513	2.85	0.629859
229	49.006	13.75	1.83031	9.6	1.11235	2.94167	0.483901	2.82	0.624286
230	49.22	13.75	1.83124	9.59	1.10679	2.95	0.480609	2.77	0.633167
231	49.434	13.71	1.8348	9.5	1.09484	2.95	0.479978	2.69	0.594129
232	49.648	13.69	1.81799	9.51	1.08959	2.9	0.49252	2.66	0.593333
233	49.862	13.65	1.82155	9.46	1.07136	2.875	0.505294	2.55	0.544518
234	50.076	13.6	1.78785	9.51	1.09427	2.84167	0.515143	2.53	0.546717
235	50.29	13.57	1.80594	9.51	1.07025	2.83333	0.502318	2.43	0.497784
236	50.504	13.47	1.75032	9.51	1.08458	2.80833	0.508929	2.39	0.498988
237	50.718	13.42	1.76033	9.44	1.07157	2.78333	0.491416	2.34	0.478238
238	50.932	13.3	1.71581	9.42	1.04316	2.76667	0.489949	2.32	0.478609
239	51.146	13.2	1.74092	9.49	1.02853	2.74167	0.466687	2.31	0.479687
240	51.36	13	1.67809	9.35	1.02829	2.7	0.468233	2.29	0.496532
241	51.574	12.93	1.69694	9.48	1.03008	2.65833	0.438914	2.26	0.484928
242	51.788	12.74	1.6611	9.47	1.04934	2.60833	0.44012	2.27	0.487408
243	52.002	12.73	1.65149	9.58	1.04794	2.6	0.438143	2.24	0.483781
244	52.216	12.61	1.64648	9.52	1.09075	2.51667	0.423162	2.24	0.483781
245	52.43	12.65	1.62661	9.59	1.09041	2.49167	0.421659	2.2	0.480509
246	52.644	12.58	1.6259	9.44	1.05422	2.43333	0.440959	2.2	0.484653
247	52.858	12.59	1.60633	9.48	1.06153	2.425	0.439029	2.18	0.478841
248	53.072	12.5	1.59154	9.36	1.01469	2.35833	0.44012	2.17	0.477738
249	53.286	12.46	1.59375	9.32	1.01684	2.36667	0.439927	2.11	0.451036
250	53.5	12.34	1.57475	9.33	1.0185	2.34167	0.445594	2.1	0.453137
251	53.714	12.28	1.57638	9.24	1.01524	2.36667	0.447778	2.07	0.454374
252	53.928	12.12	1.54044	9.2	0.975021	2.34167	0.432305	2.04	0.458791
253	54.142	12.13	1.53004	9.04	0.949526	2.35	0.439611	2.05	0.461218
254	54.356	11.84	1.5417	9.07	0.938089	2.30833	0.40889	2.05	0.456375
255	54.57	11.84	1.53917	8.99	0.924776	2.29167	0.409815	1.97	0.425062
256	54.784	11.59	1.57229	9.02	0.951583	2.25833	0.396855	1.97	0.425062
257	54.998	11.54	1.55648	8.91	0.942626	2.23333	0.396067	1.92	0.390384
258	55.212	11.36	1.54617	8.84	0.968183	2.20833	0.387779	1.92	0.390384
259	55.426	11.35	1.53885	8.7	0.941394	2.21667	0.3994	1.87	0.385011
260	55.64	11.25	1.52743	8.69	0.991794	2.2	0.38808	1.89	0.391706
261	55.854	11.22	1.51511	8.59	0.988315	2.23333	0.390868	1.86	0.374522
262	56.068	11.2	1.48768	8.55	1.04235	2.19167	0.389144	1.84	0.375707
263	56.282	11.15	1.48998	8.47	1.03323	2.19167	0.393211	1.84	0.375411
264	56.496	10.95	1.45446	8.46	1.03196	2.11667	0.397308	1.84	0.378653
265	56.71	10.94	1.45857	8.38	1.02283	2.15	0.39629	1.86	0.387642
266	56.924	10.57	1.45671	8.32	0.997864	2.1	0.391965	1.83	0.377433
267	57.138	10.55	1.4646	8.26	0.986149	2.09167	0.407033	1.83	0.380073
268	57.352	10.38	1.46948	8.18	0.968022	2.05833	0.399329	1.81	0.381357
269	57.566	10.35	1.47833	8.08	0.948074	2.025	0.394109	1.79	0.368917
270	57.78	10.13	1.4972	8.02	0.956475	1.98333	0.406544	1.77	0.373884
271	57.994	10.12	1.50099	7.87	0.949158	2	0.407133	1.75	0.374833
272	58.208	10.03	1.50067	7.88	0.982378	2.05833	0.42595	1.69	0.337458
273	58.422	10.02	1.50165	7.8	0.987702	2.075	0.428197	1.67	0.329326
274	58.636	10.01	1.49542	7.74	0.930376	2.13333	0.430527	1.64	0.319096
275	58.85	10.01	1.49542	7.57	0.944699	2.09167	0.435796	1.61	0.314272
276	59.064	9.99	1.49843	7.53	0.882805	2.13333	0.459963	1.56	0.295221
277	59.278	10	1.49733	7.39	0.896964	2.13333	0.465203	1.58	0.298812
278	59.492	9.91	1.49576	7.36	0.872952	2.10833	0.453515	1.55	0.297489
279	59.706	9.87	1.50997	7.08	0.883403	2.09167	0.447122	1.55	0.297489
280	59.92	9.83	1.49037	7.03	0.850497	2.025	0.402478	1.5	0.292119
281	60.134	9.82	1.49424	6.84	0.874223	2.025	0.403418	1.46	0.278966
282	60.348	9.81	1.47136	6.77	0.852584	1.96667	0.38501	1.37	0.259508
283	60.562	9.79	1.4553	6.69	0.863513	1.98333	0.390577	1.33	0.264176
284	60.776	9.67	1.42247	6.64	0.867077	1.975	0.386931	1.28	0.248462
285	60.99	9.66	1.41663	6.64	0.880555	1.96667	0.389509	1.26	0.24
286	61.204	9.48	1.38656	6.49	0.858739	2	0.391965	1.26	0.233904
287	61.418	9.47	1.3886	6.42	0.885287	1.96667	0.394725	1.22	0.232761
288	61.632	9.36	1.37217	6.19	0.867237	1.93333	0.396067	1.22	0.238886
289	61.846	9.35	1.36596	6.18	0.881388	1.89167	0.396473	1.2	0.241753
290	62.06	9.31	1.36194	5.88	0.820542	1.85	0.387592	1.2	0.256038
291	62.274	9.3	1.34499	5.85	0.832566	1.85	0.389152	1.18	0.254209
292	62.488	9.27	1.34678	5.71	0.813012	1.83333	0.384024	1.12	0.248014
293	62.702	9.25	1.33434	5.62	0.801776	1.85833	0.392247	1.11	0.246959
294	62.916	9.18	1.32445	5.59	0.81941	1.83333	0.399305	1.08	0.270719
295	63.13	9.16	1.31196	5.46	0.815571	1.85833	0.404418	1.06	0.267166
296	63.344	9.08	1.30267	5.45	0.813395	1.84167	0.396473	1.05	0.272132
297	63.558	9.04	1.27775	5.39	0.827909	1.875	0.395644	1.05	0.275782
298	63.772	8.95	1.30156	5.33	0.786702	1.8	0.39753	1.01	0.248752
299	63.986	8.89	1.26566	5.3	0.797217	1.775	0.397173	0.97	0.248574
300	64.2	8.86	1.29801	5.21	0.744677	1.7	0.388275	0.93	0.240855
301	64.414	8.86	1.29801	5.3	0.730297	1.66667	0.40082	0.92	0.237954
302	64.628	8.66	1.32546	5.17	0.696826	1.59167	0.401221	0.89	0.238723
303	64.842	8.66	1.32546	5.19	0.696571	1.59167	0.401032	0.89	0.2415
304	65.056	8.39	1.30257	5	0.695701	1.55833	0.409445	0.88	0.246667
305	65.27	8.39	1.30257	5.02	0.69439	1.56667	0.421278	0.87	0.255626
306	65.484	8.25	1.30945	4.91	0.707492	1.55	0.442017	0.82	0.26365
307	65.698	8.25	1.30945	4.95	0.709812	1.54167	0.448137	0.83	0.255626
308	65.912	7.97	1.29947	4.83	0.703333	1.48333	0.431318	0.84	0.263397
309	66.126	7.95	1.30417	4.81	0.703397	1.48333	0.441559	0.81	0.271396
310	66.34	7.7	1.27867	4.66	0.693494	1.49167	0.453515	0.78	0.262805
311	66.554	7.7	1.27867	4.58	0.69519	1.46667	0.461607	0.8	0.265832
312	66.768	7.56	1.25851	4.58	0.695829	1.5	0.486328	0.75	0.252212
313	66.982	7.56	1.25851	4.51	0.712188	1.49167	0.48904	0.72	0.252455
314	67.196	7.47	1.2245	4.47	0.67116	1.475	0.49698	0.71	0.249644
315	67.41	7.45	1.23079	4.41	0.69	1.475	0.498198	0.68	0.25725
316	67.624	7.41	1.22086	4.25	0.618645	1.45833	0.499615	0.65	0.244154
317	67.838	7.37	1.22915	4.21	0.631304	1.45833	0.502035	0.64	0.244131
318	68.052	7.35	1.22092	4.01	0.583752	1.41667	0.506299	0.57	0.238071
319	68.266	7.32	1.25855	3.98	0.604024	1.375	0.510663	0.56	0.24
320	68.48	7.31	1.25956	3.91	0.607079	1.375	0.517296	0.53	0.23
321	68.694	7.27	1.29136	3.91	0.606896	1.34167	0.504744	0.54	0.228133
322	68.908	7.18	1.28591	3.88	0.626596	1.30833	0.50714	0.51	0.228254
323	69.122	7.18	1.29389	3.9	0.645325	1.28333	0.492648	0.5	0.229492
324	69.336	7.08	1.29975	3.89	0.661723	1.29167	0.492436	0.49	0.231637
325	69.55	7.06	1.27006	3.94	0.667366	1.23333	0.481213	0.51	0.229226
326	69.764	7.01	1.24856	3.99	0.683853	1.20833	0.477122	0.51	0.231157
327	69.978	6.93	1.18963	4.03	0.680368	1.15	0.465881	0.49	0.231157
328	70.192	6.82	1.19857	3.99	0.683691	1.15	0.464252	0.48	0.236079
329	70.406	6.76	1.14326	4.09	0.679943	1.125	0.458774	0.47	0.232881
330	70.62	6.69	1.16185	3.98	0.666133	1.10833	0.449656	0.45	0.226691
331	70.834	6.64	1.13721	4.02	0.669295	1.05833	0.446613	0.45	0.219722
332	71.048	6.6	1.13605	3.83	0.652865	1.05	0.420948	0.45	0.230579
333	71.262	6.57	1.13579	3.68	0.62393	1	0.420317	0.43	0.221635
334	71.476	6.52	1.14933	3.57	0.632289	1.00833	0.425594	0.42	0.21746
335	71.69	6.52	1.15445	3.36	0.594456	0.983333	0.427082	0.41	0.218302
336	71.904	6.49	1.1652	3.33	0.588605	0.983333	0.434294	0.43	0.224623
337	72.118	6.45	1.1818	3.16	0.536284	0.958333	0.436143	0.43	0.228059
338	72.332	6.37	1.1965	3.17	0.536252	0.925	0.412701	0.43	0.230964
339	72.546	6.35	1.20625	3.06	0.485615	0.891667	0.407405	0.42	0.227938
340	72.76	6.33	1.20781	3.04	0.49198	0.883333	0.410438	0.42	0.224499
341	72.974	6.29	1.23008	3.05	0.50492	0.85	0.41093	0.43	0.22063
342	73.188	6.23	1.22467	3.04	0.506667	0.858333	0.410738	0.41	0.222835
343	73.402	6.18	1.23352	2.91	0.4682	0.841667	0.412762	0.41	0.22971
344	73.616	6.14	1.22876	2.8	0.474693	0.841667	0.394749	0.42	0.22891
345	73.83	6.2	1.22556	2.68	0.427343	0.825	0.394493	0.42	0.226961
346	74.044	6.2	1.20632	2.61	0.431393	0.833333	0.385206	0.4	0.21551
347	74.258	6.16	1.2089	2.56	0.40803	0.833333	0.38501	0.39	0.212106
348	74.472	6.14	1.16243	2.54	0.405572	0.8	0.360555	0.35	0.210423
349	74.686	6.03	1.14517	2.46	0.41612	0.783333	0.361988	0.33	0.210317
350	74.9	6.04	1.08325	2.45	0.4172	0.766667	0.337848	0.31	0.222835
351	75.114	5.94	1.07482	2.4	0.44297	0.741667	0.340556	0.32	0.233238
352	75.328	5.89	1.01651	2.42	0.438127	0.733333	0.334014	0.32	0.233238
353	75.542	5.81	0.999845	2.36	0.448751	0.75	0.341454	0.34	0.225684
354	75.756	5.76	0.9747	2.35	0.458561	0.741667	0.341223	0.33	0.232403
355	75.97	5.67	0.951846	2.26	0.425101	0.733333	0.340528	0.31	0.23497
356	76.184	5.63	0.965924	2.22	0.428641	0.716667	0.332309	0.28	0.235136
357	76.398	5.66	0.952176	2.22	0.432255	0.708333	0.324611	0.29	0.232594
358	76.612	5.65	0.979107	2.19	0.436259	0.675	0.329169	0.3	0.236643
359	76.826	5.56	0.985211	2.27	0.450444	0.666667	0.329447	0.3	0.239444
360	77.04	5.56	0.985211	2.25	0.452953	0.641667	0.311511	0.3	0.244495
361	77.254	5.38	0.944754	2.25	0.474751	0.616667	0.312088	0.31	0.24196
362	77.468	5.4	0.944352	2.24	0.475675	0.633333	0.292412	0.33	0.244063
363	77.682	5.25	0.92339	2.08	0.465427	0.625	0.293909	0.33	0.244518
364	77.896	5.25	0.92057	2.07	0.470236	0.6	0.27961	0.32	0.24212
365	78.11	5.13	0.92261	1.88	0.452843	0.583333	0.279565	0.31	0.238258
366	78.324	5.09	0.917437	1.86	0.448008	0.55	0.26813	0.31	0.238258
367	78.538	5.04	0.937571	1.69	0.44082	0.533333	0.270335	0.28	0.242579
368	78.752	5.05	0.936509	1.66	0.448999	0.533333	0.270335	0.27	0.239003
369	78.966	4.98	0.945812	1.51	0.429586	0.533333	0.254753	0.27	0.239003
370	79.18	4.97	0.946789	1.5	0.428434	0.533333	0.254753	0.26	0.235325
371	79.394	4.95	0.955432	1.42	0.387528	0.508333	0.248772	0.26	0.247745
372	79.608	4.94	0.956473	1.45	0.383043	0.516667	0.245207	0.26	0.247745
373	79.822	4.87	0.943297	1.38	0.34377	0.475	0.243437	0.23	0.241316
374	80.036	4.86	0.944373	1.43	0.324226	0.458333	0.246631	0.22	0.243493
375	80.25	4.85	0.895237	1.39	0.295315	0.466667	0.236237	0.22	0.230362
376	80.464	4.85	0.897914	1.41	0.285365	0.483333	0.236398	0.21	0.233071
377	80.678	4.82	0.867733	1.41	0.266854	0.466667	0.237517	0.2	0.218581
378	80.892	4.83	0.869718	1.37	0.282862	0.458333	0.237237	0.21	0.219317
379	81.106	4.72	0.876105	1.41	0.296442	0.458333	0.229115	0.19	0.214191
380	81.32	4.7	0.85276	1.4	0.310197	0.466667	0.230064	0.2	0.217562
381	81.534	4.52	0.866926	1.44	0.330387	0.483333	0.228577	0.19	0.215226
382	81.748	4.47	0.814254	1.39	0.351014	0.466667	0.229404	0.17	0.213983
383	81.962	4.35	0.827557	1.43	0.366075	0.433333	0.22202	0.19	0.207873
384	82.176	4.2	0.741889	1.41	0.358221	0.45	0.221394	0.19	0.207873
385	82.39	4.1	0.74793	1.47	0.367892	0.45	0.220365	0.18	0.194251
386	82.604	4.03	0.710641	1.46	0.369745	0.441667	0.220694	0.18	0.194251
387	82.818	3.98	0.694809	1.58	0.378535	0.458333	0.2241	0.17	0.205508
388	83.032	3.98	0.694809	1.62	0.37618	0.466667	0.224396	0.15	0.208833
389	83.246	3.94	0.679882	1.58	0.365696	0.45	0.228135	0.18	0.21848
390	83.46	3.97	0.701149	1.57	0.361801	0.45	0.230448	0.19	0.216769
391	83.674	3.94	0.677968	1.48	0.346025	0.45	0.2169	0.17	0.210845
392	83.888	4	0.714423	1.43	0.325935	0.416667	0.223889	0.18	0.206452
393	84.102	3.97	0.712187	1.36	0.313475	0.425	0.227011	0.2	0.212916
394	84.316	4.01	0.742489	1.33	0.297041	0.416667	0.225238	0.19	0.219317
395	84.53	4.04	0.747957	1.27	0.299277	0.4	0.229294	0.19	0.219317
396	84.744	4.08	0.774958	1.26	0.288752	0.408333	0.229445	0.19	0.215742
397	84.958	4.14	0.779128	1.17	0.300389	0.391667	0.223084	0.19	0.215742
398	85.172	4.14	0.779128	1.15	0.30304	0.35	0.230119	0.21	0.215742
399	85.386	4.06	0.764748	1.08	0.308689	0.325	0.229005	0.19	0.21881
400	85.6	4.06	0.764748	1.08	0.309408	0.333333	0.233333	0.21	0.221836
401	85.814	3.92	0.675396	1.02	0.319305	0.341667	0.230762	0.21	0.216256
402	86.028	3.93	0.675137	1.01	0.329123	0.325	0.232615	0.18	0.230362
403	86.242	3.75	0.620846	0.97	0.317997	0.325	0.22331	0.18	0.235608
404	86.456	3.76	0.61777	0.93	0.317997	0.308333	0.214779	0.19	0.21881
405	86.67	3.68	0.604616	0.9	0.309839	0.3	0.21497	0.19	0.21881
406	86.884	3.69	0.601407	0.89	0.304211	0.308333	0.218278	0.18	0.216949
407	87.098	3.6	0.617414	0.92	0.301404	0.3	0.212845	0.17	0.213983
408	87.312	3.58	0.623506	0.95	0.30777	0.266667	0.214382	0.16	0.212498
409	87.526	3.43	0.644988	0.96	0.306667	0.275	0.212533	0.17	0.215536
410	87.74	3.4	0.640625	0.95	0.288001	0.283333	0.212786	0.18	0.219494
411	87.954	3.28	0.657693	0.92	0.288598	0.291667	0.206507	0.21	0.207873
412	88.168	3.25	0.647186	0.9	0.282056	0.3	0.207072	0.21	0.207873
413	88.382	3.21	0.681828	0.88	0.284332	0.308333	0.205772	0.2	0.195505
414	88.596	3.2	0.678675	0.86	0.292575	0.308333	0.202057	0.2	0.195505
415	88.81	3.28	0.696247	0.87	0.292897	0.325	0.203054	0.21	0.191746
416	89.024	3.25	0.693289	0.84	0.296723	0.316667	0.207377	0.2	0.194365
417	89.238	3.3	0.695701	0.82	0.298068	0.316667	0.207377	0.19	0.19
418	89.452	3.27	0.69657	0.81	0.297191	0.316667	0.206645	0.21	0.189414
419	89.666	3.26	0.682964	0.82	0.298068	0.3	0.2	0.21	0.189414
420	89.88	3.26	0.673231	0.78	0.290134	0.291667	0.199795	0.21	0.189414
421	90.094	3.16	0.679882	0.78	0.290134	0.291667	0.199795	0.18	0.18123
422	90.308	3.19	0.679036	0.77	0.289847	0.266667	0.204248	0.18	0.182452
423	90.522	3.08	0.701684	0.77	0.288694	0.275	0.211103	0.17	0.197793
424	90.736	3.11	0.693462	0.76	0.287209	0.308333	0.210144	0.16	0.198438
425	90.95	3.1	0.702282	0.77	0.28482	0.3	0.210339	0.15	0.205616
426	91.164	3.07	0.679419	0.76	0.298217	0.3	0.213201	0.15	0.205616
427	91.378	3.04	0.683842	0.78	0.29844	0.3	0.210339	0.14	0.212498
428	91.592	2.93	0.596833	0.8	0.310197	0.308333	0.213718	0.14	0.212498
429	91.806	2.88	0.606102	0.78	0.303242	0.308333	0.207605	0.12	0.206452
430	92.02	2.75	0.510147	0.76	0.328701	0.3	0.210339	0.1	0.211345
431	92.234	2.72	0.51416	0.74	0.328024	0.291667	0.208333	0.12	0.211765
432	92.448	2.65	0.465242	0.76	0.335725	0.283333	0.20847	0.11	0.21
433	92.662	2.66	0.461779	0.72	0.32721	0.258333	0.205772	0.09	0.210528
434	92.876	2.63	0.443633	0.67	0.309857	0.25	0.207255	0.08	0.218988
435	93.09	2.64	0.443216	0.67	0.302232	0.241667	0.200552	0.09	0.222336
436	93.304	2.62	0.443802	0.66	0.291814	0.225	0.200426	0.09	0.233548
437	93.518	2.58	0.454929	0.68	0.285502	0.225	0.199668	0.1	0.23094
438	93.732	2.58	0.444927	0.7	0.281662	0.2	0.198479	0.07	0.221133
439	93.946	2.56	0.437767	0.7	0.272845	0.208333	0.197123	0.06	0.218683
440	94.16	2.52	0.434235	0.76	0.263397	0.216667	0.194949	0.07	0.210845
441	94.374	2.46	0.430627	0.69	0.240578	0.216667	0.194949	0.07	0.210845
442	94.588	2.44	0.42713	0.74	0.239537	0.183333	0.201447	0.07	0.210845
443	94.802	2.42	0.421616	0.72	0.243949	0.175	0.194673	0.05	0.209364
444	95.016	2.37	0.412807	0.72	0.241661	0.166667	0.197075	0.05	0.208833
445	95.23	2.37	0.408669	0.7	0.240832	0.158333	0.196352	0.05	0.206155
446	95.444	2.36	0.400799	0.66	0.246847	0.166667	0.185184	0.07	0.201687
447	95.658	2.33	0.393967	0.63	0.213464	0.158333	0.191271	0.07	0.201687
448	95.872	2.34	0.399299	0.6	0.21551	0.15	0.197523	0.07	0.192094
449	96.086	2.35	0.403299	0.59	0.220328	0.125	0.205281	0.08	0.194822
450	96.3	2.29	0.418915	0.55	0.222736	0.133333	0.198987	0.08	0.194822
451	96.514	2.33	0.457613	0.52	0.211765	0.1	0.209978	0.1	0.18619
452	96.728	2.27	0.458487	0.52	0.2021	0.0916667	0.209783	0.11	0.188237
453	96.942	2.29	0.483208	0.51	0.184059	0.0916667	0.213008	0.11	0.188237
454	97.156	2.23	0.491131	0.52	0.180616	0.1	0.218119	0.1	0.189737
455	97.37	2.23	0.491131	0.47	0.17	0.0833333	0.220479	0.09	0.186458
456	97.584	2.22	0.480375	0.48	0.167199	0.0833333	0.22355	0.07	0.186815
457	97.798	2.23	0.483746	0.45	0.162104	0.0666667	0.233333	0.06	0.184511
458	98.012	2.17	0.466487	0.42	0.169837	0.05	0.231104	0.08	0.191949
459	98.226	2.17	0.466487	0.41	0.168292	0.05	0.231104	0.06	0.198997
460	98.44	2.14	0.454797	0.41	0.177294	0.0166667	0.235112	0.06	0.19505
461	98.654	2.14	0.454797	0.38	0.178761	0.0166667	0.235112	0.05	0.202347
462	98.868	2.09	0.421058	0.36	0.177138	0.0333333	0.241627	0.03	0.198914
463	99.082	2.06	0.419094	0.38	0.169181	0.025	0.23585	0.02	0.206452
464	99.296	1.96	0.410414	0.38	0.163843	0.0583333	0.226454	-1.77636e-16	0.209762
465	99.51	1.95	0.406017	0.39	0.160866	0.05	0.225798	1.77636e-16	0.219596
466	99.724	1.88	0.415644	0.4	0.160555	0.0583333	0.220694	1.77636e-16	0.219596
467	99.938	1.87	0.416425	0.44	0.183303	0.0666667	0.220651	-0.02	0.225979
468	100.152	1.87	0.408913	0.44	0.180247	0.075	0.204911	-0.02	0.230844
469	100.366	1.88	0.413473	0.47	0.201687	0.0666667	0.208288	-0.02	0.230844
470	100.58	1.83	0.397253	0.45	0.192209	0.0833333	0.200315	-0.03	0.226593
471	100.794	1.83	0.397253	0.42	0.185472	0.05	0.202073	-0.04	0.224202
472	101.008	1.79	0.383262	0.39	0.181628	0.0583333	0.198654	-0.02	0.219494
473	101.222	1.8	0.382361	0.37	0.172595	0.0833333	0.19417	-0.01	0.217281
474	101.436	1.79	0.387673	0.35	0.159339	0.0666667	0.193975	0.01	0.213151
475	101.65	1.78	0.388536	0.33	0.163333	0.0666667	0.199368	-1.77636e-16	0.211345
476	101.864	1.78	0.394918	0.3	0.157056	0.075	0.196224	-1.77636e-16	0.200555
477	102.078	1.79	0.400112	0.31	0.155956	0.0833333	0.19456	0.01	0.205183
478	102.292	1.77	0.393967	0.29	0.151621	0.0666667	0.191617	0.03	0.210317
479	102.506	1.74	0.387866	0.29	0.156667	0.0666667	0.187622	0.04	0.208273
480	102.72	1.73	0.367709	0.27	0.162652	0.0333333	0.182712	0.04	0.207739
481	102.934	1.71	0.359569	0.27	0.162652	0.05	0.178164	0.05	0.206155
482	103.148	1.7	0.362215	0.24	0.158605	0.075	0.182211	0.03	0.201687
483	103.362	1.67	0.351582	0.26	0.167465	0.0583333	0.183591	0.02	0.19709
484	103.576	1.63	0.355542	0.29	0.162925	0.075	0.179277	0.03	0.209788
485	103.79	1.62	0.352363	0.29	0.155956	0.0916667	0.177721	0.02	0.213333
486	104.004	1.64	0.349914	0.29	0.163605	0.0916667	0.176437	-3.55271e-16	0.208167
487	104.218	1.64	0.349914	0.29	0.163605	0.0833333	0.176169	-0.01	0.210528
488	104.432	1.68	0.347218	0.28	0.160416	0.075	0.170616	0.01	0.217281
489	104.646	1.68	0.347218	0.27	0.156383	0.0666667	0.172475	0.01	0.224326
490	104.86	1.69	0.350842	0.29	0.150886	0.0833333	0.17788	-0.02	0.216436
491	105.074	1.71	0.349127	0.28	0.150407	0.0833333	0.17788	-7.10543e-16	0.225093
492	105.288	1.7	0.374967	0.26	0.144684	0.0833333	0.175306	0.01	0.228741
493	105.502	1.71	0.380118	0.26	0.144684	0.0666667	0.181046	-5.32907e-16	0.228035
494	105.716	1.67	0.396749	0.26	0.143139	0.0583333	0.18068	-0.01	0.231637
495	105.93	1.67	0.396749	0.25	0.147761	0.0583333	0.181933	-1.77636e-16	0.235702
496	106.144	1.63	0.393205	0.2	0.159164	0.0583333	0.187268	0.02	0.22891
497	106.358	1.63	0.393205	0.19	0.15878	0.0333333	0.1928	0.03	0.233357
498	106.572	1.57	0.38394	0.17	0.166032	0.00833333	0.185235	0.04	0.230555
499	106.786	1.57	0.38394	0.17	0.152789	0.00833333	0.188478	0.03	0.230483
500	107	1.54	0.385539	0.16	0.155778	0.00833333	0.188478	0.04	0.228133
501	107.214	1.54	0.385539	0.16	0.16207	1.4803e-16	0.188696	0.04	0.228133
502	107.428	1.57	0.393459	0.17	0.168028	-0.00833333	0.188076	0.03	0.23
503	107.642	1.57	0.393459	0.17	0.159199	-0.0333333	0.195531	0.04	0.223706
504	107.856	1.57	0.391931	0.16	0.167465	-0.0333333	0.198987	0.05	0.223731
505	108.07	1.57	0.391931	0.15	0.173365	-0.05	0.203567	0.05	0.220227
506	108.284	1.54	0.386833	0.17	0.163333	-0.05	0.203938	0.05	0.220227
507	108.498	1.53	0.382636	0.17	0.163333	-0.075	0.19193	0.05	0.220227
508	108.712	1.53	0.375779	0.17	0.16128	-0.075	0.19193	0.03	0.235254
509	108.926	1.51	0.369175	0.18	0.151877	-0.0833333	0.18943	0.02	0.233714
510	109.14	1.51	0.364266	0.12	0.158325	-0.0916667	0.190875	-3.55271e-16	0.246757
511	109.354	1.51	0.357897	0.15	0.15	-0.0666667	0.187622	-3.55271e-16	0.246757
512	109.568	1.53	0.361953	0.14	0.156489	-0.075	0.185915	0.03	0.242693
513	109.782	1.53	0.361953	0.15	0.15864	-0.075	0.185507	0.03	0.242693
514	109.996	1.54	0.367478	0.15	0.165496	-0.1	0.181325	0.02	0.241201
515	110.21	1.51	0.372142	0.13	0.161967	-0.108333	0.181099	0.01	0.246058
516	110.424	1.54	0.369378	0.12	0.167199	-0.1	0.17624	5.32907e-16	0.244949
517	110.638	1.52	0.361884	0.11	0.159478	-0.0833333	0.177027	-0.01	0.250089
518	110.852	1.51	0.362891	0.1	0.153478	-0.0833333	0.177027	-0.03	0.244972
519	111.066	1.49	0.362615	0.1	0.157056	-0.075	0.175864	-0.02	0.239815
520	111.28	1.48	0.352363	0.1	0.151291	-0.0583333	0.18068	-0.03	0.241316
521	111.494	1.46	0.346468	0.1	0.142984	-0.0666667	0.179787	-0.01	0.232116
522	111.708	1.46	0.33947	0.1	0.142984	-0.0916667	0.177721	-0.04	0.230555
523	111.922	1.46	0.341233	0.08	0.141264	-0.1	0.184637	-0.01	0.225807
524	112.136	1.45	0.34271	0.08	0.137275	-0.0916667	0.179839	-0.01	0.225807
525	112.35	1.49	0.335991	0.03	0.136667	-0.116667	0.191419	-1.77636e-16	0.217051
526	112.564	1.5	0.335857	0.03	0.139881	-0.1	0.191485	0.01	0.21
527	112.778	1.57	0.339131	0.04	0.142361	-0.116667	0.202572	0.01	0.204097
528	112.992	1.57	0.344688	0.03	0.137477	-0.125	0.207848	0.02	0.205372
529	113.206	1.61	0.34072	0.01	0.143333	-0.141667	0.213364	0.03	0.197793
530	113.42	1.63	0.334978	0.01	0.147911	-0.15	0.209436	0.05	0.201797
531	113.634	1.66	0.333527	0.01	0.147911	-0.166667	0.219619	0.03	0.192671
532	113.848	1.64	0.333826	0.02	0.154056	-0.175	0.218162	0.02	0.190205
533	114.062	1.57	0.341775	0.02	0.159025	-0.175	0.209662	0.04	0.183303
534	114.276	1.55	0.341248	0.03	0.152789	-0.166667	0.209014	0.03	0.186815
535	114.49	1.51	0.354246	0.04	0.166132	-0.158333	0.199035	0.02	0.184872
536	114.704	1.51	0.358176	0.05	0.165496	-0.166667	0.198606	0.02	0.184872
537	114.918	1.49	0.361234	0.06	0.172691	-0.125	0.188746	0.04	0.183908
538	115.132	1.48	0.356314	0.06	0.168127	-0.125	0.188746	0.04	0.183908
539	115.346	1.47	0.362505	0.06	0.160693	-0.116667	0.18903	0.03	0.190351
540	115.56	1.46	0.366388	0.09	0.161555	-0.1	0.185864	0.02	0.192527
541	115.774	1.45	0.357281	0.08	0.139682	-0.1	0.188294	0.03	0.193247
542	115.988	1.44	0.359221	0.09	0.141774	-0.0916667	0.173405	0.03	0.193247
543	116.202	1.43	0.355823	0.08	0.137275	-0.0916667	0.175576	0.03	0.190933
544	116.416	1.41	0.353681	0.07	0.134205	-0.0833333	0.171814	0.03	0.190933
545	116.63	1.44	0.353044	0.11	0.132874	-0.0833333	0.175738	7.10543e-16	0.193218
546	116.844	1.44	0.353044	0.07	0.145335	-0.0833333	0.173569	7.10543e-16	0.193218
547	117.058	1.39	0.34654	0.06	0.138404	-0.075	0.165202	-0.02	0.189033
548	117.272	1.39	0.34654	0.05	0.138444	-0.0583333	0.163048	-0.05	0.197906
549	117.486	1.35	0.350214	0.03	0.142244	-0.0583333	0.163048	-0.04	0.19505
550	117.7	1.34	0.344151	0.02	0.134825	-0.0666667	0.163917	-0.04	0.203961
551	117.914	1.32	0.34287	0.02	0.133998	-0.0416667	0.171207	-0.04	0.205589
552	118.128	1.34	0.341526	0.01	0.134536	-0.0333333	0.170264	-0.01	0.213672
553	118.342	1.3	0.344964	0.02	0.134825	-0.0416667	0.16898	-0.02	0.21124
554	118.556	1.31	0.344804	-0.02	0.121838	-0.05	0.167649	-0.04	0.216641
555	118.77	1.31	0.338954	-0.02	0.122746	-0.05	0.163067	-0.04	0.216641
556	118.984	1.3	0.339116	-0.01	0.130341	-0.0583333	0.166268	-0.05	0.216153
557	119.198	1.29	0.341892	-0.02	0.130639	-0.0583333	0.166268	-0.05	0.216153
558	119.412	1.29	0.341892	-0.02	0.124544	-0.0833333	0.163222	-0.06	0.222711
559	119.626	1.29	0.343642	-7.10543e-16	0.120185	-0.1	0.162835	-0.04	0.216128
560	119.84	1.29	0.343642	-7.10543e-16	0.120185	-0.108333	0.162583	-0.03	0.224128
561	120.054	1.27	0.336467	-0.01	0.121518	-0.1	0.164225	-0.01	0.219317
562	120.268	1.27	0.336467	-0.01	0.132874	-0.116667	0.1687	0	0.220605
563	120.482	1.24	0.343278	-0.01	0.127758	-0.125	0.169726	-0.01	0.219317
564	120.696	1.23	0.346425	-0.01	0.124231	-0.125	0.175864	-0.02	0.215407
565	120.91	1.22	0.349514	-0.02	0.126315	-0.125	0.174132	-0.02	0.215407
566	121.124	1.23	0.355823	-0.04	0.12037	-0.116667	0.169148	-0.03	0.223134
567	121.338	1.2	0.348712	-0.02	0.115277	-0.108333	0.172529	-0.03	0.223134
568	121.552	1.19	0.345094	-0.02	0.128062	-0.1	0.159545	-0.02	0.224994
569	121.766	1.2	0.342929	-0.03	0.131698	-0.125	0.159604	-0.03	0.221635
570	121.98	1.19	0.344224	-0.04	0.13433	-0.108333	0.159287	-0.03	0.226593
571	122.194	1.18	0.342578	-0.06	0.140791	-0.116667	0.164148	-0.03	0.226593
572	122.408	1.19	0.339838	-0.06	0.140791	-0.108333	0.160236	-0.01	0.21881
573	122.622	1.15	0.347059	-0.07	0.143023	-0.0916667	0.158333	0.03	0.207659
574	122.836	1.17	0.342943	-0.09	0.133708	-0.0916667	0.159287	0.02	0.216436
575	123.05	1.16	0.34386	-0.11	0.138604	-0.075	0.154295	-1.77636e-16	0.213437
576	123.264	1.15	0.326879	-0.11	0.144106	-0.0666667	0.153905	-0.01	0.208939
577	123.478	1.14	0.330212	-0.07	0.142244	-0.0666667	0.153905	-0.01	0.201357
578	123.692	1.14	0.331119	-0.06	0.149963	-0.0583333	0.151487	-0.01	0.204641
579	123.906	1.14	0.333826	-0.04	0.147723	-0.075	0.146228	-0.01	0.202457
580	124.12	1.12	0.339058	-0.04	0.156489	-0.0916667	0.150986	-0.02	0.206989
581	124.334	1.12	0.331602	-0.05	0.143178	-0.0833333	0.148137	-0.04	0.20232
582	124.548	1.12	0.338762	-0.05	0.143178	-0.0833333	0.148137	-0.04	0.20232
583	124.762	1.14	0.333227	-0.04	0.141578	-0.0833333	0.146594	-0.03	0.203879
584	124.976	1.14	0.333227	-0.04	0.141578	-0.075	0.142023	-0.03	0.203879
585	125.19	1.16	0.329606	-0.01	0.143333	-0.108333	0.145882	-0.02	0.205913
586	125.404	1.17	0.329257	-0.01	0.140198	-0.125	0.153803	-0.02	0.196525
587	125.618	1.15	0.331436	-1.06581e-15	0.143759	-0.116667	0.157072	-0.02	0.187261
588	125.832	1.15	0.331436	-1.06581e-15	0.143759	-0.125	0.157694	-0.05	0.194508
589	126.046	1.17	0.330167	-3.55271e-16	0.136626	-0.125	0.159129	-0.07	0.191514
590	126.26	1.16	0.334425	-0.01	0.140198	-0.141667	0.17032	-0.07	0.186815
591	126.474	1.19	0.334798	0	0.136626	-0.141667	0.164896	-0.09	0.185861
592	126.688	1.19	0.334798	0.01	0.13536	-0.158333	0.173405	-0.07	0.177044
593	126.902	1.17	0.324669	0.01	0.130341	-0.175	0.166572	-0.05	0.171432
594	127.116	1.17	0.324669	0.03	0.130852	-0.191667	0.176866	-0.04	0.165462
595	127.33	1.17	0.322816	0.01	0.130341	-0.191667	0.177294	-0.04	0.164114
596	127.544	1.17	0.322816	1.06581e-15	0.129099	-0.183333	0.192209	-0.04	0.164114
597	127.758	1.17	0.333781	3.55271e-16	0.13581	-0.191667	0.191271	-0.04	0.163435
598	127.972	1.17	0.333781	0.01	0.13536	-0.191667	0.185235	-0.04	0.169444
599	128.186	1.15	0.343875	0.01	0.13536	-0.183333	0.180418	-0.07	0.185023
600	128.4	1.15	0.343875	0.01	0.13536	-0.225	0.188344	-0.09	0.187053
601	128.614	1.14	0.341819	-3.55271e-16	0.13581	-0.2	0.178801	-0.07	0.178294
602	128.828	1.14	0.341819	0	0.13499	-0.241667	0.193241	-0.08	0.180616
603	129.042	1.14	0.334724	-0.01	0.144875	-0.216667	0.195337	-0.07	0.177044
604	129.256	1.14	0.334724	0	0.138243	-0.225	0.194673	-0.06	0.171399
605	129.47	1.2	0.324037	0.02	0.157621	-0.225	0.182211	-0.06	0.174611
606	129.684	1.17	0.318763	0.03	0.159199	-0.241667	0.185643	-0.04	0.168787
607	129.898	1.2	0.321248	0.02	0.162481	-0.216667	0.18943	-0.05	0.166166
608	130.112	1.2	0.328024	-0.01	0.162925	-0.2	0.182159	-0.04	0.1668
609	130.326	1.21	0.32263	-0.03	0.164012	-0.216667	0.177027	-0.04	0.175879
610	130.54	1.2	0.319061	-0.05	0.166833	-0.166667	0.168924	-0.03	0.177044
611	130.754	1.17	0.322816	-0.05	0.166833	-0.183333	0.173569	-0.04	0.192758
612	130.968	1.18	0.326435	-0.09	0.172852	-0.2	0.171004	-0.03	0.190351
613	131.182	1.17	0.326512	-0.09	0.164958	-0.183333	0.177454	-0.03	0.190351
614	131.396	1.16	0.329302	-0.1	0.161933	-0.175	0.17843	-0.02	0.188444
615	131.61	1.19	0.325407	-0.12	0.156205	-0.166667	0.179787	-0.04	0.186905
616	131.824	1.19	0.325407	-0.11	0.147158	-0.191667	0.177294	-0.03	0.185622
617	132.038	1.18	0.328573	-0.11	0.147158	-0.208333	0.184004	-0.03	0.188591
618	132.252	1.18	0.322118	-0.11	0.148661	-0.208333	0.184004	-0.04	0.191021
619	132.466	1.17	0.322196	-0.1	0.155635	-0.216667	0.187824	-0.02	0.194251
620	132.68	1.15	0.320078	-0.11	0.159478	-0.2	0.189497	-0.02	0.194251
621	132.894	1.11	0.315737	-0.12	0.152607	-0.175	0.190742	-0.04	0.200666
622	133.108	1.12	0.312346	-0.12	0.148922	-0.166667	0.197459	-0.04	0.200666
623	133.322	1.1	0.3228	-0.13	0.164688	-0.183333	0.202198	-0.05	0.206155
624	133.536	1.09	0.325715	-0.15	0.166166	-0.183333	0.19417	-0.05	0.206155
625	133.75	1.11	0.330288	-0.16	0.176509	-0.2	0.189097	-0.06	0.206128
626	133.964	1.09	0.334798	-0.15	0.177795	-0.183333	0.171814	-0.06	0.202868
627	134.178	1.08	0.336393	-0.13	0.174515	-0.175	0.167479	-0.06	0.208273
628	134.392	1.08	0.336393	-0.11	0.174133	-0.158333	0.160236	-0.07	0.204966
629	134.606	1.05	0.336229	-0.1	0.157056	-0.175	0.155761	-0.07	0.204966
630	134.82	1.04	0.33947	-0.08	0.155492	-0.166667	0.153412	-0.06	0.197878
631	135.034	1.04	0.33947	-0.07	0.144568	-0.158333	0.1464	-0.05	0.197343
632	135.248	1.04	0.33947	-0.03	0.145335	-0.166667	0.147367	-0.04	0.198438
633	135.462	1.05	0.343001	-0.04	0.141578	-0.158333	0.147432	-0.03	0.198354
634	135.676	1.06	0.341526	-0.04	0.13433	-0.175	0.147774	-0.03	0.191514
635	135.89	1.02	0.334903	-0.03	0.140673	-0.183333	0.147624	-0.03	0.191514
636	136.104	1.02	0.336393	-0.05	0.145488	-0.183333	0.149156	-0.02	0.183666
637	136.318	1.05	0.33444	-0.04	0.145449	-0.183333	0.149156	-0.02	0.183666
638	136.532	1.03	0.33228	-0.04	0.145449	-0.166667	0.154397	-0.03	0.188591
639	136.746	1.05	0.329924	-0.01	0.133708	-0.158333	0.152484	-0.03	0.188591
640	136.96	1.06	0.32839	-0.02	0.13233	-0.158333	0.150986	-0.02	0.199332
641	137.174	1.07	0.333482	-0.04	0.130128	-0.158333	0.150986	-0.03	0.200582
642	137.388	1.07	0.330469	-0.06	0.116619	-0.15	0.15	-0.04	0.212498
643	137.602	1.06	0.330817	-0.06	0.116619	-0.158333	0.151487	-0.04	0.211975
644	137.816	1.06	0.335022	-0.08	0.115277	-0.166667	0.143196	-0.01	0.216769
645	138.03	1.08	0.339941	-0.07	0.117426	-0.175	0.136584	-0.03	0.218098
646	138.244	1.09	0.339249	-0.07	0.117426	-0.2	0.148732	-0.04	0.233904
647	138.458	1.11	0.335693	-0.05	0.114746	-0.2	0.148732	-0.02	0.238886
648	138.672	1.1	0.337343	-0.03	0.122066	-0.166667	0.147881	-0.02	0.238886
649	138.886	1.1	0.337343	-0.03	0.122066	-0.158333	0.1464	-0.03	0.234781
650	139.1	1.07	0.344978	-0.01	0.13536	-0.15	0.146938	-0.03	0.234781
