# Supplementary material for: A signal-like role for floral humidity in a nocturnal pollination system
Source: Nat Commun. 2022 Dec 15;13:7773. doi: 10.1038/s41467-022-35353-8 (PMC9755274; doi:10.1038/s41467-022-35353-8)
Supplement: Supplementary file 6 — Source Data [file 41467_2022_35353_MOESM6_ESM.zip › source data/Fig 1d_source data.xlsx]

## Sheet: Sheet1
time	distance	mean_intact control	SEM	mean_nectary blocked	SEM	mean-nectary+stomates	SEM
1	0.214	34.8857	2.50888	33.6286	2.39093	16.0286	2.73467
2	0.428	34.9429	2.49207	33.6571	2.39432	16.0429	2.73381
3	0.642	34.9571	2.47414	33.7429	2.39422	16.0429	2.73564
4	0.856	35.0429	2.47856	33.7714	2.38484	16.0714	2.74432
5	1.07	35.0857	2.47785	33.7571	2.39671	16.0429	2.7555
6	1.284	35.1286	2.48823	33.8143	2.40797	16.0714	2.7728
7	1.498	35.1714	2.4866	33.8429	2.43495	16.0571	2.75109
8	1.712	35.2286	2.48727	33.8571	2.43886	16.0571	2.75256
9	1.926	35.2143	2.48447	33.8286	2.46902	16.0429	2.74312
10	2.14	35.2571	2.47625	33.8571	2.47231	16.0286	2.73772
11	2.354	35.2571	2.47625	33.8571	2.45559	15.9571	2.73477
12	2.568	35.2857	2.46049	33.8714	2.4549	15.9571	2.73076
13	2.782	35.3429	2.45385	33.9286	2.44752	15.9857	2.72663
14	2.996	35.2857	2.42256	33.9571	2.44198	15.9571	2.7271
15	3.21	35.2714	2.41116	33.9714	2.4321	15.9143	2.73212
16	3.424	35.2429	2.37776	33.9143	2.44593	15.8429	2.7312
17	3.638	35.2	2.39235	33.9429	2.46237	15.8	2.73809
18	3.852	35.2143	2.39627	33.8143	2.47092	15.7	2.74487
19	4.066	35.0571	2.40425	33.8286	2.49053	15.6143	2.73778
20	4.28	35.0429	2.38775	33.6571	2.50493	15.5571	2.72946
21	4.494	34.7714	2.43151	33.6429	2.5408	15.5	2.734
22	4.708	34.7429	2.42986	33.4857	2.54759	15.3571	2.73999
23	4.922	34.5143	2.45342	33.4857	2.5446	15.2714	2.74943
24	5.136	34.5571	2.47808	33.3714	2.55396	15.1286	2.75004
25	5.35	34.3571	2.49092	33.3	2.57857	15.1429	2.73355
26	5.564	34.3143	2.52515	33.2143	2.57584	15.0857	2.75218
27	5.778	34.2143	2.53325	33.0857	2.59279	15.0286	2.71966
28	5.992	34.1429	2.53366	33	2.58033	14.9857	2.73961
29	6.206	34.0857	2.53334	32.9286	2.60162	14.9571	2.70747
30	6.42	33.9714	2.54238	32.7714	2.61631	14.8429	2.72465
31	6.634	33.9	2.54465	32.7286	2.6405	14.7857	2.70145
32	6.848	33.7429	2.54482	32.5857	2.66391	14.7	2.71802
33	7.062	33.7	2.54689	32.5	2.67528	14.6714	2.6765
34	7.276	33.5714	2.58039	32.4286	2.69706	14.6429	2.68158
35	7.49	33.5429	2.59118	32.2714	2.702	14.5714	2.65381
36	7.704	33.3714	2.60501	32.2429	2.69646	14.5286	2.66813
37	7.918	33.3714	2.60501	32.1571	2.72046	14.4143	2.63361
38	8.132	33.1429	2.62342	32.1143	2.71858	14.3857	2.64345
39	8.346	33.1571	2.61478	32.0143	2.68571	14.2857	2.63687
40	8.56	32.9143	2.59582	31.9429	2.70712	14.2	2.62823
41	8.774	32.9286	2.58731	31.8857	2.69368	14.1143	2.61965
42	8.988	32.7	2.56162	31.8	2.70889	14.0571	2.61123
43	9.202	32.6857	2.56324	31.7	2.68612	13.9571	2.60575
44	9.416	32.4714	2.5053	31.6714	2.68538	13.9143	2.59096
45	9.63	32.4143	2.53982	31.6143	2.66516	13.7714	2.60025
46	9.844	32.2857	2.4947	31.4714	2.67935	13.7	2.5759
47	10.058	32.2143	2.53447	31.3143	2.65163	13.6	2.59477
48	10.272	32.1286	2.5231	31.1857	2.65433	13.5429	2.58281
49	10.486	32	2.53283	31.1	2.62833	13.4286	2.59016
50	10.7	31.8714	2.52414	31	2.63791	13.3143	2.521
51	10.914	31.7429	2.54417	30.9714	2.63011	13.2	2.52737
52	11.128	31.7143	2.53776	30.8714	2.62785	13.1429	2.49427
53	11.342	31.4857	2.53391	30.9	2.62923	13.0857	2.51817
54	11.556	31.4714	2.54462	30.7714	2.66509	12.9857	2.4789
55	11.77	31.2429	2.50959	30.6571	2.67358	12.9429	2.47529
56	11.984	31.2	2.48988	30.5143	2.707	12.8571	2.441
57	12.198	30.9714	2.47739	30.4571	2.70122	12.8143	2.44593
58	12.412	30.9571	2.45666	30.3714	2.68024	12.7286	2.43699
59	12.626	30.6857	2.46233	30.2429	2.70756	12.6714	2.4319
60	12.84	30.7143	2.45662	30.1571	2.68921	12.6143	2.42206
61	13.054	30.4714	2.48229	30.0857	2.70021	12.5714	2.41422
62	13.268	30.4714	2.48229	29.9857	2.68154	12.5	2.39394
63	13.482	30.2286	2.51744	29.9	2.67502	12.4571	2.36189
64	13.696	30.2571	2.53751	29.7571	2.67527	12.3857	2.34271
65	13.91	30.0429	2.50873	29.7	2.66047	12.3286	2.3297
66	14.124	30	2.57765	29.6429	2.65365	12.2857	2.3365
67	14.338	29.8857	2.57464	29.5143	2.65064	12.2286	2.31709
68	14.552	29.7429	2.5745	29.4	2.64188	12.1714	2.33174
69	14.766	29.6429	2.56838	29.2571	2.62478	12.0857	2.28207
70	14.98	29.5	2.60366	29.1429	2.62523	11.9714	2.29313
71	15.194	29.4286	2.60217	29	2.61242	11.9143	2.27402
72	15.408	29.2714	2.64923	28.8857	2.62129	11.8714	2.28887
73	15.622	29.2143	2.65343	28.7	2.61115	11.8	2.24552
74	15.836	29.0571	2.66957	28.6143	2.63271	11.8	2.24923
75	16.05	29.0143	2.67238	28.3857	2.68864	11.6857	2.22801
76	16.264	28.8	2.70097	28.2857	2.67497	11.6429	2.24052
77	16.478	28.8	2.70097	28	2.74417	11.5571	2.23584
78	16.692	28.5714	2.71018	27.8571	2.74268	11.5429	2.24678
79	16.906	28.5714	2.71018	27.6857	2.72645	11.4714	2.25238
80	17.12	28.4143	2.72881	27.4	2.7902	11.4	2.22657
81	17.334	28.3857	2.73125	27.2	2.76569	11.3	2.20918
82	17.548	28.2	2.70167	26.8857	2.84491	11.2714	2.21001
83	17.762	28.1857	2.70612	26.6143	2.81809	11.1429	2.20107
84	17.976	28.0429	2.72631	26.5571	2.83791	11.0714	2.16847
85	18.19	28.0571	2.72203	26.3429	2.83388	10.9429	2.16188
86	18.404	27.7571	2.70897	26.0714	2.8138	10.9143	2.13357
87	18.618	27.6714	2.76799	25.8857	2.80386	10.8571	2.14674
88	18.832	27.6286	2.77486	25.6286	2.78574	10.7571	2.10168
89	19.046	27.2286	2.8482	25.5429	2.81466	10.6857	2.10684
90	19.26	27.1714	2.82487	25.3429	2.79326	10.5571	2.05957
91	19.474	26.7857	2.86601	25.1857	2.76977	10.4857	2.06933
92	19.688	26.6714	2.8588	25.0286	2.75125	10.3857	2.00338
93	19.902	26.3143	2.86219	25	2.71714	10.3286	2.01609
94	20.116	26.2571	2.8648	24.8286	2.6539	10.1857	1.97574
95	20.33	25.8857	2.84357	24.8857	2.62574	10.1429	1.98816
96	20.544	25.8429	2.83783	24.7	2.6727	10	1.96348
97	20.758	25.3429	2.90023	24.6286	2.63653	9.94286	1.95641
98	20.972	25.3429	2.91881	24.3429	2.72518	9.87143	1.94223
99	21.186	24.8714	2.99998	24.2143	2.71113	9.8	1.93551
100	21.4	24.8571	3.00799	23.9143	2.67185	9.75714	1.93856
101	21.614	24.5286	3.10481	23.7286	2.73345	9.64286	1.9276
102	21.828	24.5571	3.08922	23.5	2.71293	9.55714	1.92142
103	22.042	24.3286	3.10658	23.4571	2.70342	9.47143	1.9051
104	22.256	24.3286	3.11637	23.2429	2.70448	9.44286	1.90486
105	22.47	24.1571	3.09153	23.2143	2.68421	9.4	1.88654
106	22.684	24.0714	3.15577	23.1	2.69426	9.28571	1.88874
107	22.898	23.8	3.09793	22.9429	2.64349	9.21429	1.85939
108	23.112	23.6714	3.16895	22.7857	2.63036	9.15714	1.86699
109	23.326	23.5143	3.14775	22.5143	2.63596	9.04286	1.79601
110	23.54	23.2571	3.21898	22.4	2.63962	9.04286	1.79627
111	23.754	23.1714	3.21283	22.0714	2.61477	8.97143	1.74789
112	23.968	22.8	3.31145	22.1286	2.61659	8.91429	1.75952
113	24.182	22.7429	3.30849	21.9	2.60805	8.82857	1.70988
114	24.396	22.3571	3.3225	21.9143	2.6111	8.77143	1.71266
115	24.61	22.3	3.31533	21.8857	2.59371	8.64286	1.63181
116	24.824	21.9571	3.28785	21.7571	2.54781	8.62857	1.63499
117	25.038	21.9571	3.28785	21.5571	2.54304	8.54286	1.57735
118	25.252	21.6714	3.28487	21.4429	2.48662	8.47143	1.58876
119	25.466	21.6714	3.28487	21.1286	2.47739	8.38571	1.59335
120	25.68	21.4571	3.2869	20.9286	2.49292	8.27143	1.50297
121	25.894	21.4571	3.2869	20.5857	2.51438	8.18571	1.48956
122	26.108	21.3429	3.26094	20.4429	2.47866	8.01429	1.40126
123	26.322	21.3429	3.26094	20.3571	2.47818	7.92857	1.39142
124	26.536	21.1	3.19397	20.2571	2.44967	7.74286	1.3268
125	26.75	21.0857	3.19042	20.3286	2.44128	7.62857	1.30123
126	26.964	20.9	3.09839	20.2143	2.36235	7.6	1.24709
127	27.178	20.8571	3.12736	20.1429	2.37315	7.51429	1.24927
128	27.392	20.7143	3.10188	20.0286	2.24814	7.42857	1.21316
129	27.606	20.5571	3.00989	19.8857	2.2672	7.4	1.21047
130	27.82	20.3857	2.97797	19.7143	2.14103	7.32857	1.17488
131	28.034	20.1714	2.90006	19.4286	2.17843	7.3	1.1725
132	28.248	19.9857	2.86842	19.1857	2.11338	7.2	1.12694
133	28.462	19.6286	2.82537	18.8429	2.20031	7.15714	1.14535
134	28.676	19.5286	2.81118	18.7571	2.14097	7.07143	1.11264
135	28.89	18.9714	2.76997	18.6857	2.14547	7.05714	1.11545
136	29.104	18.9714	2.76015	18.4571	2.16826	6.88571	1.09879
137	29.318	18.4429	2.79156	18.3429	2.10836	6.81429	1.1211
138	29.532	18.4429	2.79156	18.0714	2.12577	6.72857	1.13949
139	29.746	18.1	2.82244	17.9429	2.07707	6.7	1.12313
140	29.96	18.0714	2.84293	17.6571	2.02788	6.65714	1.1267
141	30.174	17.9	2.89696	17.4286	1.98791	6.61429	1.12238
142	30.388	17.8857	2.92171	17.3286	1.95493	6.52857	1.1273
143	30.602	17.7286	2.9506	17.2143	1.9379	6.47143	1.1422
144	30.816	17.7143	2.95743	16.9286	1.96647	6.41429	1.15004
145	31.03	17.7571	2.94908	16.7429	2.03527	6.41429	1.17826
146	31.244	17.7714	2.93847	16.5286	2.09702	6.25714	1.17531
147	31.458	17.6857	2.92692	16.3429	2.13149	6.22857	1.17791
148	31.672	17.7429	2.90106	16.1857	2.14559	6.14286	1.19639
149	31.886	17.5714	2.87367	15.9429	2.20517	6.12857	1.18597
150	32.1	17.5571	2.86978	15.8857	2.19723	6.08571	1.19092
151	32.314	17.2857	2.82248	15.6	2.20648	6.08571	1.18149
152	32.528	17.1857	2.80012	15.5429	2.20377	6.04286	1.19659
153	32.742	17.0571	2.77599	15.1714	2.17843	6.05714	1.20808
154	32.956	16.9857	2.72959	15.2571	2.14275	6	1.23095
155	33.17	16.9143	2.72933	14.9857	2.1819	5.94286	1.22957
156	33.384	16.8714	2.6907	14.9143	2.10707	5.92857	1.24589
157	33.598	16.7571	2.67732	14.7571	2.06477	5.78571	1.24717
158	33.812	16.5857	2.64948	14.6857	2.01629	5.77143	1.24436
159	34.026	16.6	2.65034	14.4143	2.01759	5.68571	1.24297
160	34.24	16.2286	2.61923	14.3571	2.03807	5.64286	1.24056
161	34.454	16.2286	2.61923	14.1	2.06051	5.57143	1.24627
162	34.668	15.9286	2.48248	13.9143	2.10107	5.51429	1.19412
163	34.882	15.9143	2.47746	13.7286	2.12555	5.44286	1.20611
164	35.096	15.6	2.39374	13.6857	2.07564	5.34286	1.13428
165	35.31	15.6	2.38637	13.2571	2.13763	5.32857	1.13928
166	35.524	15.2286	2.34619	13.2	2.07846	5.22857	1.07896
167	35.738	15.2143	2.37672	12.9571	2.12601	5.2	1.07659
168	35.952	15.0714	2.31832	12.7429	2.06523	5.1	1.01887
169	36.166	14.8	2.40525	12.5571	2.08542	5.07143	1.00112
170	36.38	14.6571	2.38066	12.4143	2.04665	4.94286	0.902076
171	36.594	14.3286	2.37945	12.2714	2.06025	4.94286	0.885023
172	36.808	14.2143	2.33946	12.3286	2.03724	4.82857	0.82972
173	37.022	13.8429	2.34489	12.2	2.05832	4.77143	0.824827
174	37.236	13.7	2.31434	12.3143	2.01972	4.68571	0.767627
175	37.45	13.4286	2.3255	12.2571	2.01918	4.7	0.766874
176	37.664	13.3	2.30486	12.3429	2.03339	4.61429	0.75952
177	37.878	13.0571	2.30825	12.2571	1.99915	4.57143	0.751733
178	38.092	13.0714	2.31329	12.1714	2.0363	4.42857	0.725296
179	38.306	12.7714	2.26292	12.0286	2.01715	4.4	0.727684
180	38.52	12.7714	2.26292	11.8714	2.06164	4.4	0.699319
181	38.734	12.3143	2.26489	11.7857	2.05107	4.3	0.63994
182	38.948	12.3	2.27251	11.5714	2.05087	4.28571	0.636743
183	39.162	11.9429	2.31865	11.5429	2.0688	4.18571	0.593789
184	39.376	11.9429	2.31865	11.3429	2.0273	4.12857	0.606204
185	39.59	11.7	2.39324	11.2714	2.00591	4.08571	0.582862
186	39.804	11.7	2.39324	11.1857	1.98055	4.04286	0.601133
187	40.018	11.5143	2.38891	11.0714	1.91805	4.04286	0.601133
188	40.232	11.5	2.39782	11.0714	1.9056	3.94286	0.598752
189	40.446	11.4714	2.35167	10.9714	1.8113	3.94286	0.606652
190	40.66	11.2571	2.33818	10.9143	1.81074	3.82857	0.628571
191	40.874	11.2571	2.34306	10.8	1.73644	3.84286	0.63353
192	41.088	11.1714	2.29354	10.7714	1.72623	3.82857	0.630463
193	41.302	11.1286	2.25142	10.7	1.71005	3.82857	0.645392
194	41.516	11.0857	2.27077	10.6429	1.72997	3.74286	0.665782
195	41.73	11.0857	2.25942	10.6143	1.71387	3.78571	0.69228
196	41.944	10.8857	2.20858	10.5714	1.70541	3.77143	0.702958
197	42.158	10.7429	2.18107	10.3857	1.72149	3.82857	0.744412
198	42.372	10.6571	2.13105	10.4143	1.74157	3.84286	0.740289
199	42.586	10.6571	2.13105	10.2286	1.73956	3.84286	0.731879
200	42.8	10.5714	2.06763	10	1.71423	3.88571	0.748786
201	43.014	10.6143	2.05547	9.87143	1.66901	3.87143	0.739277
202	43.228	10.4429	2.04239	9.7	1.68127	3.84286	0.766829
203	43.442	10.4286	2.0511	9.48571	1.69121	3.82857	0.754262
204	43.656	10.3286	2.02775	9.42857	1.69336	3.81429	0.743361
205	43.87	10.3143	2.04921	9.2	1.7326	3.84286	0.739645
206	44.084	10.1571	2.01717	9.08571	1.73719	3.78571	0.709268
207	44.298	10.1429	2.01102	9.04286	1.76471	3.77143	0.71037
208	44.512	10.1	1.97605	8.82857	1.73187	3.7	0.702716
209	44.726	10.0571	2.00248	8.74286	1.73615	3.67143	0.71671
210	44.94	10.0714	2.00187	8.52857	1.70667	3.64286	0.667211
211	45.154	10.0143	2.03674	8.37143	1.69898	3.6	0.67082
212	45.368	9.88571	1.99922	8.22857	1.59638	3.54286	0.616
213	45.582	9.65714	2.02083	8.14286	1.59416	3.48571	0.618535
214	45.796	9.32857	1.93646	7.97143	1.57173	3.32857	0.528121
215	46.01	9.22857	1.8552	7.94286	1.56279	3.22857	0.55964
216	46.224	9.14286	1.83859	7.78571	1.63801	3.12857	0.507428
217	46.438	8.9	1.75906	7.61429	1.58601	3.11429	0.492529
218	46.652	8.9	1.75906	7.54286	1.62771	3	0.466497
219	46.866	8.52857	1.72595	7.44286	1.60057	3.01429	0.465182
220	47.08	8.5	1.72047	7.41429	1.58331	2.97143	0.477451
221	47.294	8.28571	1.69318	7.4	1.5858	2.9	0.453557
222	47.508	8.28571	1.69318	7.41429	1.57743	2.84286	0.448732
223	47.722	8.27143	1.69688	7.48571	1.60793	2.81429	0.444773
224	47.936	8.28571	1.69585	7.44286	1.50141	2.78571	0.424505
225	48.15	8.31429	1.70076	7.48571	1.52915	2.78571	0.438302
226	48.364	8.32857	1.70862	7.22857	1.41248	2.74286	0.420803
227	48.578	8.32857	1.69758	7.27143	1.43406	2.77143	0.418452
228	48.792	8.37143	1.67257	7.27143	1.40182	2.75714	0.408748
229	49.006	8.37143	1.68914	7.1	1.34395	2.7	0.405322
230	49.22	8.35714	1.68592	7	1.31548	2.65714	0.411071
231	49.434	8.35714	1.70474	6.82857	1.28577	2.61429	0.39123
232	49.648	8.25714	1.69043	6.71429	1.27138	2.6	0.39036
233	49.862	8.1	1.63518	6.48571	1.1827	2.52857	0.360366
234	50.076	8.01429	1.61694	6.38571	1.15458	2.51429	0.367377
235	50.29	7.82857	1.55941	6.24286	1.11928	2.44286	0.346999
236	50.504	7.71429	1.56562	6.12857	1.09146	2.45714	0.346312
237	50.718	7.7	1.55257	6.15714	1.07213	2.45714	0.332993
238	50.932	7.61429	1.50798	6.08571	1.03497	2.42857	0.342063
239	51.146	7.62857	1.49916	5.97143	0.980455	2.38571	0.337659
240	51.36	7.51429	1.45527	5.97143	0.947356	2.37143	0.333605
241	51.574	7.52857	1.44646	5.85714	0.931424	2.34286	0.352445
242	51.788	7.37143	1.37594	5.75714	0.903922	2.31429	0.350121
243	52.002	7.38571	1.36668	5.58571	0.933613	2.28571	0.376341
244	52.216	7.18571	1.30191	5.5	0.908688	2.28571	0.380744
245	52.43	7.18571	1.30191	5.4	0.925306	2.28571	0.380744
246	52.644	6.97143	1.28243	5.31429	0.844711	2.27143	0.37967
247	52.858	6.94286	1.3029	5.27143	0.85041	2.27143	0.366914
248	53.072	6.61429	1.27474	5.02857	0.807617	2.25714	0.365055
249	53.286	6.62857	1.26486	5.05714	0.852128	2.2	0.355903
250	53.5	6.65714	1.25676	4.94286	0.844268	2.2	0.353217
251	53.714	6.47143	1.25579	4.95714	0.853803	2.2	0.353217
252	53.928	6.55714	1.27762	4.87143	0.865947	2.17143	0.347586
253	54.142	6.41429	1.28867	4.77143	0.836294	2.12857	0.330738
254	54.356	6.4	1.27802	4.78571	0.837635	2.1	0.322933
255	54.57	6.35714	1.30837	4.62857	0.775738	2.04286	0.309267
256	54.784	6.28571	1.29144	4.62857	0.764297	2.01429	0.30034
257	54.998	6.27143	1.28854	4.61429	0.790849	2.07143	0.294969
258	55.212	6.25714	1.26977	4.51429	0.770105	2.02857	0.298978
259	55.426	6.08571	1.30848	4.51429	0.749739	2.02857	0.286784
260	55.64	6.07143	1.30525	4.47143	0.731832	2.02857	0.280063
261	55.854	5.92857	1.33108	4.45714	0.704698	2.04286	0.291839
262	56.068	5.92857	1.33108	4.4	0.663684	2.02857	0.287613
263	56.282	5.95714	1.34286	4.22857	0.643175	2	0.298408
264	56.496	5.94286	1.33432	4.17143	0.625153	1.97143	0.320501
265	56.71	5.84286	1.33557	4.1	0.603955	1.97143	0.32566
266	56.924	5.82857	1.3309	4.01429	0.579995	1.97143	0.32566
267	57.138	5.75714	1.28542	4.04286	0.590342	1.94286	0.329399
268	57.352	5.74286	1.28171	3.9	0.571131	1.97143	0.331457
269	57.566	5.48571	1.23817	3.85714	0.569819	1.91429	0.329089
270	57.78	5.47143	1.22896	3.8	0.566106	1.92857	0.327846
271	57.994	5.37143	1.24245	3.77143	0.558789	1.91429	0.323249
272	58.208	5.4	1.25357	3.77143	0.56134	1.92857	0.339267
273	58.422	5.28571	1.25744	3.81429	0.590169	1.9	0.33238
274	58.636	5.24286	1.22782	3.84286	0.592355	1.85714	0.304613
275	58.85	5.21429	1.18451	4	0.659004	1.85714	0.304613
276	59.064	5.07143	1.1698	4.02857	0.661065	1.81429	0.287376
277	59.278	4.95714	1.1745	4.14286	0.667211	1.82857	0.295775
278	59.492	4.78571	1.14068	4.22857	0.694096	1.84286	0.294276
279	59.706	4.8	1.13326	4.28571	0.709604	1.85714	0.288557
280	59.92	4.62857	1.09972	4.2	0.684871	1.82857	0.280912
281	60.134	4.62857	1.09972	4.28571	0.649699	1.82857	0.305282
282	60.348	4.51429	1.05682	4.22857	0.635728	1.8	0.293582
283	60.562	4.51429	1.05682	4.22857	0.660344	1.74286	0.310803
284	60.776	4.34286	0.962847	4.14286	0.624445	1.7	0.306283
285	60.99	4.32857	0.968237	4.17143	0.678835	1.65714	0.308496
286	61.204	4.1	0.885061	4.15714	0.689671	1.62857	0.315258
287	61.418	4.1	0.885061	4.15714	0.721063	1.58571	0.29393
288	61.632	3.92857	0.828284	4.22857	0.745371	1.57143	0.296579
289	61.846	3.94286	0.819656	4.2	0.740013	1.57143	0.313744
290	62.06	3.92857	0.774201	4.15714	0.711757	1.54286	0.310036
291	62.274	3.95714	0.759341	4.17143	0.732807	1.57143	0.32566
292	62.488	3.97143	0.752049	4.08571	0.721582	1.54286	0.330841
293	62.702	3.94286	0.760594	4.07143	0.709364	1.55714	0.325764
294	62.916	3.92857	0.799319	3.98571	0.691592	1.52857	0.324194
295	63.13	4.01429	0.787228	3.97143	0.662504	1.48571	0.352831
296	63.344	4.07143	0.842534	3.87143	0.661785	1.48571	0.35485
297	63.558	4.04286	0.855753	3.75714	0.561824	1.48571	0.35485
298	63.772	4.1	0.868222	3.67143	0.572261	1.5	0.364496
299	63.986	4.05714	0.906027	3.62857	0.565565	1.48571	0.370603
300	64.2	4.01429	0.91011	3.48571	0.540911	1.51429	0.379491
301	64.414	3.9	0.882906	3.48571	0.536048	1.47143	0.377784
302	64.628	3.88571	0.881943	3.31429	0.512895	1.42857	0.375889
303	64.842	3.75714	0.78645	3.3	0.495215	1.38571	0.375074
304	65.056	3.77143	0.774816	3.17143	0.459666	1.37143	0.370787
305	65.27	3.68571	0.719268	3.14286	0.477522	1.37143	0.37967
306	65.484	3.67143	0.714381	2.98571	0.454307	1.38571	0.383858
307	65.698	3.57143	0.696834	3.04286	0.502781	1.4	0.391578
308	65.912	3.55714	0.706385	2.97143	0.478447	1.41429	0.375708
309	66.126	3.47143	0.71037	3.02857	0.496998	1.4	0.379222
310	66.34	3.5	0.716473	3	0.495696	1.37143	0.361685
311	66.554	3.45714	0.746055	2.98571	0.466205	1.35714	0.365707
312	66.768	3.52857	0.733457	2.98571	0.48375	1.32857	0.363
313	66.982	3.44286	0.698589	2.92857	0.494597	1.31429	0.357524
314	67.196	3.4	0.704746	2.91429	0.492046	1.27143	0.362343
315	67.41	3.37143	0.686507	2.84286	0.510302	1.3	0.370328
316	67.624	3.4	0.673654	2.84286	0.513558	1.3	0.394003
317	67.838	3.44286	0.667924	2.81429	0.517976	1.28571	0.3894
318	68.052	3.47143	0.66394	2.82857	0.523593	1.31429	0.403218
319	68.266	3.6	0.711471	2.77143	0.487811	1.28571	0.379491
320	68.48	3.62857	0.713047	2.67143	0.411567	1.27143	0.373984
321	68.694	3.6	0.709795	2.68571	0.408498	1.25714	0.382882
322	68.908	3.5	0.733225	2.65714	0.37976	1.27143	0.388351
323	69.122	3.5	0.733225	2.61429	0.377604	1.2	0.358569
324	69.336	3.32857	0.732807	2.58571	0.364776	1.22857	0.360366
325	69.55	3.32857	0.732807	2.48571	0.350801	1.2	0.351188
326	69.764	3.2	0.653926	2.48571	0.362155	1.18571	0.347391
327	69.978	3.2	0.653926	2.52857	0.366914	1.18571	0.335537
328	70.192	3.01429	0.587338	2.51429	0.3894	1.11429	0.329089
329	70.406	3.01429	0.587338	2.52857	0.405741	1.1	0.315474
330	70.62	2.92857	0.533503	2.55714	0.445002	1.07143	0.314502
331	70.834	2.94286	0.523658	2.55714	0.446605	1.07143	0.301357
332	71.048	2.91429	0.482271	2.52857	0.445461	1.08571	0.305839
333	71.262	2.9	0.483046	2.52857	0.4607	1.07143	0.301357
334	71.476	2.9	0.486973	2.42857	0.417312	1.08571	0.295545
335	71.69	2.82857	0.498433	2.37143	0.401612	1.05714	0.303046
336	71.904	2.74286	0.463864	2.31429	0.385097	1.07143	0.29818
337	72.118	2.68571	0.473804	2.31429	0.381993	1.05714	0.319864
338	72.332	2.58571	0.444237	2.34286	0.37976	1.07143	0.317516
339	72.546	2.61429	0.437214	2.28571	0.356857	1.11429	0.309707
340	72.76	2.58571	0.442088	2.25714	0.329399	1.11429	0.309707
341	72.974	2.51429	0.41772	2.24286	0.327223	1.08571	0.317302
342	73.188	2.52857	0.410409	2.28571	0.31655	1.04286	0.313853
343	73.402	2.52857	0.409247	2.22857	0.318265	1.05714	0.319119
344	73.616	2.51429	0.419426	2.21429	0.286546	1.02857	0.318265
345	73.83	2.51429	0.438845	2.17143	0.292538	1.02857	0.318265
346	74.044	2.51429	0.426184	2.11429	0.278968	1	0.301583
347	74.258	2.42857	0.471429	2.11429	0.278968	0.985714	0.304278
348	74.472	2.47143	0.443318	2.05714	0.26082	0.985714	0.314286
349	74.686	2.4	0.417475	2.04286	0.261732	1	0.296808
350	74.9	2.4	0.405909	2	0.258199	1	0.308607
351	75.114	2.37143	0.389575	1.95714	0.259906	1	0.301583
352	75.328	2.38571	0.359516	1.97143	0.280912	1	0.301583
353	75.542	2.28571	0.326911	1.95714	0.266241	1.01429	0.312005
354	75.756	2.3	0.330224	1.95714	0.280185	1	0.31698
355	75.97	2.28571	0.335537	1.97143	0.279212	0.971429	0.322722
356	76.184	2.31429	0.343947	1.92857	0.265217	0.914286	0.30034
357	76.398	2.22857	0.321243	1.94286	0.280185	0.9	0.296808
358	76.612	2.18571	0.336953	1.91429	0.270298	0.9	0.296808
359	76.826	2.12857	0.316765	1.95714	0.285238	0.914286	0.30034
360	77.04	2.07143	0.346901	1.92857	0.289264	0.9	0.296005
361	77.254	2.05714	0.346999	1.88571	0.290671	0.885714	0.292305
362	77.468	2	0.325869	1.84286	0.279334	0.871429	0.299773
363	77.682	2	0.325869	1.7	0.29032	0.828571	0.307613
364	77.896	2.05714	0.324299	1.65714	0.303046	0.8	0.300793
365	78.11	2.05714	0.324299	1.58571	0.285714	0.785714	0.308937
366	78.324	2.07143	0.312984	1.6	0.296005	0.8	0.305505
367	78.538	2.08571	0.319545	1.6	0.303158	0.785714	0.308937
368	78.752	1.97143	0.327119	1.55714	0.298294	0.8	0.305505
369	78.966	1.92857	0.323459	1.58571	0.295545	0.785714	0.304278
370	79.18	1.91429	0.320289	1.6	0.275162	0.742857	0.30068
371	79.394	1.92857	0.32566	1.55714	0.268024	0.742857	0.306172
372	79.608	1.87143	0.310694	1.55714	0.276765	0.785714	0.303494
373	79.822	1.87143	0.287613	1.57143	0.280063	0.8	0.289499
374	80.036	1.82857	0.300566	1.6	0.283683	0.828571	0.283443
375	80.25	1.87143	0.285118	1.57143	0.259775	0.8	0.310146
376	80.464	1.88571	0.317302	1.51429	0.292305	0.771429	0.312984
377	80.678	1.9	0.315474	1.51429	0.292305	0.8	0.303158
378	80.892	1.97143	0.324194	1.45714	0.288557	0.742857	0.295084
379	81.106	1.92857	0.327846	1.47143	0.287613	0.742857	0.295084
380	81.32	1.98571	0.339066	1.51429	0.255817	0.728571	0.29335
381	81.534	1.98571	0.351479	1.52857	0.267007	0.714286	0.29875
382	81.748	2	0.341565	1.47143	0.267897	0.7	0.303942
383	81.962	1.98571	0.338363	1.47143	0.285952	0.671429	0.311459
384	82.176	2	0.328778	1.48571	0.287376	0.642857	0.319864
385	82.39	2.07143	0.353024	1.44286	0.30383	0.628571	0.319758
386	82.604	2.07143	0.350995	1.4	0.265474	0.642857	0.324299
387	82.818	2.1	0.386683	1.41429	0.270298	0.628571	0.312984
388	83.032	2.11429	0.379491	1.42857	0.286784	0.614286	0.318051
389	83.246	2.04286	0.344934	1.4	0.29032	0.657143	0.330841
390	83.46	2.04286	0.344934	1.31429	0.278968	0.642857	0.319864
391	83.674	1.95714	0.303046	1.28571	0.284043	0.657143	0.317623
392	83.888	1.92857	0.319012	1.28571	0.287376	0.642857	0.321349
393	84.102	1.84286	0.281879	1.3	0.280306	0.6	0.304725
394	84.316	1.78571	0.301921	1.31429	0.287376	0.642857	0.312332
395	84.53	1.7	0.275162	1.37143	0.272304	0.614286	0.314286
396	84.744	1.68571	0.28067	1.37143	0.290086	0.6	0.319225
397	84.958	1.67143	0.285118	1.35714	0.290203	0.6	0.31698
398	85.172	1.65714	0.30068	1.35714	0.290203	0.6	0.31698
399	85.386	1.64286	0.282722	1.31429	0.301921	0.6	0.31698
400	85.6	1.61429	0.278113	1.28571	0.278968	0.6	0.31698
401	85.814	1.57143	0.27578	1.22857	0.290086	0.614286	0.327638
402	86.028	1.5	0.268151	1.22857	0.280912	0.614286	0.339066
403	86.242	1.48571	0.278113	1.22857	0.282602	0.614286	0.341166
404	86.456	1.47143	0.264318	1.18571	0.292305	0.6	0.340867
405	86.67	1.48571	0.273799	1.22857	0.294161	0.6	0.351866
406	86.884	1.51429	0.28067	1.22857	0.288439	0.557143	0.342857
407	87.098	1.51429	0.289851	1.21429	0.276396	0.571429	0.32566
408	87.312	1.51429	0.294738	1.24286	0.281033	0.571429	0.32639
409	87.526	1.5	0.28619	1.22857	0.290905	0.6	0.321455
410	87.74	1.51429	0.28067	1.21429	0.287376	0.571429	0.327846
411	87.954	1.52857	0.290086	1.14286	0.275039	0.571429	0.337155
412	88.168	1.48571	0.309707	1.15714	0.275039	0.6	0.344342
413	88.382	1.48571	0.301132	1.18571	0.287376	0.6	0.344342
414	88.596	1.45714	0.313853	1.2	0.279455	0.557143	0.340767
415	88.81	1.42857	0.309157	1.2	0.266369	0.585714	0.336953
416	89.024	1.44286	0.30383	1.18571	0.256746	0.585714	0.336953
417	89.238	1.44286	0.30068	1.21429	0.271178	0.585714	0.336953
418	89.452	1.5	0.301583	1.17143	0.284282	0.614286	0.329089
419	89.666	1.44286	0.330121	1.24286	0.296694	0.614286	0.329089
420	89.88	1.45714	0.322828	1.25714	0.30068	0.671429	0.321243
421	90.094	1.47143	0.314502	1.24286	0.290203	0.642857	0.313853
422	90.308	1.5	0.316228	1.15714	0.290203	0.6	0.307834
423	90.522	1.42857	0.302934	1.17143	0.301357	0.6	0.307834
424	90.736	1.44286	0.295084	1.15714	0.272429	0.528571	0.324194
425	90.95	1.32857	0.274915	1.14286	0.280185	0.5	0.335233
426	91.164	1.32857	0.274915	1.1	0.276026	0.5	0.344342
427	91.378	1.27143	0.269668	1.08571	0.275533	0.5	0.34365
428	91.592	1.25714	0.279334	1.05714	0.283563	0.485714	0.33197
429	91.806	1.24286	0.322828	1.08571	0.271178	0.442857	0.330121
430	92.02	1.25714	0.315366	1.1	0.282	0.428571	0.334318
431	92.234	1.28571	0.312767	1.11429	0.283203	0.442857	0.330841
432	92.448	1.24286	0.313093	1.1	0.287849	0.442857	0.330121
433	92.662	1.25714	0.30068	1.08571	0.289028	0.457143	0.33442
434	92.876	1.25714	0.294276	1.07143	0.289264	0.442857	0.338665
435	93.09	1.22857	0.294969	1.04286	0.295084	0.442857	0.328675
436	93.304	1.25714	0.30068	1.04286	0.290203	0.457143	0.327223
437	93.518	1.27143	0.296579	1.02857	0.295775	0.428571	0.329295
438	93.732	1.27143	0.288439	1	0.269037	0.428571	0.32639
439	93.946	1.22857	0.26251	0.985714	0.273799	0.457143	0.325033
440	94.16	1.22857	0.26251	1	0.249762	0.471429	0.337155
441	94.374	1.21429	0.271178	1.01429	0.262251	0.457143	0.333707
442	94.588	1.21429	0.267643	1.01429	0.262251	0.457143	0.333707
443	94.802	1.22857	0.258857	1	0.262769	0.457143	0.333707
444	95.016	1.25714	0.26082	1	0.269037	0.457143	0.349733
445	95.23	1.25714	0.270676	0.957143	0.275039	0.457143	0.349733
446	95.444	1.22857	0.269668	0.942857	0.289381	0.442857	0.337256
447	95.658	1.17143	0.288439	0.971429	0.285118	0.414286	0.33197
448	95.872	1.18571	0.29875	0.985714	0.289028	0.4	0.319225
449	96.086	1.17143	0.306838	0.971429	0.306838	0.4	0.319225
450	96.3	1.11429	0.315797	1.01429	0.29875	0.4	0.335942
451	96.514	1.11429	0.318799	0.971429	0.290905	0.414286	0.331252
452	96.728	1.1	0.308607	0.985714	0.287376	0.4	0.330224
453	96.942	1.1	0.28619	1	0.296808	0.385714	0.311241
454	97.156	1.07143	0.278358	0.971429	0.282602	0.357143	0.31461
455	97.37	1.07143	0.295775	0.957143	0.26264	0.371429	0.327846
456	97.584	1.07143	0.306061	0.928571	0.254216	0.357143	0.327223
457	97.798	1.11429	0.29393	0.885714	0.240464	0.371429	0.322722
458	98.012	1.05714	0.313093	0.842857	0.247711	0.4	0.31997
459	98.226	1.32857	0.424104	0.842857	0.255284	0.414286	0.320289
460	98.44	1.32857	0.424104	0.842857	0.259906	0.414286	0.320289
461	98.654	1.24286	0.363748	0.842857	0.240888	0.428571	0.319012
462	98.868	1.24286	0.363748	0.885714	0.241453	0.471429	0.317516
463	99.082	1.14286	0.322828	0.885714	0.23035	0.442857	0.308496
464	99.296	1.14286	0.322828	0.871429	0.231675	0.428571	0.318265
465	99.51	1.07143	0.300566	0.842857	0.233867	0.414286	0.308937
466	99.724	1.07143	0.300566	0.814286	0.255817	0.442857	0.309267
467	99.938	1.04286	0.275039	0.785714	0.260429	0.442857	0.309267
468	100.152	1.04286	0.273302	0.814286	0.285714	0.428571	0.311459
469	100.366	0.985714	0.284043	0.785714	0.29875	0.457143	0.310036
470	100.58	1	0.287021	0.8	0.296005	0.485714	0.319545
471	100.794	0.957143	0.284402	0.828571	0.285118	0.414286	0.318051
472	101.008	0.942857	0.287731	0.857143	0.299887	0.428571	0.330738
473	101.222	0.985714	0.258594	0.885714	0.297952	0.428571	0.327119
474	101.436	0.942857	0.253412	0.885714	0.294738	0.428571	0.327119
475	101.65	0.971429	0.26251	0.9	0.303158	0.4	0.328053
476	101.864	1	0.265474	0.9	0.303158	0.4	0.310146
477	102.078	0.985714	0.268531	0.9	0.298408	0.414286	0.311241
478	102.292	1.01429	0.265858	0.885714	0.285714	0.385714	0.297152
479	102.506	0.971429	0.26251	0.871429	0.292538	0.371429	0.299773
480	102.72	1	0.268151	0.871429	0.298978	0.357143	0.322828
481	102.934	0.971429	0.277501	0.842857	0.299092	0.385714	0.322511
482	103.148	0.914286	0.274667	0.842857	0.299092	0.385714	0.322511
483	103.362	0.914286	0.274667	0.814286	0.303494	0.357143	0.322828
484	103.576	0.928571	0.279212	0.828571	0.29818	0.357143	0.322828
485	103.79	0.914286	0.285714	0.842857	0.291839	0.357143	0.322828
486	104.004	0.928571	0.283443	0.828571	0.290086	0.342857	0.325764
487	104.218	0.942857	0.276765	0.871429	0.29818	0.342857	0.325764
488	104.432	0.928571	0.280063	0.871429	0.29818	0.385714	0.318799
489	104.646	0.928571	0.297381	0.842857	0.298294	0.4	0.320713
490	104.86	0.9	0.29277	0.828571	0.302934	0.385714	0.319545
491	105.074	0.914286	0.287376	0.814286	0.29875	0.4	0.31698
492	105.288	0.928571	0.284282	0.785714	0.301921	0.414286	0.319545
493	105.502	0.914286	0.289851	0.7	0.306283	0.4	0.322195
494	105.716	0.914286	0.28488	0.714286	0.305059	0.4	0.322195
495	105.93	0.885714	0.282361	0.7	0.29761	0.414286	0.319545
496	106.144	0.842857	0.288557	0.714286	0.285714	0.414286	0.305059
497	106.358	0.842857	0.289381	0.742857	0.291839	0.4	0.291956
498	106.572	0.871429	0.289264	0.728571	0.290086	0.371429	0.300566
499	106.786	0.885714	0.292305	0.757143	0.286071	0.357143	0.303046
500	107	0.871429	0.280063	0.7	0.296808	0.357143	0.32795
501	107.214	0.9	0.277746	0.7	0.281154	0.342857	0.330841
502	107.428	0.9	0.285357	0.657143	0.286902	0.342857	0.332993
503	107.642	0.885714	0.29393	0.685714	0.301132	0.357143	0.330121
504	107.856	0.885714	0.286546	0.685714	0.303494	0.371429	0.339968
505	108.07	0.871429	0.284282	0.642857	0.276765	0.385714	0.336953
506	108.284	0.885714	0.28488	0.642857	0.284402	0.385714	0.327638
507	108.498	0.914286	0.312767	0.628571	0.29335	0.414286	0.323249
508	108.712	0.914286	0.312767	0.628571	0.290086	0.4	0.31997
509	108.926	0.9	0.29032	0.657143	0.292654	0.385714	0.321772
510	109.14	0.914286	0.301921	0.628571	0.283443	0.357143	0.319864
511	109.354	0.9	0.294392	0.642857	0.289381	0.357143	0.319864
512	109.568	0.9	0.284521	0.628571	0.277501	0.357143	0.326494
513	109.782	0.914286	0.29635	0.642857	0.282722	0.357143	0.332993
514	109.996	0.914286	0.29635	0.642857	0.281879	0.357143	0.340767
515	110.21	0.928571	0.308386	0.628571	0.282602	0.342857	0.346312
516	110.424	0.928571	0.320501	0.614286	0.286546	0.371429	0.33503
517	110.638	0.928571	0.336448	0.614286	0.284043	0.371429	0.331457
518	110.852	0.928571	0.336448	0.628571	0.280063	0.357143	0.329399
519	111.066	0.9	0.31773	0.614286	0.261341	0.328571	0.330738
520	111.28	0.842857	0.324299	0.628571	0.257935	0.357143	0.321349
521	111.494	0.842857	0.324299	0.642857	0.270676	0.342857	0.324299
522	111.708	0.785714	0.307392	0.642857	0.270676	0.342857	0.319119
523	111.922	0.785714	0.307392	0.557143	0.271554	0.357143	0.313853
524	112.136	0.814286	0.285714	0.514286	0.259513	0.328571	0.321984
525	112.35	0.814286	0.285714	0.557143	0.258988	0.314286	0.321032
526	112.564	0.842857	0.283563	0.585714	0.258594	0.328571	0.329295
527	112.778	0.842857	0.283563	0.585714	0.28488	0.3	0.333809
528	112.992	0.857143	0.299887	0.557143	0.286071	0.328571	0.336448
529	113.206	0.842857	0.287731	0.542857	0.275039	0.328571	0.318265
530	113.42	0.8	0.274296	0.542857	0.284402	0.328571	0.318265
531	113.634	0.8	0.274296	0.585714	0.288203	0.342857	0.348368
532	113.848	0.8	0.274296	0.585714	0.293118	0.371429	0.342063
533	114.062	0.785714	0.269416	0.571429	0.303718	0.357143	0.333707
534	114.276	0.8	0.281154	0.571429	0.294161	0.342857	0.336549
535	114.49	0.814286	0.28488	0.585714	0.281517	0.328571	0.342063
536	114.704	0.742857	0.283563	0.585714	0.287376	0.328571	0.347586
537	114.918	0.757143	0.277624	0.585714	0.26406	0.342857	0.344243
538	115.132	0.8	0.281154	0.557143	0.266241	0.328571	0.350995
539	115.346	0.785714	0.286546	0.585714	0.263157	0.342857	0.346999
540	115.56	0.828571	0.268784	0.585714	0.255817	0.357143	0.351769
541	115.774	0.828571	0.268784	0.6	0.250713	0.357143	0.351769
542	115.988	0.857143	0.26264	0.614286	0.253009	0.357143	0.351769
543	116.202	0.857143	0.247711	0.628571	0.265217	0.342857	0.340068
544	116.416	0.842857	0.246748	0.6	0.274296	0.328571	0.332175
545	116.63	0.857143	0.264447	0.6	0.274296	0.328571	0.329295
546	116.844	0.871429	0.258857	0.557143	0.274172	0.357143	0.328675
547	117.058	0.828571	0.257011	0.542857	0.27848	0.385714	0.321772
548	117.272	0.842857	0.252471	0.528571	0.290086	0.414286	0.329089
549	117.486	0.814286	0.262251	0.485714	0.285714	0.4	0.33238
550	117.7	0.8	0.266369	0.5	0.282	0.314286	0.318051
551	117.914	0.814286	0.29393	0.457143	0.288557	0.328571	0.338564
552	118.128	0.814286	0.308166	0.442857	0.275903	0.285714	0.323985
553	118.342	0.785714	0.322511	0.457143	0.273302	0.271429	0.322722
554	118.556	0.8	0.325137	0.471429	0.274048	0.285714	0.329089
555	118.77	0.714286	0.31655	0.457143	0.271554	0.3	0.326599
556	118.984	0.728571	0.319012	0.428571	0.274048	0.314286	0.337659
557	119.198	0.685714	0.29875	0.457143	0.281879	0.3	0.334522
558	119.412	0.7	0.296808	0.485714	0.295545	0.3	0.334522
559	119.626	0.685714	0.288203	0.485714	0.301921	0.271429	0.332175
560	119.84	0.728571	0.277501	0.5	0.303942	0.3	0.323669
561	120.054	0.714286	0.268531	0.514286	0.299546	0.3	0.328778
562	120.268	0.7	0.257275	0.5	0.270801	0.257143	0.340767
563	120.482	0.728571	0.253278	0.471429	0.280912	0.242857	0.340767
564	120.696	0.657143	0.26264	0.471429	0.287613	0.3	0.342261
565	120.91	0.685714	0.268531	0.471429	0.287613	0.314286	0.334827
566	121.124	0.628571	0.281758	0.457143	0.283563	0.257143	0.351092
567	121.338	0.642857	0.285238	0.5	0.273426	0.214286	0.348759
568	121.552	0.657143	0.31612	0.5	0.269037	0.2	0.359232
569	121.766	0.642857	0.321349	0.528571	0.280912	0.228571	0.353024
570	121.98	0.671429	0.319012	0.514286	0.278968	0.271429	0.350316
571	122.194	0.657143	0.323564	0.485714	0.292305	0.3	0.361215
572	122.408	0.642857	0.308496	0.514286	0.29393	0.314286	0.363468
573	122.622	0.642857	0.298294	0.5	0.298408	0.3	0.354562
574	122.836	0.7	0.307834	0.471429	0.301357	0.328571	0.370144
575	123.05	0.757143	0.286071	0.5	0.314718	0.328571	0.370144
576	123.264	0.714286	0.28067	0.485714	0.317302	0.328571	0.370144
577	123.478	0.671429	0.287613	0.471429	0.305282	0.314286	0.357524
578	123.692	0.685714	0.265858	0.471429	0.305282	0.314286	0.346017
579	123.906	0.642857	0.271554	0.471429	0.305282	0.3	0.351188
580	124.12	0.671429	0.311459	0.457143	0.310036	0.285714	0.354178
581	124.334	0.642857	0.304613	0.5	0.320713	0.314286	0.347391
582	124.548	0.642857	0.304613	0.528571	0.316765	0.3	0.344342
583	124.762	0.585714	0.28067	0.485714	0.289028	0.3	0.345722
584	124.976	0.571429	0.285952	0.471429	0.287613	0.314286	0.348759
585	125.19	0.557143	0.274172	0.457143	0.275039	0.314286	0.348759
586	125.404	0.557143	0.274172	0.485714	0.27982	0.342857	0.342162
587	125.618	0.557143	0.281879	0.471429	0.276642	0.342857	0.337256
588	125.832	0.571429	0.276642	0.442857	0.259906	0.328571	0.347586
589	126.046	0.585714	0.26406	0.442857	0.251526	0.328571	0.347586
590	126.26	0.585714	0.26406	0.471429	0.261602	0.271429	0.35437
591	126.474	0.571429	0.269668	0.442857	0.271554	0.257143	0.353794
592	126.688	0.557143	0.275039	0.485714	0.29635	0.242857	0.356476
593	126.902	0.6	0.296005	0.5	0.3	0.214286	0.352831
594	127.116	0.628571	0.285952	0.471429	0.300566	0.228571	0.350995
595	127.33	0.6	0.270801	0.442857	0.309267	0.214286	0.348759
596	127.544	0.628571	0.272304	0.4	0.30706	0.228571	0.339968
597	127.758	0.642857	0.258067	0.428571	0.29818	0.228571	0.339968
598	127.972	0.657143	0.268911	0.428571	0.29818	0.257143	0.340767
599	128.186	0.7	0.265474	0.428571	0.292538	0.285714	0.346705
600	128.4	0.671429	0.267007	0.442857	0.280185	0.271429	0.350316
601	128.614	0.642857	0.266241	0.442857	0.279334	0.271429	0.358379
602	128.828	0.642857	0.266241	0.385714	0.265858	0.271429	0.35638
603	129.042	0.628571	0.277501	0.371429	0.27055	0.242857	0.349051
604	129.256	0.614286	0.274667	0.357143	0.275039	0.257143	0.345624
605	129.47	0.585714	0.260429	0.385714	0.272054	0.257143	0.332277
606	129.684	0.557143	0.268911	0.385714	0.272054	0.257143	0.348368
607	129.898	0.571429	0.266113	0.371429	0.276642	0.257143	0.349051
608	130.112	0.571429	0.263416	0.357143	0.281879	0.257143	0.349051
609	130.326	0.557143	0.267134	0.371429	0.278358	0.257143	0.345624
610	130.54	0.528571	0.251391	0.357143	0.276765	0.314286	0.346017
611	130.754	0.514286	0.239472	0.342857	0.280185	0.3	0.34365
612	130.968	0.528571	0.233722	0.342857	0.288557	0.314286	0.346017
613	131.182	0.528571	0.242717	0.357143	0.306949	0.285714	0.339768
614	131.396	0.514286	0.231382	0.357143	0.319119	0.271429	0.33786
615	131.61	0.514286	0.23343	0.328571	0.309926	0.314286	0.350121
616	131.824	0.528571	0.230645	0.371429	0.302934	0.314286	0.345328
617	132.038	0.542857	0.241875	0.385714	0.315797	0.3	0.33238
618	132.252	0.557143	0.268911	0.328571	0.29335	0.3	0.328778
619	132.466	0.542857	0.265345	0.328571	0.29335	0.328571	0.306838
620	132.68	0.528571	0.267007	0.357143	0.296694	0.314286	0.310475
621	132.894	0.5	0.261861	0.357143	0.296694	0.314286	0.323985
622	133.108	0.514286	0.257671	0.385714	0.278113	0.314286	0.318799
623	133.322	0.5	0.254484	0.371429	0.265217	0.357143	0.328675
624	133.536	0.485714	0.258594	0.342857	0.277624	0.342857	0.327223
625	133.75	0.471429	0.26251	0.342857	0.277624	0.342857	0.327223
626	133.964	0.471429	0.26251	0.342857	0.272429	0.342857	0.333707
627	134.178	0.485714	0.256746	0.342857	0.272429	0.385714	0.35485
628	134.392	0.471429	0.261602	0.342857	0.289381	0.357143	0.355807
629	134.606	0.528571	0.282602	0.357143	0.286071	0.371429	0.352349
630	134.82	0.528571	0.282602	0.371429	0.282602	0.357143	0.355807
631	135.034	0.528571	0.274048	0.357143	0.286071	0.357143	0.363093
632	135.248	0.528571	0.274048	0.357143	0.286071	0.357143	0.360461
633	135.462	0.557143	0.274172	0.371429	0.287613	0.414286	0.364122
634	135.676	0.528571	0.274915	0.385714	0.289851	0.414286	0.366729
635	135.89	0.528571	0.274915	0.4	0.28619	0.4	0.363842
636	136.104	0.528571	0.266113	0.371429	0.288439	0.4	0.363842
637	136.318	0.5	0.258199	0.357143	0.286071	0.357143	0.363748
638	136.532	0.5	0.258199	0.342857	0.272429	0.314286	0.341864
639	136.746	0.457143	0.258067	0.357143	0.275039	0.3	0.339467
640	136.96	0.471429	0.253278	0.314286	0.264961	0.285714	0.343254
641	137.174	0.471429	0.253278	0.285714	0.274667	0.271429	0.336448
642	137.388	0.485714	0.254884	0.314286	0.283203	0.257143	0.340068
643	137.602	0.485714	0.255817	0.3	0.287849	0.271429	0.347586
644	137.816	0.457143	0.258067	0.285714	0.292305	0.271429	0.364962
645	138.03	0.428571	0.267897	0.314286	0.29635	0.285714	0.373164
646	138.244	0.414286	0.263157	0.3	0.303942	0.3	0.368394
647	138.458	0.4	0.269037	0.3	0.303158	0.285714	0.373164
648	138.672	0.428571	0.26251	0.271429	0.313744	0.271429	0.378414
649	138.886	0.428571	0.26251	0.257143	0.307724	0.3	0.382349
650	139.1	0.442857	0.264447	0.285714	0.304278	0.328571	0.373984
