# Supplementary material for: A signal-like role for floral humidity in a nocturnal pollination system
Source: Nat Commun. 2022 Dec 15;13:7773. doi: 10.1038/s41467-022-35353-8 (PMC9755274; doi:10.1038/s41467-022-35353-8)
Supplement: Supplementary file 6 — Source Data [file 41467_2022_35353_MOESM6_ESM.zip › source data/Fig 1e_source data.xlsx]

## Sheet: innerside stomates greenhouse
Flower inner side stomates of greenhouse plants						Flower inner side stomates on field plants
location 1	location 2	location 3	location 4			location 1	location 2	location 3	location 4
20	12	0	0			25	7	1	1
33	41	3	0			31	18	7	5
16	11	0	0			25	6	1	1
18	12	0	1			14	19	0	0
12	16	1	0			19	13	1	0
17	20	1	1			21	4	3	0
11	10	1	0			19	16	0	0
17	14	1	0			22	17	0	0
18	14	1	1			30	10	0	1
16	18	0	0			16		1	0
17	17	0	1
22	17	0	0
21	8	0	0
23	20	0	0
22	7	1	0
18	13	0	0
20	13	0	0
16	18	1	0
20	16	1	0
14	10	0	0
23	19		1
22
19
