# Supplementary material for: A signal-like role for floral humidity in a nocturnal pollination system
Source: Nat Commun. 2022 Dec 15;13:7773. doi: 10.1038/s41467-022-35353-8 (PMC9755274; doi:10.1038/s41467-022-35353-8)
Supplement: Supplementary file 6 — Source Data [file 41467_2022_35353_MOESM6_ESM.zip › source data/Fig 2f_source data.xlsx]

## Sheet: Sheet1
time (sec)	delta RH
0.1555	0.82
0.3111	0.78
0.4666	0.76
0.6221	0.78
0.7776	0.77
0.9332	0.76
1.0887	0.77
1.2442	0.76
1.3998	0.75
1.5553	0.75
1.7108	0.76
1.8663	0.77
2.0219	0.72
2.1774	0.71
2.3329	0.74
2.4885	0.74
2.644	0.77
2.7995	0.72
2.955	0.75
3.1106	0.77
3.2661	0.74
3.4216	0.78
3.5772	0.75
3.7327	0.74
3.8882	0.73
4.0437	0.71
4.1993	0.73
4.3548	0.74
4.5103	0.74
4.6658	0.76
4.8214	0.74
4.9769	0.73
5.1324	0.73
5.288	0.69
5.4435	0.77
5.599	0.72
5.7545	0.71
5.9101	0.76
6.0656	0.76
6.2211	0.73
6.3767	0.75
6.5322	0.77
6.6877	0.81
6.8432	0.86
6.9988	0.98
7.1543	1.13
7.3098	1.38
7.4654	1.68
7.6209	1.94
7.7764	2.37
7.9319	2.67
8.0875	3.04
8.243	3.43
8.3985	3.87
8.5541	4.26
8.7096	4.68
8.8651	5.11
9.0206	5.53
9.1762	5.98
9.3317	6.34
9.4872	6.8
9.6428	7.21
9.7983	7.67
9.9538	8.07
10.1093	8.46
10.2649	8.84
10.4204	9.24
10.5759	9.67
10.7315	10.02
10.887	10.42
11.0425	10.75
11.198	11.1
11.3536	11.41
11.5091	11.72
11.6646	12
11.8202	12.24
11.9757	12.48
12.1312	12.68
12.2867	12.83
12.4423	12.98
12.5978	13.06
12.7533	13.07
12.9089	13.08
13.0644	12.99
13.2199	12.9
13.3754	12.75
13.531	12.62
13.6865	12.43
13.842	12.27
13.9975	12.03
14.1531	11.84
14.3086	11.56
14.4641	11.37
14.6197	11.14
14.7752	10.86
14.9307	10.62
15.0862	10.38
15.2418	10.13
15.3973	9.89
15.5528	9.63
15.7084	9.43
15.8639	9.19
16.0194	8.98
16.1749	8.77
16.3305	8.52
16.486	8.32
16.6415	8.13
16.7971	7.92
16.9526	7.73
17.1081	7.55
17.2636	7.37
17.4192	7.2
17.5747	7
17.7302	6.81
17.8858	6.66
18.0413	6.5
18.1968	6.34
18.3523	6.14
18.5079	6.01
18.6634	5.88
18.8189	5.73
18.9745	5.59
19.13	5.43
19.2855	5.29
19.441	5.19
19.5966	5.02
19.7521	4.97
19.9076	4.82
20.0632	4.7
20.2187	4.58
20.3742	4.47
20.5297	4.35
20.6853	4.28
20.8408	4.18
20.9963	4.05
21.1519	3.99
21.3074	3.87
21.4629	3.77
21.6184	3.73
21.774	3.61
21.9295	3.56
22.085	3.49
22.2406	3.45
22.3961	3.46
22.5516	3.62
22.7071	3.74
22.8627	3.87
23.0182	4.14
23.1737	4.41
23.3292	4.75
23.4848	5.13
23.6403	5.52
23.7958	5.84
23.9514	6.26
24.1069	6.66
24.2624	7.15
24.4179	7.53
24.5735	8
24.729	8.46
24.8845	8.89
25.0401	9.32
25.1956	9.8
25.3511	10.18
25.5066	10.71
25.6622	11.12
25.8177	11.53
25.9732	11.89
26.1288	12.32
26.2843	12.7
26.4398	13.12
26.5953	13.53
26.7509	13.88
26.9064	14.25
27.0619	14.6
27.2175	14.96
27.373	15.23
27.5285	15.58
27.684	15.82
27.8396	16.08
27.9951	16.26
28.1506	16.42
28.3062	16.54
28.4617	16.54
28.6172	16.56
28.7727	16.46
28.9283	16.31
29.0838	16.15
29.2393	15.95
29.3949	15.74
29.5504	15.5
29.7059	15.23
29.8614	14.91
30.017	14.65
30.1725	14.33
30.328	14.06
30.4836	13.74
30.6391	13.47
30.7946	13.13
30.9501	12.84
31.1057	12.51
31.2612	12.22
31.4167	11.94
31.5723	11.65
31.7278	11.36
31.8833	11.07
32.0388	10.81
32.1944	10.5
32.3499	10.23
32.5054	9.96
32.6609	9.65
32.8165	9.39
32.972	9.12
33.1275	8.91
33.2831	8.68
33.4386	8.43
33.5941	8.24
33.7496	8.02
33.9052	7.8
34.0607	7.59
34.2162	7.4
34.3718	7.21
34.5273	7.04
34.6828	6.79
34.8383	6.65
34.9939	6.48
35.1494	6.31
35.3049	6.14
35.4605	6.01
35.616	5.87
35.7715	5.67
35.927	5.58
36.0826	5.43
36.2381	5.27
36.3936	5.17
36.5492	5.02
36.7047	4.94
36.8602	4.77
37.0157	4.65
37.1713	4.59
37.3268	4.49
37.4823	4.37
37.6379	4.24
37.7934	4.16
37.9489	4.1
38.1044	3.98
38.26	3.89
38.4155	3.77
38.571	3.74
38.7266	3.72
38.8821	3.74
39.0376	3.92
39.1931	4.08
39.3487	4.27
39.5042	4.58
39.6597	4.9
39.8153	5.28
39.9708	5.63
40.1263	6.03
40.2818	6.46
40.4374	6.87
40.5929	7.33
40.7484	7.77
40.904	8.28
41.0595	8.69
41.215	9.17
41.3705	9.67
41.5261	10.19
41.6816	10.64
41.8371	11.14
41.9926	11.53
42.1482	11.97
42.3037	12.41
42.4592	12.82
42.6148	13.24
42.7703	13.65
42.9258	14.04
43.0813	14.39
43.2369	14.74
43.3924	15.06
43.5479	15.32
43.7035	15.52
43.859	15.67
44.0145	15.77
44.17	15.8
44.3256	15.77
44.4811	15.67
44.6366	15.56
44.7922	15.41
44.9477	15.19
45.1032	14.97
45.2587	14.74
45.4143	14.47
45.5698	14.18
45.7253	13.92
45.8809	13.66
46.0364	13.34
46.1919	13.06
46.3474	12.77
46.503	12.5
46.6585	12.21
46.814	11.91
46.9696	11.64
47.1251	11.37
47.2806	11.09
47.4361	10.92
47.5917	10.58
47.7472	10.32
47.9027	10.04
48.0583	9.79
48.2138	9.54
48.3693	9.3
48.5248	9.05
48.6804	8.85
48.8359	8.58
48.9914	8.35
49.147	8.17
49.3025	7.96
49.458	7.76
49.6135	7.58
49.7691	7.37
49.9246	7.16
50.0801	6.98
50.2357	6.84
50.3912	6.63
50.5467	6.5
50.7022	6.33
50.8578	6.19
51.0133	6.01
51.1688	5.83
51.3243	5.7
51.4799	5.57
51.6354	5.47
51.7909	5.29
51.9465	5.18
52.102	5.09
52.2575	4.95
52.413	4.84
52.5686	4.71
52.7241	4.57
52.8796	4.49
53.0352	4.41
53.1907	4.3
53.3462	4.22
53.5017	4.13
53.6573	4.04
53.8128	3.97
53.9683	3.89
54.1239	3.81
54.2794	3.73
54.4349	3.65
54.5904	3.59
54.746	3.53
54.9015	3.51
55.057	3.47
55.2126	3.51
55.3681	3.57
55.5236	3.72
55.6791	3.87
55.8347	4.12
55.9902	4.45
56.1457	4.77
56.3013	5.19
56.4568	5.62
56.6123	6.1
56.7678	6.53
56.9234	7
57.0789	7.53
57.2344	7.99
57.39	8.48
57.5455	8.96
57.701	9.45
57.8565	9.95
58.0121	10.43
58.1676	10.87
58.3231	11.4
58.4787	11.8
58.6342	12.25
58.7897	12.68
58.9452	13.11
59.1008	13.5
59.2563	13.93
59.4118	14.35
59.5674	14.76
59.7229	15.12
59.8784	15.53
60.0339	15.89
60.1895	16.28
60.345	16.66
60.5005	17.03
60.656	17.35
60.8116	17.71
60.9671	18.04
61.1226	18.39
61.2782	18.63
61.4337	18.87
61.5892	19.06
61.7447	19.2
61.9003	19.28
62.0558	19.29
62.2113	19.31
62.3669	19.2
62.5224	19.02
62.6779	18.85
62.8334	18.66
62.989	18.37
63.1445	18.09
63.3	17.78
63.4556	17.47
63.6111	17.13
63.7666	16.81
63.9221	16.46
64.0777	16.14
64.2332	15.76
64.3887	15.42
64.5443	15.08
64.6998	14.72
64.8553	14.4
65.0108	14.04
65.1664	13.73
65.3219	13.43
65.4774	13.08
65.633	12.77
65.7885	12.49
65.944	12.15
66.0995	11.87
66.2551	11.56
66.4106	11.26
66.5661	11.01
66.7217	10.66
66.8772	10.4
67.0327	10.17
67.1882	9.84
67.3438	9.58
67.4993	9.31
67.6548	9.08
67.8104	8.83
67.9659	8.61
68.1214	8.41
68.2769	8.17
68.4325	7.94
68.588	7.81
68.7435	7.58
68.8991	7.36
69.0546	7.19
69.2101	7.03
69.3656	6.82
69.5212	6.66
69.6767	6.52
69.8322	6.34
69.9877	6.15
70.1433	6
70.2988	5.88
70.4543	5.75
70.6099	5.64
70.7654	5.52
70.9209	5.33
71.0764	5.24
71.232	5.11
71.3875	4.96
71.543	4.84
71.6986	4.77
71.8541	4.62
72.0096	4.56
72.1651	4.39
72.3207	4.34
72.4762	4.23
72.6317	4.15
72.7873	4.09
72.9428	3.99
73.0983	3.92
73.2538	3.83
73.4094	3.75
73.5649	3.69
73.7204	3.57
73.876	3.52
74.0315	3.48
74.187	3.38
74.3425	3.36
74.4981	3.33
74.6536	3.34
74.8091	3.38
74.9647	3.53
75.1202	3.66
75.2757	3.88
75.4312	4.16
75.5868	4.52
75.7423	4.92
75.8978	5.29
76.0534	5.74
76.2089	6.13
76.3644	6.58
76.5199	7.08
76.6755	7.55
76.831	8.01
76.9865	8.48
77.1421	9
77.2976	9.47
77.4531	9.95
77.6086	10.45
77.7642	11
77.9197	11.41
78.0752	11.88
78.2308	12.31
78.3863	12.71
78.5418	13.18
78.6973	13.59
78.8529	14.01
79.0084	14.41
79.1639	14.83
79.3194	15.22
79.475	15.65
79.6305	16.02
79.786	16.39
79.9416	16.82
80.0971	17.17
80.2526	17.5
80.4081	17.79
80.5637	18.01
80.7192	18.13
80.8747	18.19
81.0303	18.24
81.1858	18.13
81.3413	18.01
81.4968	17.87
81.6524	17.68
81.8079	17.44
81.9634	17.12
82.119	16.85
82.2745	16.53
82.43	16.22
82.5855	15.88
82.7411	15.58
82.8966	15.22
83.0521	14.88
83.2077	14.52
83.3632	14.21
83.5187	13.88
83.6742	13.56
83.8298	13.23
83.9853	12.94
84.1408	12.62
84.2964	12.32
84.4519	12
84.6074	11.75
84.7629	11.46
84.9185	11.19
85.074	10.93
85.2295	10.64
85.3851	10.39
85.5406	10.14
85.6961	9.88
85.8516	9.6
86.0072	9.38
86.1627	9.11
86.3182	8.88
86.4738	8.66
86.6293	8.46
86.7848	8.28
86.9403	8.06
87.0959	7.86
87.2514	7.61
87.4069	7.46
87.5625	7.26
87.718	7.08
87.8735	6.96
88.029	6.75
88.1846	6.61
88.3401	6.4
88.4956	6.25
88.6511	6.11
88.8067	5.95
88.9622	5.82
89.1177	5.66
89.2733	5.58
89.4288	5.43
89.5843	5.3
89.7398	5.18
89.8954	5.02
90.0509	4.94
90.2064	4.79
90.362	4.7
90.5175	4.6
90.673	4.47
90.8285	4.37
90.9841	4.28
91.1396	4.22
91.2951	4.09
91.4507	4.01
91.6062	3.9
91.7617	3.83
91.9172	3.76
92.0728	3.68
92.2283	3.6
92.3838	3.5
92.5394	3.42
92.6949	3.37
92.8504	3.34
93.0059	3.21
93.1615	3.12
