# Supplementary material for: A signal-like role for floral humidity in a nocturnal pollination system
Source: Nat Commun. 2022 Dec 15;13:7773. doi: 10.1038/s41467-022-35353-8 (PMC9755274; doi:10.1038/s41467-022-35353-8)
Supplement: Supplementary file 6 — Source Data [file 41467_2022_35353_MOESM6_ESM.zip › source data/Fig 2h-l_source data.xlsx]

## Sheet: Sheet1
date	rh_array_moist	rateofchange_moist	moist_freq	rh_array_dry	rateofchange_dry	dry_freq
2022-09-23	51.1743	0.191266	14	51.1743	0.191266	17
2022-09-23	50.515	-1.4584	12	50.515	-1.4584	24
2022-09-23	48.6871	-2.195	7	48.6871	-2.195	32
2022-09-23	46.3125	-2.57412	8	46.3125	-2.57412	32
2022-09-23	43.5214	-3.06936	6	43.5214	-3.06936	36
2022-09-23	40.2575	-3.25151	13	40.51	-3.2333	33
2022-09-23	37.0129	-3.03292	10	37.2612	-3.06025	35
2022-09-23	34.1138	-2.68569	14	34.3271	-2.72326	32
2022-09-23	31.5171	-2.22232	14	31.8914	-2.38627	32
2022-09-23	29.61	-1.68496	26	29.76	-1.76124	27
2022-09-23	28.2625	-0.701307	27	28.3086	-0.801494	16
2022-09-23	28.0629	0.464502	29	28.0437	0.430347	20
2022-09-23	28.9037	1.18744	32	28.8086	1.12938	21
2022-09-23	30.2971	1.6212	35	30.0486	1.58477	14
2022-09-23	32.0925	1.97641	39	31.785	1.96047	11
2022-09-23	34.2543	2.26786	46	33.9	2.25875	8
2022-09-23	36.5714	2.87809	51	36.1414	2.74147	7
2022-09-23	39.935	3.85719	53	39.3537	3.70577	4
2022-09-23	44.0743	4.08944	33	43.4357	4.07122	8
2022-09-23	48.0625	3.55435	21	47.4775	3.72968	11
2022-09-23	51.0071	1.55745	16	50.7043	1.93087	24
2022-09-23	51.4225	-0.820848	15	51.5629	-0.382531	24
2022-09-23	50.0357	-1.93087	14	50.4412	-1.71342	28
2022-09-23	47.795	-2.50239	8	48.3714	-2.40448	32
2022-09-23	45.12	-2.84166	6	45.9814	-2.71415	35
2022-09-23	42.2414	-3.32438	8	42.995	-3.2037	35
2022-09-23	38.8525	-3.23558	9	39.6214	-3.28795	31
2022-09-23	35.6914	-2.87809	11	36.3912	-2.94071	32
2022-09-23	32.8638	-2.62193	17	33.4786	-2.62307	28
2022-09-23	30.4643	-1.95819	21	31.1386	-2.18589	26
2022-09-23	28.7037	-1.29901	32	29.1675	-1.54606	22
2022-09-23	27.9014	-0.0728631	28	28.0029	-0.382531	16
2022-09-23	28.3025	0.940389	30	28.0271	0.546473	19
2022-09-23	29.4643	1.3844	35	28.96	1.2512	15
2022-09-23	30.9257	1.73961	38	30.4029	1.66674	13
2022-09-23	32.8663	2.15174	41	32.2362	1.99235	14
2022-09-23	35.1814	2.51378	48	34.43	2.36805	10
2022-09-23	38.09	3.38699	48	36.8486	2.98739	8
2022-09-23	41.9471	4.21695	44	40.37	3.96876	6
2022-09-23	46.1063	3.81734	18	44.5471	4.07122	11
2022-09-23	49.6371	2.55021	17	48.1529	3.40635	17
2022-09-23	51.0586	0.0728631	18	50.71	1.09978	27
2022-09-23	50.295	-1.53809	14	50.7971	-1.09295	24
2022-09-23	48.4114	-2.20411	11	49.2062	-1.96844	27
2022-09-23	46.0125	-2.55021	10	46.9786	-2.34983	30
2022-09-23	43.2186	-3.03292	11	44.5757	-2.7779	33
2022-09-23	39.9813	-3.21964	13	41.495	-3.17979	29
2022-09-23	36.7714	-2.99649	11	38.2229	-3.10579	32
2022-09-23	33.8775	-2.63787	13	35.3986	-2.84166	29
2022-09-23	31.3243	-2.23143	18	32.6463	-2.51036	37
2022-09-23	29.4314	-1.72139	21	30.3186	-1.97641	23
2022-09-23	28.11	-0.693338	29	28.6013	-1.21135	20
2022-09-23	27.9129	0.519149	32	27.8386	-0.0273236	21
2022-09-23	28.805	1.13165	35	28.23	0.919896	11
2022-09-23	30.1871	1.63031	38	29.3938	1.37871	10
2022-09-23	32.0175	2.04017	42	30.9743	1.82158	12
2022-09-23	34.2029	2.34983	47	32.8186	2.22232	12
2022-09-23	36.8162	2.96462	49	35.1475	2.51833	8
2022-09-23	40.2529	3.9255	48	38.01	3.32438	9
2022-09-23	44.0986	4.12587	27	41.8338	4.12815	5
2022-09-23	48.1112	3.57826	17	46.0129	3.94371	14
2022-09-23	50.9829	1.36618	17	49.47	2.95095	19
2022-09-23	51.1688	-1.02805	16	51.3375	0.26299	22
2022-09-23	49.6071	-2.04017	12	50.7043	-1.52102	25
2022-09-23	47.3525	-2.47051	11	48.9586	-2.14946	30
2022-09-23	44.7257	-2.82344	9	46.575	-2.5263	28
2022-09-23	41.9157	-3.22419	12	43.8386	-2.95095	28
2022-09-23	38.6225	-3.124	12	40.6575	-3.26745	29
2022-09-23	35.5386	-2.84166	15	37.3929	-3.06025	32
2022-09-23	32.79	-2.51833	17	34.6514	-2.74147	25
2022-09-23	30.4371	-1.99463	27	32.005	-2.31113	26
2022-09-23	28.7325	-1.21932	29	29.8357	-1.73961	19
2022-09-23	27.9643	0.0182158	32	28.4357	-1.04741	20
2022-09-23	28.4525	0.948358	33	27.995	0.286898	18
2022-09-23	29.6471	1.42994	36	28.6743	1.12938	16
2022-09-23	31.14	1.82158	41	29.9925	1.49825	11
2022-09-23	33.1175	2.12783	45	31.7114	1.92176	11
2022-09-23	35.3829	2.4318	48	33.6114	2.17678	6
2022-09-23	38.2	3.26745	51	35.9725	2.59005	9
2022-09-23	41.92	4.0439	42	38.9614	3.49743	6
2022-09-23	45.9625	3.73765	23	42.5543	3.99836	5
2022-09-23	49.39	2.41359	18	46.5487	3.64998	16
2022-09-23	50.69	0.00910788	18	49.7686	1.98552	18
2022-09-23	49.9038	-1.54606	16	50.6412	-0.470194	21
2022-09-23	48.0514	-2.10392	11	49.5429	-1.71228	25
2022-09-23	45.715	-2.54224	8	47.7214	-2.15857	23
2022-09-23	42.9086	-3.06936	10	45.3162	-2.64584	28
2022-09-23	39.6688	-3.18776	14	42.4271	-3.124	30
2022-09-23	36.5014	-2.93274	15	39.4186	-3.19687	31
2022-09-23	33.64	-2.69366	17	36.2788	-2.9168	26
2022-09-23	31.0971	-2.18589	24	33.4243	-2.68683	24
2022-09-23	29.2414	-1.65763	29	30.93	-2.11986	19
2022-09-23	27.9725	-0.637552	31	28.9814	-1.47548	21
2022-09-23	27.8486	0.528257	34	27.8971	-0.500934	16
2022-09-23	28.66	1.12369	34	27.8987	0.573797	14
2022-09-23	29.9757	1.57566	41	28.7429	1.12938	15
2022-09-23	31.7162	1.92859	43	29.9757	1.57566	9
2022-09-23	33.8529	2.29519	48	31.7162	1.92859	11
2022-09-23	36.3975	2.92477	50	33.8529	2.29519	6
2022-09-23	39.8171	3.97104	11	36.3975	2.92477	5
