# Supplementary material for: A signal-like role for floral humidity in a nocturnal pollination system
Source: Nat Commun. 2022 Dec 15;13:7773. doi: 10.1038/s41467-022-35353-8 (PMC9755274; doi:10.1038/s41467-022-35353-8)
Supplement: Supplementary file 6 — Source Data [file 41467_2022_35353_MOESM6_ESM.zip › source data/Fig 4b_source data.xlsx]

## Sheet: Sheet1
time	distance	RH_mean	SEM
1	0.214	37.79	5.42342
2	0.428	37.84	5.40868
3	0.642	37.9	5.41745
4	0.856	37.93	5.4203
5	1.07	37.97	5.43813
6	1.284	38	5.42581
7	1.498	38.05	5.4389
8	1.712	37.97	5.47701
9	1.926	37.9	5.50342
10	2.14	38.13	5.45665
11	2.354	38.16	5.46575
12	2.568	38.24	5.44381
13	2.782	38.22	5.44868
14	2.996	38.24	5.46407
15	3.21	38.16	5.4922
16	3.424	37.9	5.54076
17	3.638	37.64	5.63665
18	3.852	37.43	5.68342
19	4.066	37.32	5.73391
20	4.28	37.37	5.742
21	4.494	37.35	5.72724
22	4.708	37.1	5.76703
23	4.922	37.17	5.7087
24	5.136	37.18	5.69987
25	5.35	37.2	5.69707
26	5.564	37.31	5.66557
27	5.778	37.42	5.64092
28	5.992	37.54	5.59459
29	6.206	37.56	5.59479
30	6.42	37.79	5.51693
31	6.634	37.7	5.55107
32	6.848	38.02	5.4779
33	7.062	38.01	5.45895
34	7.276	38.16	5.43524
35	7.49	37.98	5.45065
36	7.704	37.93	5.43881
37	7.918	37.94	5.43301
38	8.132	38.03	5.41112
39	8.346	38.03	5.42384
40	8.56	38.02	5.42256
41	8.774	38.04	5.41982
42	8.988	38.02	5.41584
43	9.202	38.02	5.42842
44	9.416	37.95	5.43673
45	9.63	37.9	5.43601
46	9.844	37.7	5.4874
47	10.058	37.6	5.49489
48	10.272	37.56	5.49356
49	10.486	37.44	5.52234
50	10.7	37.32	5.51519
51	10.914	37.28	5.52463
52	11.128	37.07	5.54361
53	11.342	37.02	5.54682
54	11.556	36.93	5.54529
55	11.77	36.85	5.55263
56	11.984	36.83	5.5337
57	12.198	36.73	5.54319
58	12.412	36.76	5.50193
59	12.626	36.65	5.50754
60	12.84	36.66	5.45341
61	13.054	36.34	5.5146
62	13.268	36.41	5.45315
63	13.482	36.21	5.4693
64	13.696	36.24	5.44236
65	13.91	36.11	5.45046
66	14.124	36	5.42422
67	14.338	35.85	5.42467
68	14.552	35.74	5.41947
69	14.766	35.61	5.42654
70	14.98	35.54	5.43154
71	15.194	35.35	5.45233
72	15.408	35.12	5.47866
73	15.622	34.99	5.4904
74	15.836	34.97	5.47604
75	16.05	35.01	5.48265
76	16.264	34.79	5.49719
77	16.478	34.77	5.50696
78	16.692	34.43	5.53621
79	16.906	34.35	5.5212
80	17.12	34.2	5.52185
81	17.334	34.11	5.50884
82	17.548	33.8	5.54577
83	17.762	33.77	5.53742
84	17.976	33.64	5.49355
85	18.19	33.53	5.5121
86	18.404	33.41	5.48982
87	18.618	33.08	5.52885
88	18.832	32.88	5.52791
89	19.046	32.74	5.54731
90	19.26	32.46	5.56182
91	19.474	32.03	5.61135
92	19.688	32	5.60782
93	19.902	31.89	5.62959
94	20.116	31.91	5.61436
95	20.33	31.94	5.60259
96	20.544	31.89	5.5797
97	20.758	31.78	5.56643
98	20.972	31.72	5.57042
99	21.186	31.63	5.57659
100	21.4	31.62	5.59794
101	21.614	31.58	5.60044
102	21.828	31.57	5.57511
103	22.042	31.44	5.58858
104	22.256	31.33	5.54823
105	22.47	31.13	5.5802
106	22.684	30.98	5.55058
107	22.898	30.74	5.58885
108	23.112	30.63	5.60805
109	23.326	30.46	5.61856
110	23.54	30.26	5.56265
111	23.754	30.08	5.5837
112	23.968	29.92	5.54133
113	24.182	29.82	5.52385
114	24.396	29.52	5.46263
115	24.61	29.45	5.4519
116	24.824	29.2	5.34758
117	25.038	29.18	5.33233
118	25.252	28.96	5.25917
119	25.466	28.95	5.22295
120	25.68	28.81	5.19587
121	25.894	28.67	5.16114
122	26.108	28.58	5.16554
123	26.322	28.38	5.16989
124	26.536	28.17	5.15632
125	26.75	28.08	5.081
126	26.964	27.58	4.98269
127	27.178	27.54	4.91081
128	27.392	27.37	4.89553
129	27.606	27.26	4.81022
130	27.82	27.07	4.79758
131	28.034	26.96	4.74338
132	28.248	26.84	4.72805
133	28.462	26.68	4.74259
134	28.676	26.59	4.73556
135	28.89	26.57	4.7681
136	29.104	26.47	4.77016
137	29.318	26.21	4.75705
138	29.532	26.08	4.75741
139	29.746	25.88	4.68399
140	29.96	25.79	4.68944
141	30.174	25.68	4.66744
142	30.388	25.66	4.68131
143	30.602	25.67	4.6902
144	30.816	25.67	4.64896
145	31.03	25.21	4.45348
146	31.244	25.11	4.40832
147	31.458	25	4.43649
148	31.672	24.87	4.41378
149	31.886	24.94	4.45505
150	32.1	24.7	4.39661
151	32.314	24.41	4.32614
152	32.528	24.14	4.32969
153	32.742	23.96	4.34624
154	32.956	23.67	4.29819
155	33.17	23.6	4.33963
156	33.384	23.39	4.33487
157	33.598	23.32	4.287
158	33.812	23.13	4.23337
159	34.026	23.25	4.27662
160	34.24	23.07	4.2515
161	34.454	22.87	4.25855
162	34.668	22.66	4.26345
163	34.882	22.69	4.28214
164	35.096	22.45	4.27432
165	35.31	22.57	4.32391
166	35.524	22.45	4.30707
167	35.738	22.02	4.2107
168	35.952	21.96	4.18314
169	36.166	21.9	4.25253
170	36.38	21.7	4.20958
171	36.594	21.05	3.95521
172	36.808	20.86	3.89739
173	37.022	20.55	3.73634
174	37.236	20.51	3.7674
175	37.45	20.17	3.79953
176	37.664	20.13	3.7542
177	37.878	20.46	3.84628
178	38.092	20.37	3.79826
179	38.306	20.36	3.70046
180	38.52	20.29	3.67952
181	38.734	20.27	3.71263
182	38.948	20.06	3.67941
183	39.162	19.62	3.46929
184	39.376	19.4	3.40705
185	39.59	19.42	3.4259
186	39.804	19.34	3.40112
187	40.018	19.35	3.44648
188	40.232	19.33	3.42841
189	40.446	19.39	3.52223
190	40.66	19.43	3.50674
191	40.874	19.1	3.34431
192	41.088	19.1	3.32244
193	41.302	19.03	3.34398
194	41.516	18.99	3.33324
195	41.73	18.65	3.25408
196	41.944	18.57	3.20696
197	42.158	18.59	3.12715
198	42.372	18.5	3.10912
199	42.586	18.43	3.1456
200	42.8	18.26	3.1464
201	43.014	18.25	3.27329
202	43.228	18.12	3.22663
203	43.442	18.13	3.29742
204	43.656	18.17	3.30739
205	43.87	18.17	3.32794
206	44.084	18.01	3.29243
207	44.298	18.15	3.34898
208	44.512	18.03	3.33413
209	44.726	17.77	3.20556
210	44.94	17.7	3.18754
211	45.154	17.35	3.06461
212	45.368	17.26	3.04796
213	45.582	17.54	3.21438
214	45.796	17.44	3.18214
215	46.01	16.64	2.87236
216	46.224	16.47	2.83831
217	46.438	16	2.71326
218	46.652	15.89	2.70057
219	46.866	16.12	2.8026
220	47.08	16.06	2.79031
221	47.294	16.31	2.90666
222	47.508	16.25	2.87584
223	47.722	16.42	2.98418
224	47.936	16.35	2.97151
225	48.15	15.85	2.80636
226	48.364	15.84	2.8086
227	48.578	15.45	2.70929
228	48.792	15.37	2.69218
229	49.006	14.92	2.55166
230	49.22	14.88	2.51979
231	49.434	14.7	2.4833
232	49.648	14.46	2.41835
233	49.862	14.12	2.34874
234	50.076	13.94	2.11968
235	50.29	13.84	2.11585
236	50.504	13.85	2.15185
237	50.718	13.95	2.22154
238	50.932	13.96	2.22536
239	51.146	14.03	2.22018
240	51.36	14.01	2.24635
241	51.574	13.92	2.22651
242	51.788	13.61	2.24256
243	52.002	13.54	2.26439
244	52.216	13.31	2.27044
245	52.43	13.39	2.26674
246	52.644	13.63	2.33568
247	52.858	13.63	2.33457
248	53.072	13.78	2.35694
249	53.286	13.7	2.36669
250	53.5	14.09	2.59636
251	53.714	13.98	2.59321
252	53.928	14.23	2.77219
253	54.142	14.13	2.76735
254	54.356	14.29	2.84708
255	54.57	14.11	2.88165
256	54.784	13.87	2.73682
257	54.998	13.76	2.75957
258	55.212	13.36	2.61275
259	55.426	13.23	2.61737
260	55.64	12.89	2.38786
261	55.854	12.75	2.40347
262	56.068	12.28	2.1719
263	56.282	12.29	2.16977
264	56.496	11.91	2.1237
265	56.71	11.88	2.06832
266	56.924	11.43	2.01678
267	57.138	11.18	1.88922
268	57.352	11.28	1.8954
269	57.566	10.76	1.67226
270	57.78	10.92	1.64553
271	57.994	10.68	1.57973
272	58.208	10.89	1.61762
273	58.422	10.86	1.63078
274	58.636	10.8	1.61555
275	58.85	10.51	1.60782
276	59.064	10.1	1.56339
277	59.278	10.13	1.53337
278	59.492	10.09	1.48037
279	59.706	10.16	1.45659
280	59.92	10.4	1.49265
281	60.134	10.42	1.45408
282	60.348	10.82	1.51234
283	60.562	10.71	1.54657
284	60.776	11.23	1.73425
285	60.99	10.96	1.73385
286	61.204	10.67	1.61326
287	61.418	10.57	1.62111
288	61.632	10.42	1.46074
289	61.846	9.91	1.34681
290	62.06	9.57	1.22205
291	62.274	9.1	1.19917
292	62.488	8.95	1.13827
293	62.702	8.63	1.15906
294	62.916	8.45	1.17058
295	63.13	8.53	1.16885
296	63.344	8.43	1.19608
297	63.558	8.6	1.21103
298	63.772	8.89	1.38148
299	63.986	8.83	1.37725
300	64.2	9.08	1.60697
301	64.414	9.05	1.61754
302	64.628	8.82	1.49284
303	64.842	8.95	1.52021
304	65.056	8.56	1.38811
305	65.27	8.8	1.41386
306	65.484	8.48	1.29436
307	65.698	8.63	1.31362
308	65.912	8.34	1.32251
309	66.126	8.41	1.30694
310	66.34	8.34	1.28936
311	66.554	8.24	1.26769
312	66.768	8.3	1.23968
313	66.982	7.91	1.178
314	67.196	8.04	1.14527
315	67.41	7.93	1.11786
316	67.624	7.94	1.09464
317	67.838	7.89	1.07494
318	68.052	8.03	1.05878
319	68.266	7.94	1.06369
320	68.48	8.02	1.09195
321	68.694	8.12	1.15705
322	68.908	7.95	1.05131
323	69.122	7.94	1.08814
324	69.336	7.93	1.12393
325	69.55	8.08	1.14584
326	69.764	8.2	1.18246
327	69.978	8.12	1.12105
328	70.192	8.1	1.10968
329	70.406	7.78	1.04439
330	70.62	7.56	1.00511
331	70.834	7.48	0.99225
332	71.048	7.49	1.00194
333	71.262	7.48	1.01851
334	71.476	7.45	0.993504
335	71.69	7.55	1.01993
336	71.904	7.43	1.00509
337	72.118	7.29	1.04752
338	72.332	6.93	0.964785
339	72.546	6.99	0.971334
340	72.76	6.84	0.890752
341	72.974	6.91	0.868384
342	73.188	6.78	0.826051
343	73.402	6.98	0.876105
344	73.616	7.12	0.906068
345	73.83	6.77	0.862792
346	74.044	6.97	0.917066
347	74.258	7	0.886228
348	74.472	6.8	0.870747
349	74.686	6.71	0.850582
350	74.9	6.79	0.851052
351	75.114	6.82	0.897419
352	75.328	6.78	0.909813
353	75.542	6.64	0.934473
354	75.756	6.42	0.939553
355	75.97	6.42	0.919217
356	76.184	6.28	0.912118
357	76.398	6.47	0.92672
358	76.612	6.36	0.950179
359	76.826	6.42	0.994867
360	77.04	6.33	0.981127
361	77.254	6.33	1.01922
362	77.468	6.26	1.00341
363	77.682	6.19	1.00543
364	77.896	6.16	0.991383
365	78.11	6.07	0.995093
366	78.324	5.82	1.02067
367	78.538	5.86	0.907105
368	78.752	5.83	0.909071
369	78.966	5.69	0.872519
370	79.18	5.88	0.854728
371	79.394	5.84	0.816235
372	79.608	5.97	0.786009
373	79.822	5.8	0.790443
374	80.036	5.77	0.742974
375	80.25	5.78	0.754824
376	80.464	5.75	0.726808
377	80.678	5.82	0.711168
378	80.892	5.86	0.702168
379	81.106	5.82	0.731136
380	81.32	5.71	0.767783
381	81.534	5.57	0.765382
382	81.748	5.55	0.79489
383	81.962	5.62	0.792313
384	82.176	5.52	0.757205
385	82.39	5.34	0.809963
386	82.604	5.57	0.823171
387	82.818	5.66	0.79312
388	83.032	5.58	0.80272
389	83.246	5.75	0.763446
390	83.46	5.76	0.79438
391	83.674	5.7	0.822679
392	83.888	5.75	0.88411
393	84.102	5.62	0.901199
394	84.316	5.67	0.870867
395	84.53	5.61	0.905257
396	84.744	5.45	0.745688
397	84.958	5.38	0.73713
398	85.172	5.53	0.760796
399	85.386	5.46	0.772813
400	85.6	5.61	0.82613
401	85.814	5.59	0.784659
402	86.028	5.41	0.735724
403	86.242	5.34	0.724596
404	86.456	5.13	0.686156
405	86.67	5.1	0.70484
406	86.884	5.09	0.653521
407	87.098	5.04	0.673231
408	87.312	4.93	0.642347
409	87.526	5.03	0.692105
410	87.74	4.94	0.692705
411	87.954	4.88	0.629254
412	88.168	4.93	0.632938
413	88.382	4.89	0.623129
414	88.596	5.09	0.664598
415	88.81	5.18	0.66885
416	89.024	5.35	0.737462
417	89.238	5.1	0.769025
418	89.452	5.07	0.769292
419	89.666	5.06	0.792994
420	89.88	4.94	0.790215
421	90.094	4.72	0.806077
422	90.308	4.42	0.733458
423	90.522	4.16	0.637056
424	90.736	4.16	0.648259
425	90.95	4.2	0.564801
426	91.164	4.32	0.623185
427	91.378	4.25	0.602204
428	91.592	4.24	0.529755
429	91.806	4.22	0.522838
430	92.02	4.2	0.484149
431	92.234	4.18	0.507109
432	92.448	4.07	0.453883
433	92.662	4.05	0.506606
434	92.876	4.01	0.478633
435	93.09	4.11	0.49223
436	93.304	4.32	0.536246
437	93.518	4.34	0.570123
438	93.732	4.43	0.579836
439	93.946	4.38	0.631158
440	94.16	4.4	0.664831
441	94.374	4.39	0.685193
442	94.588	4.47	0.691383
443	94.802	4.34	0.71347
444	95.016	4.3	0.699571
445	95.23	4.16	0.71557
446	95.444	4.12	0.715234
447	95.658	4.07	0.692972
448	95.872	4.14	0.696161
449	96.086	4.1	0.696707
450	96.3	4.06	0.735826
451	96.514	3.93	0.708809
452	96.728	3.85	0.690688
453	96.942	3.84	0.675455
454	97.156	3.73	0.540009
455	97.37	3.86	0.565721
456	97.584	3.94	0.540962
457	97.798	3.96	0.548853
458	98.012	3.98	0.604616
459	98.226	3.96	0.609787
460	98.44	3.88	0.593094
461	98.654	3.78	0.594609
462	98.868	3.59	0.567177
463	99.082	3.58	0.52684
464	99.296	3.45	0.563427
465	99.51	3.47	0.563392
466	99.724	3.4	0.538702
467	99.938	3.51	0.561685
468	100.152	3.54	0.547942
469	100.366	3.56	0.571524
470	100.58	3.42	0.590728
471	100.794	3.42	0.607091
472	101.008	3.32	0.607585
473	101.222	3.39	0.638349
474	101.436	3.18	0.62029
475	101.65	3.26	0.593498
476	101.864	3.2	0.602661
477	102.078	3.25	0.584166
478	102.292	3.14	0.57969
479	102.506	3.14	0.591642
480	102.72	3.05	0.604028
481	102.934	3.11	0.600242
482	103.148	3.14	0.594508
483	103.362	3.13	0.612217
484	103.576	3.11	0.609664
485	103.79	3.14	0.556812
486	104.004	3.29	0.575404
487	104.218	3.28	0.522264
488	104.432	3.31	0.543774
489	104.646	3.14	0.525966
490	104.86	3.19	0.533001
491	105.074	2.9	0.456946
492	105.288	2.87	0.399762
493	105.502	2.65	0.361179
494	105.716	2.59	0.370527
495	105.93	2.5	0.378946
496	106.144	2.49	0.358176
497	106.358	2.61	0.414837
498	106.572	2.61	0.362891
499	106.786	2.56	0.340059
500	107	2.6	0.327414
501	107.214	2.66	0.338585
502	107.428	2.68	0.324592
503	107.642	2.66	0.335917
504	107.856	2.92	0.361054
505	108.07	2.86	0.347045
506	108.284	2.76	0.385539
507	108.498	2.71	0.371874
508	108.712	2.64	0.374486
509	108.926	2.66	0.424782
510	109.14	2.54	0.428532
511	109.354	2.68	0.47451
512	109.568	2.64	0.463293
513	109.782	2.73	0.493366
514	109.996	2.74	0.468017
515	110.21	2.75	0.456125
516	110.424	2.71	0.433463
517	110.638	2.65	0.416233
518	110.852	2.67	0.407689
519	111.066	2.74	0.415981
520	111.28	2.62	0.419476
521	111.494	2.59	0.437138
522	111.708	2.58	0.430302
523	111.922	2.45	0.381903
524	112.136	2.4	0.359444
525	112.35	2.3	0.355246
526	112.564	2.25	0.288877
527	112.778	2.2	0.287054
528	112.992	2.11	0.270721
529	113.206	2.24	0.29093
530	113.42	2.27	0.296665
531	113.634	2.27	0.302341
532	113.848	2.2	0.303974
533	114.062	2.14	0.322242
534	114.276	2.2	0.339411
535	114.49	2.27	0.381589
536	114.704	2.18	0.397945
537	114.918	2.19	0.408766
538	115.132	2.33	0.394221
539	115.346	2.23	0.386277
540	115.56	2.2	0.382361
541	115.774	2.16	0.376085
542	115.988	2.06	0.376085
543	116.202	2.03	0.358064
544	116.416	1.99	0.376948
545	116.63	1.88	0.330998
546	116.844	1.96	0.376085
547	117.058	1.94	0.349342
548	117.272	2.1	0.344674
549	117.486	2.12	0.356034
550	117.7	2.23	0.381064
551	117.914	2.29	0.375619
552	118.128	2.35	0.396295
553	118.342	2.35	0.40651
554	118.556	2.27	0.358064
555	118.77	2.3	0.372827
556	118.984	2.2	0.347851
557	119.198	2.21	0.338364
558	119.412	2.14	0.331723
559	119.626	2.11	0.302473
560	119.84	2.09	0.331497
561	120.054	2.1	0.338821
562	120.268	2.12	0.346641
563	120.482	2.08	0.307506
564	120.696	2.08	0.29489
565	120.91	1.98	0.277777
566	121.124	1.91	0.265876
567	121.338	1.93	0.260787
568	121.552	1.84	0.238411
569	121.766	1.76	0.251078
570	121.98	1.74	0.2228
571	122.194	1.77	0.245377
572	122.408	1.72	0.239917
573	122.622	1.84	0.297052
574	122.836	1.84	0.301397
575	123.05	1.91	0.32694
576	123.264	1.88	0.333407
577	123.478	2.03	0.382897
578	123.692	2.03	0.37284
579	123.906	1.77	0.288461
580	124.12	1.66	0.290241
581	124.334	1.77	0.3105
582	124.548	1.67	0.324361
583	124.762	1.71	0.311593
584	124.976	1.66	0.305025
585	125.19	1.63	0.2895
586	125.404	1.72	0.291479
587	125.618	1.66	0.300067
588	125.832	1.66	0.291959
589	126.046	1.55	0.259326
590	126.26	1.61	0.267376
591	126.474	1.53	0.252606
592	126.688	1.64	0.306659
593	126.902	1.66	0.347333
594	127.116	1.76	0.395019
595	127.33	1.89	0.382479
596	127.544	2.12	0.433544
597	127.758	2.1	0.437035
598	127.972	2.18	0.431463
599	128.186	2.16	0.435247
600	128.4	2.28	0.437218
601	128.614	2.18	0.452283
602	128.828	2.09	0.443723
603	129.042	2.02	0.452062
604	129.256	1.92	0.411777
605	129.47	1.87	0.405968
606	129.684	1.72	0.35911
607	129.898	1.75	0.357841
608	130.112	1.68	0.370621
609	130.326	1.73	0.38524
610	130.54	1.67	0.337654
611	130.754	1.91	0.342768
612	130.968	1.84	0.343278
613	131.182	1.91	0.376417
614	131.396	1.77	0.338245
615	131.61	1.69	0.336883
616	131.824	1.72	0.338467
617	132.038	1.62	0.297254
618	132.252	1.71	0.335395
619	132.466	1.75	0.357561
620	132.68	1.69	0.352831
621	132.894	1.57	0.326818
622	133.108	1.59	0.336586
623	133.322	1.54	0.334724
624	133.536	1.44	0.322552
625	133.75	1.47	0.357785
626	133.964	1.56	0.38424
627	134.178	1.62	0.386471
628	134.392	1.61	0.361787
629	134.606	1.62	0.361608
630	134.82	1.49	0.325715
631	135.034	1.58	0.343162
632	135.248	1.61	0.331195
633	135.462	1.49	0.295787
634	135.676	1.45	0.281514
635	135.89	1.32	0.275971
636	136.104	1.36	0.312474
637	136.318	1.43	0.296665
638	136.532	1.43	0.284623
639	136.746	1.5	0.269444
640	136.96	1.31	0.209976
641	137.174	1.29	0.217463
642	137.388	1.35	0.19862
643	137.602	1.34	0.176182
644	137.816	1.41	0.175186
645	138.03	1.42	0.170176
646	138.244	1.41	0.207581
647	138.458	1.36	0.228998
648	138.672	1.31	0.225144
649	138.886	1.34	0.221901
650	139.1	1.13	0.147003
