# Supplementary material for: A signal-like role for floral humidity in a nocturnal pollination system
Source: Nat Commun. 2022 Dec 15;13:7773. doi: 10.1038/s41467-022-35353-8 (PMC9755274; doi:10.1038/s41467-022-35353-8)
Supplement: Supplementary file 6 — Source Data [file 41467_2022_35353_MOESM6_ESM.zip › source data/Fig 4e_source data.xlsx]

## Sheet: Sheet1
	Probing duration for side bias test
Video	Ambient_left	Ambient_right	difference in probing duration
M_ambient_ambient_08-04-20_00.29.07-00.29.40	0	4.6	4.6
M_ambient_ambient_08-04-20_00.49.41-00.50.43	0.6	26.4	25.8
M_ambient_ambient_08-04-20_02.46.18-02.46.41	1.45	0	-1.45
M_ambient_ambient_08-04-20_04.41.41-04.42.06	18.1	0	-18.1
M_ambient_ambient_08-04-20_04.41.59-04.42.23	8.25	0	-8.25
M_ambient_ambient_08-04-20_04.43.56-04.44.49	15.9	0	-15.9
M_ambient_ambient_08-04-20_04.45.10-04.45.55	0	10.4	10.4
M_ambient_ambient_08-04-20_04.46.04-04.46.36	8.45	0.05	-8.4
M_ambient_ambient_08-04-20_04.49.06-04.49.39	0	9.6	9.6
M_ambient_ambient_08-04-20_04.49.54-04.51.32	2.9	0	-2.9
M_ambient_ambient_08-04-20_04.54.22-04.54.44	1.2	0	-1.2
M_ambient_ambient_08-04-20_19.12.01-19.12.24	0.5	0	-0.5
M_ambient_ambient_08-04-20_19.19.50-19.20.54	7	25.3	18.3
M_ambient_ambient_08-04-20_19.25.22-19.25.45	1.1	0	-1.1
M_ambient_ambient_08-04-20_19.40.16-19.40.50	0	1.85	1.85
M_ambient_ambient_08-04-20_21.08.47-21.09.17	5.3	0	-5.3
M_ambient_ambient_08-04-20_21.45.09-21.45.31	1.1	0	-1.1
M_ambient_ambient_08-04-20_23.06.23-23.06.47	2.1	0	-2.1
M_ambient_ambient_13-04-20_00.52.51-00.53.19	0	2.55	2.55
M_ambient_ambient_13-04-20_01.28.25-01.28.49	0.95	0	-0.95
M_ambient_ambient_13-04-20_01.28.52-01.29.15	2	0	-2
M_ambient_ambient_13-04-20_01.30.03-01.31.06	0	13	13
M_ambient_ambient_13-04-20_01.47.49-01.48.16	1.3	0.4	-0.9
M_ambient_ambient_13-04-20_03.03.27-03.03.53	0.25	0.75	0.5
M_ambient_ambient_13-04-20_03.05.45-03.06.11	4.5	0	-4.5
M_ambient_ambient_13-04-20_04.08.52-04.09.21	0.5	0	-0.5
M_ambient_ambient_13-04-20_04.10.00-04.10.25	0	0.75	0.75
M_ambient_ambient_13-04-20_19.21.41-19.22.28	6.25	3.9	-2.35
M_ambient_ambient_13-04-20_19.25.20-19.26.00	3.15	1.65	-1.5
M_ambient_ambient_13-04-20_19.32.38-19.33.06	0	1.05	1.05
M_ambient_ambient_13-04-20_20.38.53-20.39.46	1.85	0	-1.85
M_ambient_ambient_13-04-20_21.58.14-21.58.37	15.7	0	-15.7
M_ambient_ambient_13-04-20_23.25.53-23.26.33	0	14.9	14.9
M_ambient_ambient_15-04-20_00.29.44-00.30.12	0.2	3.8	3.6
M_ambient_ambient_15-04-20_04.30.19-04.30.42	0.45	0	-0.45
M_ambient_ambient_15-04-20_19.26.30-19.27.22	0.3	5.95	5.65
M_ambient_ambient_15-04-20_19.28.31-19.29.02	0.9	0	-0.9
M_ambient_ambient_15-04-20_19.52.11-19.53.55	0	10.3	10.3
M_ambient_ambient_15-04-20_20.52.28-20.53.10	0	19.6	19.6
M_ambient_ambient_15-04-20_20.54.13-20.54.47	0.1	0	-0.1
M_ambient_ambient_15-04-20_21.47.43-21.48.33	1	1.85	0.85
M_ambient_ambient_15-04-20_23.38.06-23.39.11	0	12.3	12.3
M_ambient_ambient_16-11-20_03.22.41-03.23.09	0	4.85	4.85
M_ambient_ambient_16-11-20_03.31.46-03.32.19	7.05	1.9	-5.15
M_ambient_ambient_16-11-20_03.34.13-03.34.38	1.05	0	-1.05
M_ambient_ambient_16-11-20_03.34.31-03.34.58	0	3.75	3.75
M_ambient_ambient_16-11-20_03.38.32-03.39.05	0	0.75	0.75
M_ambient_ambient_16-11-20_03.40.26-03.40.52	0	2.55	2.55
M_ambient_ambient_16-11-20_03.49.58-03.50.23	2.1	0	-2.1
M_ambient_ambient_16-11-20_04.10.50-04.11.12	0	2.7	2.7
M_ambient_ambient_16-11-20_04.11.18-04.11.45	0	4.6	4.6
M_ambient_ambient_16-11-20_06.48.05-06.48.42	3.45	9.15	5.7
M_ambient_ambient_16-11-20_06.55.26-06.56.05	0	0.7	0.7
M_ambient_ambient_16-11-20_19.28.10-19.28.51	3.3	9.15	5.85
M_ambient_ambient_16-11-20_19.30.34-19.30.58	0	0.75	0.75
M_ambient_ambient_17-04-20_00.11.42-00.12.49	25.1	1.4	-23.7
M_ambient_ambient_17-04-20_00.13.15-00.13.38	0	1.8	1.8
M_ambient_ambient_17-04-20_01.16.59-01.17.34	4.45	0	-4.45
M_ambient_ambient_17-04-20_01.17.33-01.18.03	0	3.2	3.2
M_ambient_ambient_17-04-20_01.18.15-01.18.39	0	1.35	1.35
M_ambient_ambient_17-04-20_01.22.17-01.22.40	0.8	0	-0.8
M_ambient_ambient_17-04-20_02.54.29-02.55.11	1.65	0	-1.65
M_ambient_ambient_17-04-20_04.49.28-04.50.00	5.4	0	-5.4
M_ambient_ambient_17-04-20_04.53.28-04.53.51	1.7	0	-1.7
M_ambient_ambient_17-04-20_19.48.37-19.49.36	10.55	4.55	-6
M_ambient_ambient_17-04-20_20.14.25-20.15.41	6.8	4.3	-2.5
M_ambient_ambient_17-04-20_20.18.17-20.18.52	5.4	0	-5.4
M_ambient_ambient_17-04-20_20.52.26-20.52.56	2.35	3.4	1.05
M_ambient_ambient_17-04-20_21.12.41-21.13.15	0.9	5.2	4.3
M_ambient_ambient_17-04-20_21.46.27-21.46.55	0	3.5	3.5
M_ambient_ambient_17-04-20_21.48.28-21.48.57	1.15	0.65	-0.5
M_ambient_ambient_17-04-20_21.52.45-21.53.12	0.75	2.1	1.35
M_ambient_ambient_17-04-20_22.17.30-22.18.00	0	5.8	5.8
M_ambient_ambient_17-04-20_23.16.20-23.16.51	2.15	0	-2.15
M_ambient_ambient_19-04-20_04.40.47-04.41.33	0	11.7	11.7
M_ambient_ambient_19-04-20_04.43.45-04.44.34	0	4.95	4.95
M_ambient_ambient_19-04-20_21.38.02-21.38.29	0	1.25	1.25
M_ambient_ambient_20-10-20_05.10.22-05.10.49	5.75	0	-5.75
M_ambient_ambient_20-10-20_05.12.52-05.13.18	0	4.05	4.05
M_ambient_ambient_20-10-20_19.34.39-19.35.32	3.05	7.7	4.65
M_ambient_ambient_20-10-20_19.52.10-19.52.42	0	7.2	7.2
M_ambient_ambient_20-10-20_19.59.01-19.59.40	1.9	0	-1.9
M_ambient_ambient_23-04-20_03.05.19-03.05.42	0	1.75	1.75
M_ambient_ambient_23-04-20_03.07.33-03.08.00	0	3.65	3.65
M_ambient_ambient_23-04-20_20.15.17-20.16.02	6.3	0	-6.3
M_ambient_ambient_23-04-20_23.13.00-23.13.49	0	9.3	9.3
M_ambient_ambient_25-03-20_00.32.47-00.33.15	2	3.15	1.15
M_ambient_ambient_25-03-20_00.51.54-00.52.26	4.35	2.9	-1.45
M_ambient_ambient_25-03-20_01.19.22-01.20.19	0	7	7
M_ambient_ambient_25-03-20_01.20.46-01.21.11	1.75	0	-1.75
M_ambient_ambient_25-03-20_01.22.38-01.23.14	2.6	4.85	2.25
M_ambient_ambient_25-03-20_02.16.08-02.16.34	2.55	0	-2.55
M_ambient_ambient_25-03-20_02.16.55-02.17.20	1.1	0	-1.1
M_ambient_ambient_25-03-20_02.17.20-02.17.47	4.35	0	-4.35
M_ambient_ambient_25-03-20_03.19.13-03.19.54	10.35	5.5	-4.85
M_ambient_ambient_25-03-20_03.20.51-03.21.19	5.3	0	-5.3
M_ambient_ambient_25-03-20_03.43.57-03.44.20	0	1	1
M_ambient_ambient_25-03-20_04.45.28-04.46.08	0	2.75	2.75
M_ambient_ambient_25-03-20_05.28.52-05.29.17	2.85	0	-2.85
M_ambient_ambient_25-03-20_19.09.01-19.09.48	0	7.9	7.9
M_ambient_ambient_25-03-20_19.20.19-19.20.46	0	4	4
M_ambient_ambient_25-03-20_20.40.25-20.41.12	19.5	0	-19.5
M_ambient_ambient_25-04-20_00.25.54-00.26.16	1.35	0	-1.35
M_ambient_ambient_25-04-20_03.04.14-03.04.41	0	1.3	1.3
M_ambient_ambient_25-04-20_03.37.13-03.37.52	4.85	0	-4.85
M_ambient_ambient_25-04-20_04.56.49-04.57.29	2.5	1.9	-0.6
M_ambient_ambient_25-04-20_04.59.08-05.00.18	0	2.3	2.3
M_ambient_ambient_25-04-20_05.02.45-05.03.07	0.7	0.35	-0.35
M_ambient_ambient_25-04-20_19.30.00-19.30.32	0	8.95	8.95
M_ambient_ambient_25-04-20_19.30.53-19.31.32	3.6	11.15	7.55
M_ambient_ambient_25-04-20_21.07.57-21.08.27	5.9	0	-5.9
M_ambient_ambient_25-04-20_21.23.00-21.23.27	2.15	0	-2.15
M_ambient_ambient_25-04-20_21.28.50-21.29.22	9.9	0	-9.9
M_ambient_ambient_25-04-20_21.29.25-21.29.48	1	0	-1
M_ambient_ambient_25-04-20_21.35.32-21.35.55	0	1.15	1.15
M_ambient_ambient_25-04-20_21.44.04-21.44.49	1.15	0	-1.15
M_ambient_ambient_26-03-20_00.03.52-00.04.15	0	1.7	1.7
M_ambient_ambient_26-03-20_02.03.39-02.04.03	1.85	0	-1.85
M_ambient_ambient_26-03-20_02.06.39-02.07.02	0	2.55	2.55
M_ambient_ambient_26-03-20_02.07.20-02.07.43	1.5	0	-1.5
M_ambient_ambient_26-03-20_04.20.40-04.21.05	0	2.35	2.35
M_ambient_ambient_26-03-20_05.22.36-05.23.24	0.9	15.2	14.3
M_ambient_ambient_26-03-20_05.24.00-05.24.28	1.65	2.45	0.8
M_ambient_ambient_26-03-20_19.13.14-19.13.40	0	0.95	0.95
M_ambient_ambient_26-03-20_19.47.59-19.48.30	7.2	0.1	-7.1
M_ambient_ambient_26-03-20_22.31.22-22.31.52	5.15	0	-5.15
M_ambient_ambient_30-03-20_01.44.14-01.44.55	0	5.45	5.45
M_ambient_ambient_30-03-20_01.44.53-01.45.15	0.85	0	-0.85
M_ambient_ambient_30-03-20_01.47.54-01.48.19	0.75	1.45	0.7
M_ambient_ambient_30-03-20_01.49.40-01.50.05	0	0.4	0.4
M_ambient_ambient_30-03-20_03.28.30-03.29.05	2.45	1.1	-1.35
M_ambient_ambient_30-03-20_03.59.32-03.59.56	0.6	0.95	0.35
M_ambient_ambient_30-03-20_05.43.30-05.44.57	8.45	42.15	33.7
M_ambient_ambient_30-03-20_19.16.58-19.17.50	10.25	0	-10.25
M_ambient_ambient_30-03-20_19.18.36-19.20.58	16.45	0	-16.45
M_ambient_ambient_30-03-20_19.23.03-19.27.00	76.75	65.25	-11.5
M_ambient_ambient_30-03-20_19.27.12-19.27.51	12	4.2	-7.8
M_ambient_ambient_30-03-20_19.28.18-19.29.03	18.6	0	-18.6
M_ambient_ambient_30-03-20_19.29.06-19.29.54	6.05	13.15	7.1
M_ambient_ambient_30-03-20_19.33.32-19.33.58	4.7	0	-4.7
M_ambient_ambient_30-03-20_21.27.38-21.28.23	0.5	1.35	0.85
F_ambient_ambient_01-04-20_01.44.10-01.44.32	0	0.5	0.5
F_ambient_ambient_01-04-20_04.55.15-04.55.46	2.7	3.3	0.6
F_ambient_ambient_01-04-20_19.43.17-19.44.07	0	21.3	21.3
F_ambient_ambient_01-04-20_21.16.02-21.16.38	11.75	0	-11.75
F_ambient_ambient_01-04-20_23.21.35-23.22.27	0	11.2	11.2
F_ambient_ambient_01-04-20_23.25.09-23.25.49	0	14.85	14.85
F_ambient_ambient_02-04-20_00.35.58-00.36.30	4.95	0	-4.95
F_ambient_ambient_02-04-20_00.39.59-00.40.25	2.15	0	-2.15
F_ambient_ambient_02-04-20_04.20.23-04.20.48	0	2.75	2.75
F_ambient_ambient_02-04-20_19.26.35-19.27.36	2.35	0.6	-1.75
F_ambient_ambient_02-04-20_19.39.30-19.39.56	3.1	0.7	-2.4
F_ambient_ambient_02-04-20_19.39.54-19.40.51	3.3	1.2	-2.1
F_ambient_ambient_02-04-20_19.41.15-19.42.08	2.65	1.35	-1.3
F_ambient_ambient_02-04-20_19.44.43-19.45.40	1.35	1.7	0.35
F_ambient_ambient_02-04-20_20.19.36-20.20.06	5.35	0	-5.35
F_ambient_ambient_02-04-20_20.54.36-20.55.09	0.7	0	-0.7
F_ambient_ambient_05-04-20_00.46.01-00.46.56	6.6	6	-0.6
F_ambient_ambient_05-04-20_00.46.59-00.47.43	0	0.6	0.6
F_ambient_ambient_05-04-20_01.07.09-01.07.35	3.9	0	-3.9
F_ambient_ambient_05-04-20_01.32.09-01.32.33	0.9	0.85	-0.05
F_ambient_ambient_05-04-20_01.32.51-01.33.13	0	1.1	1.1
F_ambient_ambient_05-04-20_03.41.20-03.41.43	0	0.35	0.35
F_ambient_ambient_05-04-20_19.58.38-19.59.21	0	0.2	0.2
F_ambient_ambient_05-04-20_20.07.37-20.08.20	0.85	0.8	-0.05
F_ambient_ambient_05-04-20_20.11.06-20.11.47	0.55	0	-0.55
F_ambient_ambient_06-04-20_00.28.04-00.28.27	0.95	0	-0.95
F_ambient_ambient_06-04-20_00.32.14-00.32.39	1.65	0	-1.65
F_ambient_ambient_06-04-20_19.17.33-19.18.52	0	9.2	9.2
F_ambient_ambient_06-04-20_19.19.01-19.21.19	13.25	0	-13.25
F_ambient_ambient_06-04-20_19.23.03-19.23.56	0	2	2
F_ambient_ambient_06-04-20_19.25.12-19.25.41	0	2.5	2.5
F_ambient_ambient_06-04-20_19.26.24-19.26.55	0.85	0	-0.85
F_ambient_ambient_06-04-20_19.34.57-19.36.15	29.25	1	-28.25
F_ambient_ambient_06-04-20_19.37.20-19.38.14	3.8	1	-2.8
F_ambient_ambient_06-04-20_19.43.10-19.44.11	9.4	2.1	-7.3
F_ambient_ambient_06-04-20_20.42.58-20.45.00	11.3	0	-11.3
F_ambient_ambient_06-04-20_20.45.40-20.46.02	1.3	0	-1.3
F_ambient_ambient_06-04-20_20.48.05-20.49.13	12.55	0	-12.55
F_ambient_ambient_06-04-20_20.52.29-20.53.10	2.25	0	-2.25
F_ambient_ambient_06-04-20_20.54.07-20.54.56	5.25	0	-5.25
F_ambient_ambient_06-04-20_21.24.49-21.25.20	0	2.85	2.85
F_ambient_ambient_06-04-20_21.26.20-21.26.52	5.45	0	-5.45
F_ambient_ambient_06-04-20_22.06.21-22.06.58	2	0	-2
F_ambient_ambient_06-04-20_22.25.01-22.25.29	1.85	0	-1.85
F_ambient_ambient_06-04-20_22.26.02-22.26.46	0.75	0	-0.75
F_ambient_ambient_09-11-20_00.22.10-00.22.34	0.55	0	-0.55
F_ambient_ambient_09-11-20_02.28.59-02.32.56	0	3.8	3.8
F_ambient_ambient_09-11-20_02.33.35-02.34.04	0	1	1
F_ambient_ambient_09-11-20_02.34.10-02.34.40	5.75	0	-5.75
F_ambient_ambient_09-11-20_02.36.10-02.36.36	2.35	0	-2.35
F_ambient_ambient_09-11-20_02.38.41-02.39.28	6.45	13.2	6.75
F_ambient_ambient_09-11-20_04.13.10-04.14.07	18.15	4	-14.15
F_ambient_ambient_09-11-20_04.14.03-04.14.40	2.6	6.75	4.15
F_ambient_ambient_09-11-20_04.17.07-04.17.34	3.55	0	-3.55
F_ambient_ambient_09-11-20_04.17.55-04.18.42	11.15	0	-11.15
F_ambient_ambient_09-11-20_04.20.33-04.21.15	0	8.3	8.3
F_ambient_ambient_09-11-20_04.22.51-04.24.07	7.1	4.6	-2.5
F_ambient_ambient_09-11-20_05.32.42-05.33.21	0	1.35	1.35
F_ambient_ambient_09-11-20_05.33.33-05.34.19	0.25	0	-0.25
F_ambient_ambient_09-11-20_19.54.29-19.55.04	6.8	0	-6.8
F_ambient_ambient_09-11-20_19.55.33-19.56.22	2.65	0.45	-2.2
F_ambient_ambient_09-11-20_19.58.41-19.59.28	0.15	7.4	7.25
F_ambient_ambient_09-11-20_20.00.30-20.02.47	2.1	5.1	3
F_ambient_ambient_09-11-20_20.02.47-20.03.09	0.95	0	-0.95
F_ambient_ambient_09-11-20_20.08.54-20.09.36	2.1	0	-2.1
F_ambient_ambient_09-11-20_20.10.48-20.12.15	18.7	7.6	-11.1
F_ambient_ambient_09-11-20_20.13.09-20.13.48	1	0	-1
F_ambient_ambient_09-11-20_20.17.00-20.17.56	2.85	7.75	4.9
F_ambient_ambient_09-11-20_20.18.58-20.19.24	0	3.25	3.25
F_ambient_ambient_09-11-20_20.31.55-20.32.33	1.15	0	-1.15
F_ambient_ambient_09-11-20_20.33.09-20.34.11	7.6	0.75	-6.85
F_ambient_ambient_09-11-20_20.35.26-20.35.49	0	2.2	2.2
F_ambient_ambient_09-11-20_20.42.32-20.43.00	1	0	-1
F_ambient_ambient_09-11-20_20.43.48-20.44.22	1.65	0	-1.65
F_ambient_ambient_12-04-20_02.54.23-02.54.50	2.8	0	-2.8
F_ambient_ambient_12-04-20_04.36.09-04.36.57	21.85	0	-21.85
F_ambient_ambient_12-04-20_19.23.34-19.24.11	0	9.95	9.95
F_ambient_ambient_12-04-20_19.26.31-19.27.11	6	0	-6
F_ambient_ambient_15-11-20_06.42.09-06.42.58	0	18.6	18.6
F_ambient_ambient_15-11-20_17.29.11-17.29.35	0	0.2	0.2
F_ambient_ambient_20-04-20_02.32.18-02.32.52	0.65	8.25	7.6
F_ambient_ambient_20-04-20_05.08.05-05.08.33	3.3	0	-3.3
F_ambient_ambient_20-04-20_19.31.56-19.32.25	3.8	0	-3.8
F_ambient_ambient_20-04-20_19.33.25-19.33.54	4.65	0	-4.65
F_ambient_ambient_20-04-20_19.34.09-19.34.33	1.55	0	-1.55
F_ambient_ambient_20-04-20_19.48.15-19.48.43	3.25	0	-3.25
F_ambient_ambient_20-04-20_19.52.48-19.53.28	0	10.7	10.7
F_ambient_ambient_20-04-20_19.53.31-19.54.15	0	11.55	11.55
F_ambient_ambient_20-04-20_19.58.49-19.59.16	3.1	0	-3.1
F_ambient_ambient_20-04-20_20.00.50-20.01.17	2.4	0	-2.4
F_ambient_ambient_18-04-20_05.08.10-05.08.39	3.45	0	-3.45
F_ambient_ambient_18-04-20_19.44.00-19.44.28	2.7	0.15	-2.55
F_ambient_ambient_18-04-20_19.48.39-19.49.14	0	2.35	2.35
F_ambient_ambient_18-04-20_21.17.39-21.18.03	0	0.9	0.9
F_ambient_ambient_24-03-20_00.23.40-00.24.02	1.95	0	-1.95
F_ambient_ambient_24-03-20_00.30.43-00.31.11	0	4.2	4.2
F_ambient_ambient_24-03-20_00.42.57-00.43.30	1.65	6.5	4.85
F_ambient_ambient_24-10-20_04.01.29-04.01.54	1.05	0.9	-0.15
F_ambient_ambient_24-10-20_04.39.13-04.39.53	2.95	0	-2.95
F_ambient_ambient_24-10-20_04.47.49-04.48.13	1.45	0	-1.45
F_ambient_ambient_24-10-20_05.54.40-05.55.21	0	7.35	7.35
F_ambient_ambient_24-10-20_06.02.51-06.03.25	4.7	1.9	-2.8
F_ambient_ambient_24-10-20_06.26.07-06.26.33	0	1	1
F_ambient_ambient_29-03-20_00.25.29-00.25.51	0	0.6	0.6
F_ambient_ambient_29-03-20_04.19.09-04.19.34	0	1.15	1.15
F_ambient_ambient_29-03-20_05.28.15-05.28.39	1.25	0	-1.25
F_ambient_ambient_29-03-20_19.35.29-19.36.07	0.8	6	5.2
F_ambient_ambient_29-03-20_19.59.40-20.00.07	1.15	0	-1.15
