# Supplementary material for: A signal-like role for floral humidity in a nocturnal pollination system
Source: Nat Commun. 2022 Dec 15;13:7773. doi: 10.1038/s41467-022-35353-8 (PMC9755274; doi:10.1038/s41467-022-35353-8)
Supplement: Supplementary file 6 — Source Data [file 41467_2022_35353_MOESM6_ESM.zip › source data/Fig 4f_source data.xlsx]

## Sheet: Sheet1
	Side bias test
Video	Ambient_left	Ambient_right	difference in number of entries
M_ambient_ambient_08-04-20_00.29.07-00.29.40	0	4	4
M_ambient_ambient_08-04-20_00.49.41-00.50.43	0	6	6
M_ambient_ambient_08-04-20_02.46.18-02.46.41	1	0	-1
M_ambient_ambient_08-04-20_04.41.41-04.42.06	1	0	-1
M_ambient_ambient_08-04-20_04.41.59-04.42.23	2	0	-2
M_ambient_ambient_08-04-20_04.43.56-04.44.49	1	0	-1
M_ambient_ambient_08-04-20_04.45.10-04.45.55	0	4	4
M_ambient_ambient_08-04-20_04.49.06-04.49.39	0	4	4
M_ambient_ambient_08-04-20_04.49.54-04.51.32	8	3	-5
M_ambient_ambient_08-04-20_19.19.50-19.20.54	0	5	5
M_ambient_ambient_08-04-20_19.40.16-19.40.50	1	1	0
M_ambient_ambient_08-04-20_20.49.34-20.50.22	1	1	0
M_ambient_ambient_08-04-20_21.08.47-21.09.17	2	0	-2
M_ambient_ambient_08-04-20_21.40.16-21.40.43	0	1	1
M_ambient_ambient_08-04-20_23.06.23-23.06.47	3	0	-3
M_ambient_ambient_13-04-20_01.13.42-01.14.26	1	0	-1
M_ambient_ambient_13-04-20_01.17.19-01.17.46	0	3	3
M_ambient_ambient_13-04-20_01.21.02-01.21.51	1	0	-1
M_ambient_ambient_13-04-20_01.28.25-01.28.49	1	0	-1
M_ambient_ambient_13-04-20_01.28.52-01.29.15	1	0	-1
M_ambient_ambient_13-04-20_01.30.03-01.31.06	0	5	5
M_ambient_ambient_13-04-20_01.43.59-01.44.35	3	0	-3
M_ambient_ambient_13-04-20_01.51.18-01.51.41	1	0	-1
M_ambient_ambient_13-04-20_02.49.17-02.49.44	0	1	1
M_ambient_ambient_13-04-20_03.03.27-03.03.53	2	0	-2
M_ambient_ambient_13-04-20_04.08.52-04.09.21	1	0	-1
M_ambient_ambient_13-04-20_04.17.54-04.18.22	3	0	-3
M_ambient_ambient_13-04-20_19.14.44-19.15.10	0	1	1
M_ambient_ambient_13-04-20_19.16.19-19.16.43	1	0	-1
M_ambient_ambient_13-04-20_19.25.20-19.26.00	2	0	-2
M_ambient_ambient_13-04-20_20.00.33-20.01.08	0	1	1
M_ambient_ambient_13-04-20_20.38.53-20.39.46	1	0	-1
M_ambient_ambient_13-04-20_21.04.59-21.05.30	1	0	-1
M_ambient_ambient_13-04-20_23.25.53-23.26.33	0	2	2
M_ambient_ambient_15-04-20_19.13.35-19.14.00	2	0	-2
M_ambient_ambient_15-04-20_19.16.56-19.17.25	5	0	-5
M_ambient_ambient_15-04-20_19.19.19-19.19.42	0	5	5
M_ambient_ambient_15-04-20_19.26.30-19.27.22	1	1	0
M_ambient_ambient_15-04-20_19.28.31-19.29.02	1	0	-1
M_ambient_ambient_15-04-20_19.52.11-19.53.55	0	4	4
M_ambient_ambient_15-04-20_20.52.28-20.53.10	0	6	6
M_ambient_ambient_15-04-20_21.47.43-21.48.33	0	2	2
M_ambient_ambient_15-04-20_23.33.47-23.34.12	1	0	-1
M_ambient_ambient_15-04-20_23.38.06-23.39.11	0	1	1
M_ambient_ambient_16-11-20_03.31.46-03.32.19	4	2	-2
M_ambient_ambient_16-11-20_03.34.13-03.34.38	2	0	-2
M_ambient_ambient_16-11-20_03.38.32-03.39.05	1	1	0
M_ambient_ambient_16-11-20_03.40.26-03.40.52	0	4	4
M_ambient_ambient_16-11-20_03.49.58-03.50.23	1	0	-1
M_ambient_ambient_16-11-20_06.48.05-06.48.42	2	1	-1
M_ambient_ambient_16-11-20_19.28.10-19.28.51	0	1	1
M_ambient_ambient_17-04-20_00.11.42-00.12.49	1	0	-1
M_ambient_ambient_17-04-20_00.13.15-00.13.38	0	2	2
M_ambient_ambient_17-04-20_01.16.59-01.17.34	1	0	-1
M_ambient_ambient_17-04-20_01.17.33-01.18.03	1	1	0
M_ambient_ambient_17-04-20_01.18.15-01.18.39	0	1	1
M_ambient_ambient_17-04-20_02.47.40-02.48.20	4	4	0
M_ambient_ambient_17-04-20_02.54.29-02.55.11	3	0	-3
M_ambient_ambient_17-04-20_19.48.37-19.49.36	2	7	5
M_ambient_ambient_17-04-20_20.14.25-20.15.41	5	1	-4
M_ambient_ambient_17-04-20_20.18.17-20.18.52	1	0	-1
M_ambient_ambient_17-04-20_20.52.26-20.52.56	0	1	1
M_ambient_ambient_17-04-20_21.12.41-21.13.15	0	2	2
M_ambient_ambient_17-04-20_21.48.28-21.48.57	1	0	-1
M_ambient_ambient_17-04-20_21.49.03-21.49.27	1	0	-1
M_ambient_ambient_17-04-20_21.52.45-21.53.12	0	3	3
M_ambient_ambient_17-04-20_22.17.30-22.18.00	0	2	2
M_ambient_ambient_17-04-20_23.10.53-23.11.20	1	1	0
M_ambient_ambient_19-04-20_04.43.45-04.44.34	2	0	-2
M_ambient_ambient_19-04-20_19.41.45-19.42.19	0	1	1
M_ambient_ambient_19-04-20_19.43.03-19.43.34	1	1	0
M_ambient_ambient_19-04-20_19.44.41-19.45.17	0	1	1
M_ambient_ambient_19-04-20_23.24.02-23.24.23	0	2	2
M_ambient_ambient_20-10-20_19.34.39-19.35.32	1	1	0
M_ambient_ambient_20-10-20_19.51.00-19.51.22	1	0	-1
M_ambient_ambient_20-10-20_19.52.10-19.52.42	0	1	1
M_ambient_ambient_20-10-20_19.59.01-19.59.40	1	0	-1
M_ambient_ambient_20-10-20_20.12.56-20.13.33	1	0	-1
M_ambient_ambient_23-04-20_20.15.17-20.16.02	1	0	-1
M_ambient_ambient_23-04-20_23.13.00-23.13.49	0	3	3
M_ambient_ambient_25-03-20_00.32.47-00.33.15	1	1	0
M_ambient_ambient_25-03-20_01.19.22-01.20.19	1	5	4
M_ambient_ambient_25-03-20_01.20.46-01.21.11	3	0	-3
M_ambient_ambient_25-03-20_01.22.38-01.23.14	0	1	1
M_ambient_ambient_25-03-20_02.16.08-02.16.34	4	0	-4
M_ambient_ambient_25-03-20_02.17.20-02.17.47	2	0	-2
M_ambient_ambient_25-03-20_03.19.13-03.19.54	0	2	2
M_ambient_ambient_25-03-20_03.20.51-03.21.19	1	0	-1
M_ambient_ambient_25-03-20_04.45.28-04.46.08	0	1	1
M_ambient_ambient_25-03-20_05.28.52-05.29.17	3	0	-3
M_ambient_ambient_25-03-20_19.09.01-19.09.48	0	3	3
M_ambient_ambient_25-03-20_20.40.25-20.41.12	5	0	-5
M_ambient_ambient_26-03-20_19.47.59-19.48.30	1	0	-1
M_ambient_ambient_30-03-20_01.44.14-01.44.55	0	3	3
M_ambient_ambient_30-03-20_05.43.30-05.44.57	0	5	5
M_ambient_ambient_30-03-20_05.49.16-05.52.46	3	0	-3
M_ambient_ambient_30-03-20_19.16.58-19.17.50	5	0	-5
M_ambient_ambient_30-03-20_19.18.36-19.20.58	8	4	-4
M_ambient_ambient_30-03-20_19.23.03-19.27.00	15	13	-2
M_ambient_ambient_30-03-20_19.27.12-19.27.51	7	1	-6
M_ambient_ambient_30-03-20_19.28.18-19.29.03	5	0	-5
M_ambient_ambient_30-03-20_19.29.06-19.29.54	1	16	15
M_ambient_ambient_30-03-20_19.33.32-19.33.58	2	0	-2
F_ambient_ambient_01-04-20_01.44.10-01.44.32	0	1	-1
F_ambient_ambient_01-04-20_19.28.43-19.29.06	0	1	-1
F_ambient_ambient_01-04-20_19.43.17-19.44.07	0	13	-13
F_ambient_ambient_01-04-20_21.16.02-21.16.38	7	0	7
F_ambient_ambient_01-04-20_21.37.44-21.38.08	1	0	1
F_ambient_ambient_01-04-20_23.21.35-23.22.27	1	0	1
F_ambient_ambient_01-04-20_23.25.09-23.25.49	0	3	-3
F_ambient_ambient_02-04-20_00.35.58-00.36.30	2	0	2
F_ambient_ambient_02-04-20_00.39.59-00.40.25	1	0	1
F_ambient_ambient_02-04-20_04.20.23-04.20.48	0	1	-1
F_ambient_ambient_02-04-20_19.26.35-19.27.36	1	0	1
F_ambient_ambient_02-04-20_19.36.43-19.38.00	3	1	2
F_ambient_ambient_02-04-20_19.38.26-19.39.00	2	0	2
F_ambient_ambient_02-04-20_19.41.15-19.42.08	0	2	-2
F_ambient_ambient_02-04-20_19.48.47-19.49.14	2	0	2
F_ambient_ambient_05-04-20_01.07.09-01.07.35	1	0	1
F_ambient_ambient_06-04-20_01.20.01-01.20.31	0	3	-3
F_ambient_ambient_06-04-20_19.17.33-19.18.52	0	7	-7
F_ambient_ambient_06-04-20_19.19.01-19.21.19	5	1	4
F_ambient_ambient_06-04-20_19.21.13-19.21.42	0	2	-2
F_ambient_ambient_06-04-20_19.31.19-19.33.10	1	0	1
F_ambient_ambient_06-04-20_19.34.57-19.36.15	11	0	11
F_ambient_ambient_06-04-20_19.37.20-19.38.14	1	0	1
F_ambient_ambient_06-04-20_19.43.10-19.44.11	4	1	3
F_ambient_ambient_06-04-20_20.48.05-20.49.13	1	0	1
F_ambient_ambient_06-04-20_20.54.07-20.54.56	2	0	2
F_ambient_ambient_06-04-20_22.06.21-22.06.58	1	0	1
F_ambient_ambient_06-04-20_22.06.58-22.07.23	1	0	1
F_ambient_ambient_06-04-20_22.26.02-22.26.46	1	0	1
F_ambient_ambient_09-11-20_02.28.59-02.32.56	1	2	-1
F_ambient_ambient_09-11-20_02.33.35-02.34.04	0	1	-1
F_ambient_ambient_09-11-20_02.34.10-02.34.40	2	0	2
F_ambient_ambient_09-11-20_02.36.10-02.36.36	2	0	2
F_ambient_ambient_09-11-20_02.38.41-02.39.28	2	6	-4
F_ambient_ambient_09-11-20_04.13.10-04.14.07	13	2	11
F_ambient_ambient_09-11-20_04.14.03-04.14.40	1	7	-6
F_ambient_ambient_09-11-20_04.17.07-04.17.34	2	0	2
F_ambient_ambient_09-11-20_04.17.55-04.18.42	3	0	3
F_ambient_ambient_09-11-20_04.20.33-04.21.15	0	13	-13
F_ambient_ambient_09-11-20_04.22.51-04.24.07	7	4	3
F_ambient_ambient_09-11-20_05.33.33-05.34.19	5	2	3
F_ambient_ambient_09-11-20_19.54.29-19.55.04	2	0	2
F_ambient_ambient_09-11-20_19.55.33-19.56.22	1	0	1
F_ambient_ambient_09-11-20_19.58.41-19.59.28	0	11	-11
F_ambient_ambient_09-11-20_19.59.31-20.00.08	0	1	-1
F_ambient_ambient_09-11-20_20.00.30-20.02.47	1	1	0
F_ambient_ambient_09-11-20_20.04.26-20.05.19	2	0	2
F_ambient_ambient_09-11-20_20.07.22-20.08.00	1	0	1
F_ambient_ambient_09-11-20_20.08.54-20.09.36	3	0	3
F_ambient_ambient_09-11-20_20.10.48-20.12.15	6	5	1
F_ambient_ambient_09-11-20_20.13.09-20.13.48	3	0	3
F_ambient_ambient_09-11-20_20.17.00-20.17.56	2	2	0
F_ambient_ambient_09-11-20_20.18.18-20.19.02	1	0	1
F_ambient_ambient_09-11-20_20.18.58-20.19.24	0	3	-3
F_ambient_ambient_09-11-20_20.31.55-20.32.33	3	0	3
F_ambient_ambient_09-11-20_20.33.09-20.34.11	5	0	5
F_ambient_ambient_09-11-20_20.45.13-20.45.58	1	0	1
F_ambient_ambient_12-04-20_02.52.39-02.53.08	2	0	2
F_ambient_ambient_12-04-20_02.54.23-02.54.50	1	0	1
F_ambient_ambient_12-04-20_04.36.09-04.36.57	17	0	17
F_ambient_ambient_12-04-20_19.23.34-19.24.11	0	2	-2
F_ambient_ambient_12-04-20_19.25.52-19.26.28	1	0	1
F_ambient_ambient_12-04-20_19.26.31-19.27.11	2	0	2
F_ambient_ambient_12-04-20_19.27.14-19.27.43	0	2	-2
F_ambient_ambient_12-04-20_19.28.50-19.29.30	1	0	1
F_ambient_ambient_12-04-20_19.32.31-19.33.45	1	4	-3
F_ambient_ambient_12-04-20_19.38.30-19.39.23	0	1	-1
F_ambient_ambient_15-11-20_06.42.09-06.42.58	0	8	-8
F_ambient_ambient_18-04-20_03.00.02-03.00.34	1	0	1
F_ambient_ambient_18-04-20_19.36.39-19.37.18	2	2	0
F_ambient_ambient_18-04-20_19.44.00-19.44.28	1	0	1
F_ambient_ambient_18-04-20_19.45.15-19.45.37	1	0	1
F_ambient_ambient_18-04-20_19.48.39-19.49.14	0	3	-3
F_ambient_ambient_18-04-20_19.50.38-19.51.05	1	0	1
F_ambient_ambient_18-04-20_20.06.58-20.07.31	1	0	1
F_ambient_ambient_20-04-20_02.32.18-02.32.52	0	1	-1
F_ambient_ambient_20-04-20_04.11.38-04.12.05	0	1	-1
F_ambient_ambient_20-04-20_05.08.05-05.08.33	1	0	1
F_ambient_ambient_20-04-20_19.10.26-19.10.49	1	0	1
F_ambient_ambient_20-04-20_19.31.56-19.32.25	3	0	3
F_ambient_ambient_20-04-20_19.33.25-19.33.54	5	0	5
F_ambient_ambient_20-04-20_19.47.49-19.48.12	0	1	-1
F_ambient_ambient_20-04-20_19.48.15-19.48.43	1	0	1
F_ambient_ambient_20-04-20_19.51.12-19.51.55	2	0	2
F_ambient_ambient_20-04-20_19.53.31-19.54.15	0	13	-13
F_ambient_ambient_20-04-20_19.54.33-19.55.13	2	0	2
F_ambient_ambient_24-03-20_00.30.43-00.31.11	1	0	1
F_ambient_ambient_24-03-20_00.42.57-00.43.30	1	3	-2
F_ambient_ambient_24-03-20_00.47.46-00.48.07	0	1	-1
F_ambient_ambient_24-03-20_05.46.12-05.46.41	0	3	-3
F_ambient_ambient_24-10-20_03.40.16-03.40.44	2	0	2
F_ambient_ambient_24-10-20_03.42.32-03.43.00	0	3	-3
F_ambient_ambient_24-10-20_04.39.13-04.39.53	3	0	3
F_ambient_ambient_24-10-20_05.54.40-05.55.21	0	3	-3
F_ambient_ambient_24-10-20_06.02.51-06.03.25	1	1	0
F_ambient_ambient_24-10-20_06.12.57-06.13.23	0	1	-1
F_ambient_ambient_29-03-20_00.25.29-00.25.51	0	2	-2
F_ambient_ambient_29-03-20_04.19.09-04.19.34	0	1	-1
F_ambient_ambient_29-03-20_19.35.29-19.36.07	0	3	-3
