# Supplementary material for: A signal-like role for floral humidity in a nocturnal pollination system
Source: Nat Commun. 2022 Dec 15;13:7773. doi: 10.1038/s41467-022-35353-8 (PMC9755274; doi:10.1038/s41467-022-35353-8)
Supplement: Supplementary file 6 — Source Data [file 41467_2022_35353_MOESM6_ESM.zip › source data/Fig 4g_source data.xlsx]

## Sheet: Sheet1
	Unmanipulated moths
Video	Ambient	Humid	difference in probing duration
M_humid_ambient_06-07-20_00.01.37-00.02.09	8.7	0	-8.7
M_humid_ambient_06-07-20_00.02.39-00.03.03	0	0.7	0.7
M_humid_ambient_06-07-20_00.03.03-00.03.43	3.75	1.05	-2.7
M_humid_ambient_06-07-20_00.04.49-00.05.30	18.65	0	-18.65
M_humid_ambient_06-07-20_00.05.28-00.05.56	7.3	0	-7.3
M_humid_ambient_06-07-20_00.08.17-00.09.20	2.35	15.35	13
M_humid_ambient_06-07-20_03.15.03-03.15.34	0	4.2	4.2
M_humid_ambient_06-07-20_03.53.07-03.53.34	1.45	0	-1.45
M_humid_ambient_06-07-20_04.15.31-04.16.02	0	2.6	2.6
M_humid_ambient_06-07-20_04.16.38-04.17.06	3.8	0	-3.8
M_humid_ambient_06-07-20_20.27.51-20.28.37	0	5.15	5.15
M_humid_ambient_06-07-20_20.33.59-20.34.49	0	9.95	9.95
M_humid_ambient_06-07-20_20.40.13-20.41.06	25	0	-25
M_humid_ambient_06-07-20_20.41.21-20.41.52	0	5.15	5.15
M_humid_ambient_06-07-20_20.43.10-20.43.40	1.6	0.3	-1.3
M_humid_ambient_06-07-20_21.14.05-21.14.38	0	12.65	12.65
M_humid_ambient_06-07-20_21.16.36-21.18.04	11.4	28.75	17.35
M_humid_ambient_06-07-20_21.20.07-21.20.55	18.4	2.95	-15.45
M_humid_ambient_06-07-20_22.29.32-22.30.08	12.2	0	-12.2
M_humid_ambient_07-03-20_01.28.01-01.28.55	13.65	7.45	-6.2
M_humid_ambient_07-03-20_01.36.06-01.36.33	0	3.6	3.6
M_humid_ambient_07-03-20_02.03.47-02.04.08	0	1.85	1.85
M_humid_ambient_07-03-20_03.13.13-03.14.04	0	14.45	14.45
M_humid_ambient_07-03-20_03.17.10-03.17.50	10.95	4.7	-6.25
M_humid_ambient_07-03-20_03.20.02-03.20.51	14.95	0	-14.95
M_humid_ambient_07-03-20_04.32.44-04.33.35	1.25	18.1	16.85
M_humid_ambient_07-03-20_05.05.49-05.06.27	10.95	0.15	-10.8
M_humid_ambient_07-03-20_05.06.24-05.07.10	3.75	0	-3.75
M_humid_ambient_07-03-20_05.14.37-05.15.41	3.05	0.45	-2.6
M_humid_ambient_07-03-20_05.16.58-05.17.32	0	1.05	1.05
M_humid_ambient_07-03-20_05.20.02-05.21.32	0	3.3	3.3
M_humid_ambient_07-03-20_05.21.41-05.22.17	0	1.5	1.5
M_humid_ambient_07-03-20_19.24.35-19.25.34	0.15	22	21.85
M_humid_ambient_07-03-20_19.27.22-19.28.54	15.75	5.2	-10.55
M_humid_ambient_07-03-20_19.29.36-19.34.00	20.75	74.3	53.55
M_humid_ambient_07-03-20_19.34.38-19.35.27	2.25	2.65	0.4
M_humid_ambient_07-03-20_19.36.15-19.36.58	0.25	8.25	8
M_humid_ambient_07-03-20_19.38.16-19.38.53	5.1	0	-5.1
M_humid_ambient_07-03-20_19.40.24-19.40.53	3.7	3.15	-0.55
M_humid_ambient_07-03-20_19.40.59-19.41.58	3.75	10.4	6.65
M_humid_ambient_07-03-20_19.43.01-19.43.26	2.35	0	-2.35
M_humid_ambient_07-03-20_19.43.26-19.43.51	1.3	0	-1.3
M_humid_ambient_07-03-20_19.50.11-19.50.54	15.4	0	-15.4
M_humid_ambient_07-03-20_19.51.12-19.51.49	4.8	5.1	0.3
M_humid_ambient_07-03-20_19.58.20-19.59.00	0	10.7	10.7
M_humid_ambient_07-03-20_19.59.16-19.59.44	4.8	0	-4.8
M_humid_ambient_07-03-20_20.01.14-20.01.56	3.05	0	-3.05
M_humid_ambient_07-03-20_20.04.10-20.05.08	9.75	0	-9.75
M_humid_ambient_07-03-20_20.05.38-20.06.09	5.65	0	-5.65
M_humid_ambient_07-03-20_20.06.42-20.07.06	0	13.1	13.1
M_humid_ambient_07-03-20_20.07.06-20.08.06	8.2	28.95	20.75
M_humid_ambient_07-03-20_20.47.29-20.48.21	0.2	17.4	17.2
M_humid_ambient_07-03-20_20.51.12-20.51.39	1.85	0	-1.85
M_humid_ambient_07-03-20_20.51.39-20.52.08	3.4	0	-3.4
M_humid_ambient_07-03-20_20.56.22-20.56.48	0	2.45	2.45
M_humid_ambient_07-03-20_21.16.15-21.16.54	9.75	0	-9.75
M_humid_ambient_07-03-20_21.18.15-21.19.45	17.25	11.15	-6.1
M_humid_ambient_07-03-20_21.20.27-21.20.55	5.1	0	-5.1
M_humid_ambient_07-03-20_21.21.10-21.21.51	2.35	6.35	4
M_humid_ambient_07-03-20_21.23.06-21.24.04	4.6	4.8	0.2
M_humid_ambient_07-03-20_21.25.01-21.25.36	13.15	0	-13.15
M_humid_ambient_07-03-20_21.26.30-21.27.22	4.85	11.4	6.55
M_humid_ambient_07-03-20_22.07.26-22.07.57	7.35	0	-7.35
M_humid_ambient_07-03-20_23.31.29-23.32.35	18.2	4.55	-13.65
M_humid_ambient_07-03-20_23.32.47-23.33.10	1.85	0	-1.85
M_humid_ambient_07-03-20_23.33.13-23.33.42	7.7	0	-7.7
M_humid_ambient_07-03-20_23.34.09-23.34.32	0	2	2
M_humid_ambient_07-03-20_23.34.50-23.35.19	2.65	3.85	1.2
M_humid_ambient_07-03-20_23.36.16-23.36.44	3.8	2.35	-1.45
M_humid_ambient_07-03-20_23.37.32-23.38.02	3.9	1.2	-2.7
M_humid_ambient_07-03-20_23.39.28-23.39.55	0	4.95	4.95
M_humid_ambient_07-03-20_23.40.37-23.41.00	1.95	0	-1.95
M_humid_ambient_07-03-20_23.43.49-23.44.18	5.1	0	-5.1
M_humid_ambient_07-03-20_23.45.33-23.46.10	7.15	0	-7.15
M_humid_ambient_07-03-20_23.48.49-23.49.18	1.25	2.45	1.2
M_humid_ambient_07-03-20_23.50.30-23.51.28	6.25	2.5	-3.75
M_humid_ambient_07-03-20_23.55.07-23.55.41	1.95	5.5	3.55
M_humid_ambient_07-07-20_00.53.15-00.53.48	0	0.9	0.9
M_humid_ambient_07-07-20_00.53.51-00.54.14	0	0.85	0.85
M_humid_ambient_07-07-20_00.54.35-00.55.03	3.5	2.2	-1.3
M_humid_ambient_07-07-20_02.14.27-02.14.51	3.15	0	-3.15
M_humid_ambient_07-07-20_02.15.10-02.15.33	0	3.5	3.5
M_humid_ambient_07-07-20_02.26.07-02.26.33	2.8	0	-2.8
M_humid_ambient_07-07-20_04.14.29-04.14.57	0	2.55	2.55
M_humid_ambient_07-07-20_04.14.52-04.15.35	0	8.95	8.95
M_humid_ambient_07-07-20_04.16.53-04.17.43	0	13.4	13.4
M_humid_ambient_07-07-20_04.25.03-04.25.35	2.65	3.4	0.75
M_humid_ambient_07-07-20_04.26.49-04.27.38	0	2	2
M_humid_ambient_07-07-20_04.28.00-04.28.22	0	1.4	1.4
M_humid_ambient_07-07-20_20.49.11-20.50.54	0	53.15	53.15
M_humid_ambient_07-07-20_20.52.39-20.53.23	16.15	0	-16.15
M_humid_ambient_07-07-20_20.53.20-20.53.44	0	1.8	1.8
M_humid_ambient_07-07-20_21.05.59-21.07.21	15	9.1	-5.9
M_humid_ambient_07-07-20_21.07.54-21.08.49	4.75	5.45	0.7
M_humid_ambient_07-07-20_21.12.10-21.12.46	4.95	0	-4.95
M_humid_ambient_07-07-20_21.24.21-21.26.00	0.25	61.85	61.6
M_humid_ambient_07-07-20_21.27.19-21.27.49	0	6.9	6.9
M_humid_ambient_07-07-20_21.31.06-21.31.52	6.05	0	-6.05
M_humid_ambient_07-07-20_21.59.10-21.59.36	1.15	1.5	0.35
M_humid_ambient_07-07-20_22.01.30-22.01.56	0	2.4	2.4
M_humid_ambient_07-07-20_22.10.02-22.10.42	0.1	6.35	6.25
M_humid_ambient_07-07-20_22.11.27-22.12.03	0	3.15	3.15
M_humid_ambient_07-07-20_22.53.44-22.54.07	0	3.05	3.05
M_humid_ambient_07-07-20_22.55.25-22.55.49	0	2.35	2.35
M_humid_ambient_07-07-20_22.55.44-22.56.16	1.7	4.3	2.6
M_humid_ambient_07-07-20_23.17.53-23.18.21	0	1.85	1.85
M_humid_ambient_08-03-20_01.11.13-01.12.03	10.15	12.4	2.25
M_humid_ambient_08-03-20_01.12.13-01.12.33	0	4	4
M_humid_ambient_08-03-20_01.13.12-01.13.40	5.9	0	-5.9
M_humid_ambient_08-03-20_01.15.04-01.15.29	0	2.75	2.75
M_humid_ambient_08-03-20_01.15.47-01.16.33	0	16.85	16.85
M_humid_ambient_08-03-20_01.17.45-01.18.09	0.7	0	-0.7
M_humid_ambient_08-03-20_01.18.07-01.18.30	0	2.25	2.25
M_humid_ambient_08-03-20_01.19.52-01.20.18	2.25	0	-2.25
M_humid_ambient_08-03-20_01.20.14-01.20.52	1.05	0.4	-0.65
M_humid_ambient_08-03-20_01.21.29-01.22.19	0.25	12.4	12.15
M_humid_ambient_08-03-20_01.22.52-01.23.16	0	1.4	1.4
M_humid_ambient_08-03-20_01.23.43-01.24.08	0	2.4	2.4
M_humid_ambient_08-03-20_01.24.23-01.25.14	10.05	1.85	-8.2
M_humid_ambient_08-03-20_01.27.41-01.28.14	0	10.05	10.05
M_humid_ambient_08-03-20_01.29.05-01.29.43	12	0.3	-11.7
M_humid_ambient_08-03-20_01.30.32-01.31.03	0	7.85	7.85
M_humid_ambient_08-03-20_02.56.19-02.57.05	10.45	4	-6.45
M_humid_ambient_08-03-20_02.57.38-02.58.09	7.8	0	-7.8
M_humid_ambient_08-03-20_02.59.06-02.59.30	0	1.75	1.75
M_humid_ambient_08-03-20_02.59.42-03.00.13	4.45	3.2	-1.25
M_humid_ambient_08-03-20_03.01.44-03.02.17	3.85	0	-3.85
M_humid_ambient_08-03-20_03.02.20-03.02.54	5.1	5.45	0.35
M_humid_ambient_08-03-20_03.04.51-03.05.25	7.35	3.7	-3.65
M_humid_ambient_08-03-20_03.06.28-03.07.00	6.7	0	-6.7
M_humid_ambient_08-03-20_03.08.01-03.08.28	0	2.25	2.25
M_humid_ambient_08-03-20_03.08.34-03.08.58	0	0.95	0.95
M_humid_ambient_08-03-20_03.09.01-03.09.29	4.55	0	-4.55
M_humid_ambient_08-03-20_03.09.35-03.10.13	7.55	0	-7.55
M_humid_ambient_08-03-20_03.13.49-03.14.15	1.85	0	-1.85
M_humid_ambient_08-03-20_03.18.00-03.18.34	5.05	1.45	-3.6
M_humid_ambient_08-03-20_03.18.33-03.19.27	0.2	10.5	10.3
M_humid_ambient_08-03-20_03.19.33-03.19.56	3.4	0	-3.4
M_humid_ambient_08-03-20_03.30.41-03.31.24	3.3	1.9	-1.4
M_humid_ambient_08-03-20_03.32.15-03.33.03	2.65	2.65	0
M_humid_ambient_08-03-20_03.34.12-03.34.41	5.3	0	-5.3
M_humid_ambient_08-03-20_18.42.39-18.43.20	0	15.85	15.85
M_humid_ambient_08-03-20_18.43.20-18.44.18	0	8.65	8.65
M_humid_ambient_08-03-20_18.44.42-18.45.04	0	1.65	1.65
M_humid_ambient_08-03-20_18.52.27-18.53.26	0	26.5	26.5
M_humid_ambient_08-03-20_18.53.20-18.53.53	0	11.3	11.3
M_humid_ambient_08-03-20_19.06.32-19.07.31	0	30.6	30.6
M_humid_ambient_08-03-20_19.07.46-19.08.23	0	21.3	21.3
M_humid_ambient_08-03-20_19.08.23-19.08.44	4.5	0	-4.5
M_humid_ambient_08-03-20_19.08.56-19.09.22	2.5	0	-2.5
M_humid_ambient_08-03-20_19.10.28-19.11.07	5.95	6.85	0.9
M_humid_ambient_08-03-20_19.11.37-19.12.03	2.25	2.9	0.65
M_humid_ambient_08-03-20_19.12.24-19.12.55	0	6.3	6.3
M_humid_ambient_08-03-20_19.13.04-19.13.25	0	6.65	6.65
M_humid_ambient_08-03-20_19.13.22-19.13.42	0	4.95	4.95
M_humid_ambient_08-03-20_19.13.57-19.14.26	3.35	6.35	3
M_humid_ambient_08-03-20_19.14.26-19.14.58	3.7	4.7	1
M_humid_ambient_08-03-20_19.15.01-19.15.48	0	8.15	8.15
M_humid_ambient_08-03-20_19.15.48-19.16.46	0	19	19
M_humid_ambient_08-03-20_19.19.54-19.20.52	0	23.35	23.35
M_humid_ambient_08-03-20_19.22.17-19.23.00	10.95	0	-10.95
M_humid_ambient_08-03-20_19.22.59-19.23.41	0	6.7	6.7
M_humid_ambient_08-03-20_19.23.50-19.24.16	0	1.75	1.75
M_humid_ambient_08-03-20_19.25.19-19.25.45	0	2.75	2.75
M_humid_ambient_08-03-20_19.27.30-19.27.56	0	2.15	2.15
M_humid_ambient_08-03-20_19.30.58-19.31.28	5.95	0	-5.95
M_humid_ambient_08-03-20_19.31.34-19.32.02	0	9.4	9.4
M_humid_ambient_08-03-20_19.33.05-19.33.41	2.75	9.6	6.85
M_humid_ambient_08-03-20_19.34.05-19.34.42	9.8	2.55	-7.25
M_humid_ambient_08-03-20_19.34.40-19.35.02	0	2.85	2.85
M_humid_ambient_08-03-20_20.39.36-20.40.03	0	3.3	3.3
M_humid_ambient_08-03-20_20.40.12-20.40.39	0	3.05	3.05
M_humid_ambient_08-03-20_20.43.57-20.44.35	13.05	0	-13.05
M_humid_ambient_08-03-20_20.47.10-20.47.37	0	1.7	1.7
M_humid_ambient_08-03-20_21.04.04-21.04.37	0	9.25	9.25
M_humid_ambient_08-03-20_21.05.45-21.06.17	0	14.85	14.85
M_humid_ambient_08-03-20_21.06.17-21.07.00	6.05	0	-6.05
M_humid_ambient_08-03-20_21.08.03-21.08.34	0	3.95	3.95
M_humid_ambient_08-03-20_22.24.39-22.25.11	2	0	-2
M_humid_ambient_08-03-20_22.25.06-22.25.43	10.45	0	-10.45
M_humid_ambient_08-03-20_22.27.31-22.27.58	1.7	0	-1.7
M_humid_ambient_08-03-20_22.27.58-22.29.15	1.75	7.6	5.85
M_humid_ambient_08-03-20_23.36.52-23.37.20	2.15	0	-2.15
M_humid_ambient_09-03-20_00.33.19-00.33.43	0.4	0.75	0.35
M_humid_ambient_09-03-20_00.37.01-00.37.28	0	3	3
M_humid_ambient_09-03-20_00.37.55-00.38.29	0.95	5.6	4.65
M_humid_ambient_09-03-20_03.11.28-03.12.35	0	37.15	37.15
M_humid_ambient_09-03-20_03.13.02-03.13.57	12.15	11.2	-0.95
M_humid_ambient_09-03-20_03.14.18-03.14.47	0	4.7	4.7
M_humid_ambient_09-03-20_03.40.20-03.40.51	6.3	0	-6.3
M_humid_ambient_09-03-20_03.43.06-03.43.34	0	2.7	2.7
M_humid_ambient_09-03-20_05.16.58-05.17.38	0	15.8	15.8
M_humid_ambient_09-03-20_05.18.20-05.19.02	0	14.5	14.5
M_humid_ambient_09-03-20_05.19.14-05.20.09	3.5	16.5	13
M_humid_ambient_09-03-20_05.24.15-05.24.49	3.2	0	-3.2
M_humid_ambient_09-03-20_05.26.37-05.27.17	16.35	0	-16.35
M_humid_ambient_09-03-20_05.28.08-05.28.47	0	17.7	17.7
M_humid_ambient_09-03-20_05.51.54-05.52.50	2.25	12.95	10.7
M_humid_ambient_09-03-20_05.53.02-05.53.26	0	2.2	2.2
M_humid_ambient_09-03-20_05.53.26-05.53.50	0	1.6	1.6
M_humid_ambient_09-03-20_18.49.36-18.50.00	0.9	0	-0.9
M_humid_ambient_09-03-20_18.54.42-18.55.22	19.3	0	-19.3
M_humid_ambient_09-03-20_19.00.01-19.00.31	0	4.5	4.5
M_humid_ambient_09-03-20_19.00.31-19.01.14	2.5	4.1	1.6
M_humid_ambient_09-03-20_19.03.11-19.03.35	1.65	0	-1.65
M_humid_ambient_09-03-20_19.04.23-19.04.49	0	3.95	3.95
M_humid_ambient_09-03-20_19.13.49-19.14.13	3.7	0	-3.7
M_humid_ambient_09-03-20_19.22.07-19.22.45	1.9	6.05	4.15
M_humid_ambient_09-03-20_19.27.19-19.28.24	0	28.5	28.5
M_humid_ambient_09-03-20_19.30.40-19.31.52	0	21.2	21.2
M_humid_ambient_09-03-20_19.32.43-19.33.07	0	3.1	3.1
M_humid_ambient_09-03-20_19.33.04-19.33.26	0	2.65	2.65
M_humid_ambient_09-03-20_20.00.23-20.00.55	0	24.95	24.95
M_humid_ambient_09-03-20_20.01.16-20.01.36	0	5.65	5.65
M_humid_ambient_09-03-20_20.53.23-20.53.55	0.95	0.75	-0.2
M_humid_ambient_09-03-20_21.41.16-21.42.17	0	19.25	19.25
M_humid_ambient_09-03-20_21.43.05-21.43.41	9.25	0	-9.25
M_humid_ambient_09-03-20_21.59.29-21.59.56	0	3.9	3.9
M_humid_ambient_09-03-20_22.00.47-22.01.15	0	1.65	1.65
M_humid_ambient_09-03-20_22.01.09-22.01.36	0	1.5	1.5
M_humid_ambient_09-03-20_22.02.54-22.03.29	6.15	3.85	-2.3
M_humid_ambient_09-03-20_23.04.25-23.05.08	1.4	9	7.6
M_humid_ambient_09-03-20_23.17.32-23.18.00	1.2	0	-1.2
M_humid_ambient_09-03-20_23.19.39-23.20.25	0	11.55	11.55
M_humid_ambient_09-03-20_23.25.04-23.25.29	0	3.4	3.4
M_humid_ambient_09-03-20_23.26.31-23.26.54	0	1.55	1.55
M_humid_ambient_09-03-20_23.35.00-23.35.40	11.45	0	-11.45
M_humid_ambient_09-03-20_23.37.03-23.37.30	0	5.65	5.65
M_humid_ambient_09-03-20_23.37.33-23.38.06	0	6.95	6.95
M_humid_ambient_13-02-20_06.02.22-06.03.00	0	14.75	14.75
M_humid_ambient_13-02-20_06.03.59-06.04.29	13.55	0	-13.55
M_humid_ambient_13-02-20_06.06.29-06.07.11	0.25	9.95	9.7
M_humid_ambient_13-02-20_06.07.57-06.08.35	6	7.35	1.35
M_humid_ambient_13-02-20_06.10.55-06.11.54	0.35	5.8	5.45
M_humid_ambient_13-02-20_06.14.20-06.14.53	0	8	8
M_humid_ambient_13-02-20_06.16.05-06.16.45	5.5	11.75	6.25
M_humid_ambient_13-02-20_06.21.41-06.22.04	0	2.15	2.15
M_humid_ambient_13-02-20_06.23.52-06.24.22	6.25	0	-6.25
M_humid_ambient_13-02-20_06.25.38-06.26.00	6.25	0.55	-5.7
M_humid_ambient_13-02-20_21.09.38-21.10.25	0	24.4	24.4
M_humid_ambient_13-02-20_21.10.43-21.11.31	0	27.5	27.5
M_humid_ambient_13-02-20_21.11.27-21.11.57	0	12.65	12.65
M_humid_ambient_13-02-20_21.39.45-21.40.22	16.75	0	-16.75
M_humid_ambient_14-03-20_00.03.45-00.04.10	4.3	0	-4.3
M_humid_ambient_14-03-20_00.07.16-00.08.00	0	4.4	4.4
M_humid_ambient_14-03-20_00.14.56-00.15.21	0	2.35	2.35
M_humid_ambient_14-03-20_00.15.36-00.16.44	6.15	0	-6.15
M_humid_ambient_14-03-20_00.17.23-00.18.05	0	2.65	2.65
M_humid_ambient_14-03-20_03.00.17-03.00.47	7.7	0	-7.7
M_humid_ambient_14-03-20_05.42.54-05.43.17	1.05	0	-1.05
M_humid_ambient_14-03-20_18.23.03-18.24.46	0	60.75	60.75
M_humid_ambient_14-03-20_18.24.49-18.25.27	7.7	8.5	0.8
M_humid_ambient_14-03-20_18.25.30-18.26.15	4.9	4.15	-0.75
M_humid_ambient_14-03-20_18.29.32-18.31.06	11.55	42.8	31.25
M_humid_ambient_14-03-20_18.31.12-18.31.36	3.3	2.65	-0.65
M_humid_ambient_14-03-20_18.31.33-18.32.00	3.5	0	-3.5
M_humid_ambient_14-03-20_18.45.19-18.45.47	0	1.9	1.9
M_humid_ambient_14-03-20_18.47.59-18.48.25	13.2	0	-13.2
M_humid_ambient_14-03-20_18.48.46-18.49.51	3.4	17.25	13.85
M_humid_ambient_14-03-20_18.50.21-18.50.58	0	8.1	8.1
M_humid_ambient_14-03-20_18.52.04-18.52.26	5	0	-5
M_humid_ambient_14-03-20_18.53.05-18.53.44	6.2	5.2	-1
M_humid_ambient_14-03-20_18.53.39-18.54.02	3	0	-3
M_humid_ambient_14-03-20_18.54.44-18.55.25	8.65	8.65	0
M_humid_ambient_14-03-20_18.56.49-18.57.22	0.25	7.2	6.95
M_humid_ambient_14-03-20_18.57.25-18.57.55	0	4.9	4.9
M_humid_ambient_14-03-20_18.58.01-18.58.29	1.65	1.35	-0.3
M_humid_ambient_14-03-20_18.58.38-18.59.09	3	7.8	4.8
M_humid_ambient_14-03-20_19.03.34-19.04.12	1.6	3.3	1.7
M_humid_ambient_14-03-20_19.06.32-19.07.16	4.65	0	-4.65
M_humid_ambient_14-03-20_19.08.25-19.08.56	0.8	17.8	17
M_humid_ambient_14-03-20_19.09.35-19.09.56	0	15.95	15.95
M_humid_ambient_14-03-20_19.09.53-19.10.31	8.05	7.55	-0.5
M_humid_ambient_14-03-20_19.10.28-19.11.35	8.15	14.4	6.25
M_humid_ambient_14-03-20_19.12.18-19.13.00	2.85	5.15	2.3
M_humid_ambient_14-03-20_19.14.58-19.15.38	4.25	2.25	-2
M_humid_ambient_14-03-20_19.15.38-19.16.04	1.8	0	-1.8
M_humid_ambient_14-03-20_19.16.34-19.16.57	0	4.25	4.25
M_humid_ambient_14-03-20_19.17.01-19.17.31	1.75	5.1	3.35
M_humid_ambient_14-03-20_19.18.04-19.18.35	2.65	6.15	3.5
M_humid_ambient_14-03-20_19.18.59-19.19.27	2.9	2.15	-0.75
M_humid_ambient_14-03-20_19.19.48-19.20.13	18.45	0	-18.45
M_humid_ambient_14-03-20_19.20.12-19.20.40	6.65	3.45	-3.2
M_humid_ambient_14-03-20_19.20.55-19.21.23	0.7	2.6	1.9
M_humid_ambient_14-03-20_19.21.38-19.22.00	0	4.25	4.25
M_humid_ambient_14-03-20_19.22.12-19.22.40	1.15	2.75	1.6
M_humid_ambient_14-03-20_19.24.58-19.25.29	0	4.55	4.55
M_humid_ambient_14-03-20_19.26.20-19.27.00	3	6.3	3.3
M_humid_ambient_14-03-20_19.29.32-19.30.21	4.3	16.5	12.2
M_humid_ambient_14-03-20_19.33.12-19.34.00	2.95	10.75	7.8
M_humid_ambient_14-03-20_19.34.17-19.34.48	1.05	2.55	1.5
M_humid_ambient_14-03-20_19.35.21-19.35.57	1.95	6.9	4.95
M_humid_ambient_14-03-20_19.36.33-19.37.14	0	21.3	21.3
M_humid_ambient_14-03-20_19.37.20-19.37.42	0	7.75	7.75
M_humid_ambient_14-03-20_19.37.51-19.38.18	2.5	2.25	-0.25
M_humid_ambient_14-03-20_19.39.06-19.39.33	2.7	3.5	0.8
M_humid_ambient_14-03-20_19.39.28-19.40.02	3.65	3	-0.65
M_humid_ambient_14-03-20_19.54.12-19.54.41	1.5	3.5	2
M_humid_ambient_14-03-20_20.54.21-20.55.19	7.75	2.15	-5.6
M_humid_ambient_14-03-20_20.57.13-20.57.38	2.25	0	-2.25
M_humid_ambient_14-03-20_20.59.59-21.00.22	0	1.75	1.75
M_humid_ambient_14-03-20_21.02.01-21.02.27	0	11.3	11.3
M_humid_ambient_14-03-20_21.03.21-21.03.44	0	3.55	3.55
M_humid_ambient_14-03-20_22.31.40-22.32.10	0.65	3.5	2.85
M_humid_ambient_14-03-20_22.32.49-22.33.38	1.25	4.6	3.35
M_humid_ambient_14-03-20_22.33.44-22.34.08	0	2.55	2.55
M_humid_ambient_14-03-20_22.34.20-22.34.45	0.8	2.4	1.6
M_humid_ambient_14-03-20_23.10.24-23.11.03	9.85	0	-9.85
M_humid_ambient_14-03-20_23.13.39-23.14.10	3.85	2.55	-1.3
M_humid_ambient_14-03-20_23.15.28-23.16.02	3.8	1.1	-2.7
M_humid_ambient_14-03-20_23.17.05-23.17.32	1.2	7.6	6.4
M_humid_ambient_15-02-20_18.06.59-18.07.19	0	4.5	4.5
M_humid_ambient_15-02-20_18.45.35-18.46.14	0	30.75	30.75
M_humid_ambient_15-02-20_18.47.08-18.48.26	9.95	17.85	7.9
M_humid_ambient_15-02-20_19.11.11-19.11.33	0	2.7	2.7
M_humid_ambient_15-02-20_20.01.40-20.02.28	0	9.8	9.8
M_humid_ambient_15-02-20_20.03.42-20.04.03	3.95	14.65	10.7
M_humid_ambient_15-02-20_20.04.13-20.04.34	0	5.2	5.2
M_humid_ambient_15-02-20_20.33.42-20.34.03	0	8.1	8.1
M_humid_ambient_15-02-20_22.25.35-22.26.05	5.25	0	-5.25
M_humid_ambient_21-02-20_00.03.01-00.03.24	0	3.8	3.8
M_humid_ambient_21-02-20_01.28.32-01.29.10	0.2	27.45	27.25
M_humid_ambient_21-02-20_01.29.24-01.29.46	0	11.7	11.7
M_humid_ambient_21-02-20_01.48.42-01.49.09	0	4	4
M_humid_ambient_21-02-20_19.10.53-19.11.42	0	4.7	4.7
M_humid_ambient_21-02-20_19.13.37-19.14.40	16.7	8.6	-8.1
M_humid_ambient_21-02-20_19.16.18-19.16.40	1.2	0	-1.2
M_humid_ambient_21-02-20_19.23.58-19.24.49	17.8	0	-17.8
M_humid_ambient_21-02-20_19.25.33-19.26.09	3.2	0	-3.2
M_humid_ambient_21-02-20_20.48.24-20.49.00	5	12.15	7.15
M_humid_ambient_23-03-20_03.10.05-03.11.07	33.55	0	-33.55
M_humid_ambient_23-03-20_03.12.46-03.13.16	6.65	1.2	-5.45
M_humid_ambient_23-03-20_03.16.07-03.16.33	0	4.25	4.25
M_humid_ambient_23-03-20_03.18.18-03.18.48	9.05	0	-9.05
M_humid_ambient_23-03-20_04.00.21-04.00.43	0	1.65	1.65
M_humid_ambient_23-03-20_05.39.01-05.39.35	8.05	0	-8.05
M_humid_ambient_23-03-20_19.13.49-19.14.30	12.1	1.9	-10.2
M_humid_ambient_23-03-20_19.36.43-19.37.19	0.9	4.6	3.7
M_humid_ambient_27-02-20_05.26.51-05.27.22	3.7	0	-3.7
M_humid_ambient_27-02-20_05.28.28-05.29.03	0	0.7	0.7
M_humid_ambient_27-02-20_05.34.09-05.34.43	3.2	0.85	-2.35
M_humid_ambient_27-02-20_05.38.57-05.39.27	0	2.95	2.95
M_humid_ambient_27-02-20_06.12.14-06.12.35	11.75	0	-11.75
M_humid_ambient_27-02-20_06.12.30-06.12.57	8.75	0	-8.75
M_humid_ambient_27-02-20_06.15.48-06.16.09	1	0	-1
M_humid_ambient_27-02-20_06.30.24-06.30.44	3.1	0	-3.1
M_humid_ambient_27-02-20_20.27.06-20.27.51	3.3	3.95	0.65
M_humid_ambient_27-02-20_20.28.03-20.28.52	10.3	0	-10.3
M_humid_ambient_27-02-20_20.31.19-20.31.50	0	20.85	20.85
M_humid_ambient_27-02-20_20.31.44-20.32.07	0	21.6	21.6
M_humid_ambient_27-02-20_20.32.10-20.32.33	0	21.75	21.75
M_humid_ambient_27-02-20_20.32.30-20.33.24	0	30.05	30.05
M_humid_ambient_27-02-20_20.34.24-20.35.10	0	16.15	16.15
M_humid_ambient_27-02-20_20.35.22-20.35.55	5.55	0	-5.55
M_humid_ambient_27-02-20_20.35.55-20.36.18	0	2.15	2.15
M_humid_ambient_27-02-20_20.37.51-20.38.31	7.45	0	-7.45
M_humid_ambient_27-02-20_20.40.30-20.41.20	6.2	0	-6.2
M_humid_ambient_27-02-20_20.44.56-20.45.28	1.75	7.1	5.35
M_humid_ambient_27-02-20_20.46.52-20.47.22	7.4	0	-7.4
M_humid_ambient_27-02-20_20.47.31-20.47.58	7.15	0	-7.15
M_humid_ambient_27-02-20_20.49.16-20.49.41	1.15	0	-1.15
M_humid_ambient_27-02-20_20.49.38-20.50.07	0	5.3	5.3
M_humid_ambient_27-02-20_21.39.46-21.40.12	4.1	0	-4.1
M_humid_ambient_27-02-20_21.42.09-21.42.48	0	15.5	15.5
M_humid_ambient_27-02-20_21.43.51-21.44.18	0	4	4
M_humid_ambient_27-02-20_21.44.24-21.44.54	6	0	-6
M_humid_ambient_28-02-20_03.05.37-03.06.14	1.55	0	-1.55
M_humid_ambient_28-02-20_05.52.25-05.52.51	0	3.55	3.55
M_humid_ambient_28-02-20_18.54.53-18.55.27	4.85	0	-4.85
M_humid_ambient_28-02-20_18.58.12-18.59.06	21.1	18.25	-2.85
M_humid_ambient_28-02-20_20.53.16-20.53.44	0	14.7	14.7
M_humid_ambient_28-02-20_20.53.47-20.54.31	0	4.35	4.35
M_humid_ambient_28-02-20_20.56.28-20.57.06	7.35	7.8	0.45
M_humid_ambient_28-02-20_20.58.53-20.59.32	3.85	10.05	6.2
M_humid_ambient_28-02-20_21.00.17-21.00.39	0	12.5	12.5
M_humid_ambient_28-02-20_21.10.18-21.10.45	0	3.25	3.25
F_humid_ambient_01-03-20_02.41.17-02.41.43	0	2.65	2.65
F_humid_ambient_01-03-20_03.00.33-03.01.09	1.05	0	-1.05
F_humid_ambient_01-03-20_03.14.13-03.14.46	0.75	0	-0.75
F_humid_ambient_01-03-20_04.20.36-04.21.17	2.9	7.15	4.25
F_humid_ambient_01-03-20_04.39.34-04.40.00	2.4	0	-2.4
F_humid_ambient_01-03-20_04.43.27-04.44.05	3.6	0	-3.6
F_humid_ambient_01-03-20_19.38.23-19.38.48	1.95	0	-1.95
F_humid_ambient_01-03-20_22.17.35-22.18.00	0	1.3	1.3
F_humid_ambient_01-03-20_22.28.20-22.29.00	0	5.65	5.65
F_humid_ambient_01-03-20_22.32.37-22.33.03	0.65	0	-0.65
F_humid_ambient_09-07-20_03.51.45-03.52.28	0	9.65	9.65
F_humid_ambient_09-07-20_03.52.58-03.53.24	0	3.2	3.2
F_humid_ambient_09-07-20_20.56.11-20.58.00	0	64.85	64.85
F_humid_ambient_09-07-20_20.58.30-20.59.12	0	7.8	7.8
F_humid_ambient_09-07-20_21.00.56-21.01.24	5.55	0	-5.55
F_humid_ambient_10-02-20_02.19.27-02.19.57	2.9	2.85	-0.05
F_humid_ambient_10-02-20_02.19.56-02.20.35	4.2	0	-4.2
F_humid_ambient_10-02-20_02.36.03-02.37.07	0	30.55	30.55
F_humid_ambient_10-02-20_02.37.59-02.38.38	2.3	12.05	9.75
F_humid_ambient_10-02-20_02.38.52-02.39.46	14.3	6.5	-7.8
F_humid_ambient_10-02-20_04.23.58-04.24.38	0	2.6	2.6
F_humid_ambient_10-02-20_04.25.17-04.25.52	0	3.8	3.8
F_humid_ambient_10-02-20_04.27.24-04.27.49	0	2.3	2.3
F_humid_ambient_10-02-20_04.29.01-04.29.30	0	2.9	2.9
F_humid_ambient_10-02-20_04.29.32-04.30.07	5.15	0	-5.15
F_humid_ambient_10-02-20_04.30.03-04.30.45	4.75	0	-4.75
F_humid_ambient_10-02-20_04.33.47-04.34.17	0	2.2	2.2
F_humid_ambient_10-02-20_04.34.23-04.34.47	0	2	2
F_humid_ambient_10-02-20_04.36.25-04.37.00	0	4.2	4.2
F_humid_ambient_10-02-20_04.37.40-04.38.02	0	1.3	1.3
F_humid_ambient_10-02-20_04.39.52-04.40.26	0	2.3	2.3
F_humid_ambient_10-02-20_04.40.52-04.41.22	0	2.15	2.15
F_humid_ambient_10-02-20_04.42.28-04.42.53	0	1.8	1.8
F_humid_ambient_10-02-20_04.43.01-04.43.46	0	4.75	4.75
F_humid_ambient_10-02-20_04.48.20-04.48.40	0	4.4	4.4
F_humid_ambient_10-02-20_06.32.40-06.33.12	2.25	0	-2.25
F_humid_ambient_10-02-20_06.57.40-06.58.07	0	2.45	2.45
F_humid_ambient_10-02-20_07.04.45-07.05.11	0	4.85	4.85
F_humid_ambient_10-02-20_07.06.03-07.06.35	0	2.95	2.95
F_humid_ambient_10-02-20_07.07.19-07.07.47	0	2.6	2.6
F_humid_ambient_10-02-20_20.02.25-20.03.18	0	27.25	27.25
F_humid_ambient_10-02-20_20.03.27-20.04.34	3.05	32.55	29.5
F_humid_ambient_10-02-20_20.06.16-20.06.57	0	30.15	30.15
F_humid_ambient_10-02-20_20.07.04-20.07.23	0	20.05	20.05
F_humid_ambient_10-02-20_20.07.33-20.08.51	0	57.3	57.3
F_humid_ambient_10-02-20_20.08.59-20.10.23	25.05	27.9	2.85
F_humid_ambient_10-02-20_20.10.28-20.12.04	2.3	67.85	65.55
F_humid_ambient_10-02-20_20.11.58-20.13.04	0	34.1	34.1
F_humid_ambient_10-02-20_20.13.18-20.14.00	11.25	0	-11.25
F_humid_ambient_10-02-20_20.14.07-20.15.51	6.1	41	34.9
F_humid_ambient_10-02-20_20.16.26-20.17.00	0	8.85	8.85
F_humid_ambient_10-02-20_20.17.25-20.18.00	0	7.85	7.85
F_humid_ambient_10-02-20_20.17.57-20.18.26	0	3.15	3.15
F_humid_ambient_10-02-20_20.21.17-20.21.55	2.4	2.6	0.2
F_humid_ambient_10-02-20_20.23.21-20.24.06	0	17.85	17.85
F_humid_ambient_10-02-20_20.24.10-20.24.30	0	1.9	1.9
F_humid_ambient_10-02-20_20.24.56-20.25.17	0	12.25	12.25
F_humid_ambient_10-02-20_20.26.39-20.27.08	0	3.15	3.15
F_humid_ambient_10-02-20_20.27.18-20.27.50	15.95	0	-15.95
F_humid_ambient_10-02-20_20.29.49-20.30.20	0	2.35	2.35
F_humid_ambient_10-02-20_20.30.23-20.30.58	0	5.2	5.2
F_humid_ambient_10-02-20_20.31.44-20.32.40	13.45	0	-13.45
F_humid_ambient_10-02-20_20.33.02-20.34.02	5.15	10.7	5.55
F_humid_ambient_10-02-20_20.34.58-20.35.33	0	6.65	6.65
F_humid_ambient_10-02-20_20.35.33-20.36.00	2.5	2.5	0
F_humid_ambient_10-02-20_20.36.09-20.36.55	9.35	2.7	-6.65
F_humid_ambient_10-02-20_20.38.37-20.39.26	1.05	2.75	1.7
F_humid_ambient_10-02-20_20.39.56-20.40.55	1.8	21	19.2
F_humid_ambient_10-02-20_20.41.01-20.41.24	0	2.25	2.25
F_humid_ambient_10-02-20_20.41.52-20.42.31	5.5	1.45	-4.05
F_humid_ambient_10-02-20_20.43.07-20.43.30	0	1.35	1.35
F_humid_ambient_10-02-20_20.44.34-20.45.17	2.2	2.4	0.2
F_humid_ambient_10-02-20_20.45.53-20.46.27	0	6.1	6.1
F_humid_ambient_10-02-20_20.46.57-20.47.29	1.25	2.1	0.85
F_humid_ambient_10-02-20_20.48.01-20.48.38	0	3.7	3.7
F_humid_ambient_10-02-20_20.49.24-20.50.10	4.05	6.85	2.8
F_humid_ambient_10-02-20_20.50.05-20.50.51	5.3	2.15	-3.15
F_humid_ambient_10-02-20_20.51.07-20.51.36	0	2.05	2.05
F_humid_ambient_10-02-20_20.51.36-20.52.53	2	23.65	21.65
F_humid_ambient_10-02-20_23.19.00-23.20.34	1.1	14.25	13.15
F_humid_ambient_10-02-20_23.21.24-23.21.55	1.3	2.2	0.9
F_humid_ambient_10-02-20_23.22.34-23.23.00	0	7.2	7.2
F_humid_ambient_10-02-20_23.23.23-23.24.24	10.7	7.4	-3.3
F_humid_ambient_10-02-20_23.24.24-23.24.58	1.65	1.65	0
F_humid_ambient_10-02-20_23.25.10-23.26.00	8.3	8.55	0.25
F_humid_ambient_10-02-20_23.26.11-23.26.39	0	1.45	1.45
F_humid_ambient_10-02-20_23.27.07-23.27.33	0	2.65	2.65
F_humid_ambient_10-02-20_23.28.39-23.29.38	3	5.65	2.65
F_humid_ambient_10-02-20_23.30.08-23.30.44	0	6	6
F_humid_ambient_10-02-20_23.30.48-23.32.13	3.9	5.2	1.3
F_humid_ambient_10-02-20_23.32.15-23.33.13	2.35	4.7	2.35
F_humid_ambient_11-03-20_00.15.10-00.15.40	7.4	0	-7.4
F_humid_ambient_11-03-20_00.20.32-00.21.22	8.65	8.35	-0.3
F_humid_ambient_11-03-20_00.22.10-00.22.35	4.05	0	-4.05
F_humid_ambient_11-03-20_00.22.32-00.22.55	5	0	-5
F_humid_ambient_11-03-20_00.23.52-00.24.30	0	9.75	9.75
F_humid_ambient_11-03-20_00.24.43-00.25.18	2.3	8.2	5.9
F_humid_ambient_11-03-20_00.28.00-00.28.29	2.9	0.5	-2.4
F_humid_ambient_11-03-20_00.29.02-00.29.29	2.25	2.4	0.15
F_humid_ambient_11-03-20_00.30.20-00.31.02	5.25	3.25	-2
F_humid_ambient_11-03-20_00.31.23-00.32.00	0	10.2	10.2
F_humid_ambient_11-03-20_02.37.34-02.38.15	3.25	11.4	8.15
F_humid_ambient_11-03-20_02.40.40-02.41.08	6.15	0	-6.15
F_humid_ambient_11-03-20_02.48.38-02.49.09	4	2.5	-1.5
F_humid_ambient_11-03-20_02.51.18-02.51.46	4.8	0.15	-4.65
F_humid_ambient_11-03-20_04.56.28-04.57.36	6.7	9.8	3.1
F_humid_ambient_11-03-20_04.57.36-04.58.18	2.9	0.3	-2.6
F_humid_ambient_11-03-20_04.59.24-05.00.05	4.25	12.25	8
F_humid_ambient_11-03-20_05.01.05-05.01.39	6.55	1.85	-4.7
F_humid_ambient_11-03-20_06.07.54-06.08.24	22.15	0	-22.15
F_humid_ambient_11-03-20_06.08.17-06.08.42	14.4	0	-14.4
F_humid_ambient_11-03-20_06.10.20-06.10.49	0	5.5	5.5
F_humid_ambient_11-03-20_06.10.58-06.11.30	2.6	2.35	-0.25
F_humid_ambient_11-03-20_06.12.03-06.12.29	0	3.25	3.25
F_humid_ambient_11-03-20_06.13.08-06.13.33	0	7.4	7.4
F_humid_ambient_11-03-20_06.14.20-06.14.43	0	1.2	1.2
F_humid_ambient_11-03-20_18.08.49-18.09.35	0	30.75	30.75
F_humid_ambient_11-03-20_18.09.35-18.09.56	0	20.95	20.95
F_humid_ambient_11-03-20_18.10.17-18.10.38	0	21	21
F_humid_ambient_11-03-20_18.10.41-18.11.29	0	44.05	44.05
F_humid_ambient_11-03-20_18.11.29-18.12.40	0	45.2	45.2
F_humid_ambient_11-03-20_18.13.34-18.14.57	0	23.5	23.5
F_humid_ambient_11-03-20_18.15.16-18.17.27	23.4	11.1	-12.3
F_humid_ambient_11-03-20_18.19.08-18.19.52	0.1	13.25	13.15
F_humid_ambient_11-03-20_18.20.18-18.21.13	0	27.95	27.95
F_humid_ambient_11-03-20_18.54.18-18.54.48	0	2.8	2.8
F_humid_ambient_11-03-20_19.02.41-19.03.08	0	1.05	1.05
F_humid_ambient_11-03-20_20.51.15-20.52.00	13.85	0	-13.85
F_humid_ambient_11-03-20_20.56.42-20.57.06	0	11.3	11.3
F_humid_ambient_11-03-20_20.57.24-20.58.08	20.15	0	-20.15
F_humid_ambient_11-03-20_20.58.11-20.58.46	0	18.4	18.4
F_humid_ambient_11-03-20_20.59.01-20.59.53	0	24.35	24.35
F_humid_ambient_11-03-20_20.59.51-21.00.38	0	11.15	11.15
F_humid_ambient_11-03-20_21.00.33-21.00.58	0	3.85	3.85
F_humid_ambient_16-03-20_19.09.49-19.10.25	0	9.6	9.6
F_humid_ambient_16-03-20_19.15.26-19.15.50	0.5	0	-0.5
F_humid_ambient_16-03-20_19.30.19-19.30.43	0.9	0	-0.9
F_humid_ambient_16-03-20_23.19.56-23.20.19	0	0.85	0.85
F_humid_ambient_16-03-20_23.23.12-23.23.37	0.9	0	-0.9
F_humid_ambient_18-02-20_19.38.01-19.38.27	1.85	0	-1.85
F_humid_ambient_18-02-20_19.42.33-19.43.26	0	20.85	20.85
F_humid_ambient_18-02-20_19.43.25-19.44.03	7.75	6.85	-0.9
F_humid_ambient_18-02-20_20.38.35-20.39.50	8.95	27.9	18.95
F_humid_ambient_18-02-20_20.39.52-20.40.21	0	4.45	4.45
F_humid_ambient_18-02-20_23.24.30-23.25.06	0	2.65	2.65
F_humid_ambient_18-02-20_23.25.58-23.26.26	3.25	1.1	-2.15
F_humid_ambient_18-03-20_00.51.45-00.52.17	2.7	6	3.3
F_humid_ambient_18-03-20_00.52.23-00.53.12	2.35	8.35	6
F_humid_ambient_18-03-20_01.00.28-01.01.05	6.05	7.8	1.75
F_humid_ambient_18-03-20_03.09.50-03.10.18	0	5.45	5.45
F_humid_ambient_18-03-20_03.10.21-03.10.42	0	15.95	15.95
F_humid_ambient_18-03-20_03.10.41-03.11.10	0	12	12
F_humid_ambient_18-03-20_03.14.55-03.15.30	0	5.45	5.45
F_humid_ambient_18-03-20_03.45.38-03.46.30	3.1	11.15	8.05
F_humid_ambient_18-03-20_05.19.29-05.20.04	0.9	5.1	4.2
F_humid_ambient_18-03-20_19.03.30-19.04.28	10	14.1	4.1
F_humid_ambient_18-03-20_19.05.22-19.05.50	0	20.95	20.95
F_humid_ambient_18-03-20_19.05.43-19.08.05	24	66.95	42.95
F_humid_ambient_18-03-20_19.08.21-19.09.30	12.15	6.45	-5.7
F_humid_ambient_18-03-20_19.10.52-19.12.04	14.8	25.4	10.6
F_humid_ambient_18-03-20_19.12.25-19.14.14	23	18.7	-4.3
F_humid_ambient_18-03-20_19.14.47-19.15.56	2.95	34.15	31.2
F_humid_ambient_18-03-20_19.19.37-19.20.10	4.15	2.05	-2.1
F_humid_ambient_18-03-20_19.20.14-19.20.49	2.2	3.45	1.25
F_humid_ambient_18-03-20_19.20.47-19.21.12	2	1.15	-0.85
F_humid_ambient_18-03-20_19.21.10-19.21.41	0	3.6	3.6
F_humid_ambient_18-03-20_19.21.37-19.23.00	2.9	34.35	31.45
F_humid_ambient_18-03-20_19.23.11-19.23.42	4.55	2.45	-2.1
F_humid_ambient_19-03-20_02.17.25-02.18.31	4.4	12.4	8
F_humid_ambient_19-03-20_02.18.40-02.19.05	1.6	0	-1.6
F_humid_ambient_19-03-20_02.20.08-02.20.49	0	4.55	4.55
F_humid_ambient_19-03-20_02.21.07-02.21.33	1.4	0	-1.4
F_humid_ambient_19-03-20_02.23.30-02.24.20	3.1	10.3	7.2
F_humid_ambient_19-03-20_02.26.44-02.27.29	2.65	2	-0.65
F_humid_ambient_19-03-20_02.30.16-02.31.00	9.1	1.65	-7.45
F_humid_ambient_19-03-20_03.11.49-03.12.28	2.35	0	-2.35
F_humid_ambient_19-03-20_03.23.56-03.24.24	0	2.3	2.3
F_humid_ambient_19-03-20_04.09.00-04.09.25	2.5	0.7	-1.8
F_humid_ambient_19-03-20_04.11.56-04.12.20	0	1.3	1.3
F_humid_ambient_19-03-20_05.43.28-05.43.58	4.3	0	-4.3
F_humid_ambient_19-03-20_19.27.03-19.27.34	0	8.85	8.85
F_humid_ambient_19-03-20_19.29.22-19.29.57	0	13.4	13.4
F_humid_ambient_19-03-20_19.30.45-19.31.27	9.2	4.55	-4.65
F_humid_ambient_19-03-20_19.33.18-19.34.15	13.55	0	-13.55
F_humid_ambient_19-03-20_19.34.11-19.37.34	17.3	102.45	85.15
F_humid_ambient_19-03-20_19.37.43-19.40.21	17	46.5	29.5
F_humid_ambient_19-03-20_19.40.39-19.41.14	11	0	-11
F_humid_ambient_19-03-20_19.41.14-19.42.50	8.5	36.8	28.3
F_humid_ambient_19-03-20_19.42.45-19.45.08	14.15	31.05	16.9
F_humid_ambient_19-03-20_19.45.47-19.46.36	0	16.2	16.2
F_humid_ambient_19-03-20_19.46.45-19.48.13	14.95	15.15	0.2
F_humid_ambient_19-03-20_19.48.19-19.49.13	2.35	12.35	10
F_humid_ambient_19-03-20_19.49.40-19.50.34	3.7	17.9	14.2
F_humid_ambient_19-03-20_19.51.25-19.52.25	23.7	6.85	-16.85
F_humid_ambient_19-03-20_19.53.25-19.54.13	6.45	10.85	4.4
F_humid_ambient_19-03-20_19.54.34-19.55.21	13	4.3	-8.7
F_humid_ambient_19-03-20_19.55.45-19.56.19	9.25	0	-9.25
F_humid_ambient_19-03-20_19.56.31-19.57.26	5	14.3	9.3
F_humid_ambient_19-03-20_21.48.14-21.49.57	13.95	33.6	19.65
F_humid_ambient_19-03-20_21.51.03-21.51.52	7.25	7.9	0.65
F_humid_ambient_19-03-20_21.52.13-21.52.53	6.2	7.4	1.2
F_humid_ambient_19-03-20_21.52.50-21.54.03	10.35	13.6	3.25
F_humid_ambient_19-03-20_21.55.27-21.56.12	11.5	0	-11.5
F_humid_ambient_19-03-20_21.56.27-21.57.18	10.9	13.2	2.3
F_humid_ambient_19-03-20_21.58.03-21.58.31	1.4	4.1	2.7
F_humid_ambient_19-03-20_21.59.55-22.00.35	3.85	8.25	4.4
F_humid_ambient_19-03-20_22.00.32-22.01.04	1.9	4.4	2.5
F_humid_ambient_19-03-20_22.01.25-22.02.04	4.9	1.65	-3.25
F_humid_ambient_19-03-20_22.02.55-22.03.25	0.9	4.2	3.3
F_humid_ambient_19-03-20_22.06.42-22.07.25	0.4	9.35	8.95
F_humid_ambient_19-03-20_22.09.10-22.09.47	3.45	4.6	1.15
F_humid_ambient_23-02-20_00.41.36-00.42.06	0	3.8	3.8
F_humid_ambient_23-02-20_02.08.10-02.08.52	0.5	17.65	17.15
F_humid_ambient_23-02-20_02.13.19-02.13.40	5.9	0	-5.9
F_humid_ambient_23-02-20_05.10.07-05.10.30	0	3.85	3.85
F_humid_ambient_23-02-20_18.33.17-18.33.56	9.75	0	-9.75
F_humid_ambient_23-02-20_19.35.53-19.36.25	0	8.05	8.05
F_humid_ambient_23-02-20_19.38.07-19.38.39	0	6.95	6.95
F_humid_ambient_23-02-20_19.40.35-19.40.57	0	2.05	2.05
F_humid_ambient_23-02-20_19.47.27-19.47.50	1.95	0	-1.95
F_humid_ambient_23-02-20_19.52.51-19.53.44	0	11.35	11.35
F_humid_ambient_24-02-20_03.28.59-03.29.35	3.95	7.3	3.35
F_humid_ambient_24-02-20_03.30.02-03.30.36	0	6.65	6.65
F_humid_ambient_24-02-20_03.30.51-03.31.17	4.05	0	-4.05
F_humid_ambient_24-02-20_03.31.41-03.32.06	2.05	4.45	2.4
F_humid_ambient_24-02-20_03.32.18-03.32.41	4.3	0	-4.3
F_humid_ambient_24-02-20_03.32.47-03.33.10	3.35	5.2	1.85
F_humid_ambient_24-02-20_03.33.58-03.34.19	2.35	0	-2.35
F_humid_ambient_24-02-20_03.35.43-03.36.09	0	2.9	2.9
F_humid_ambient_24-02-20_03.36.05-03.36.31	0.75	2.95	2.2
F_humid_ambient_24-02-20_03.38.07-03.38.44	1.65	9.4	7.75
F_humid_ambient_24-02-20_03.39.05-03.39.32	2.4	2.85	0.45
F_humid_ambient_24-02-20_03.40.14-03.40.42	7.15	2.8	-4.35
F_humid_ambient_24-02-20_05.45.13-05.45.34	4.5	0	-4.5
F_humid_ambient_24-02-20_05.47.34-05.48.03	0	4	4
F_humid_ambient_24-02-20_05.49.27-05.49.50	1.5	0	-1.5
F_humid_ambient_24-02-20_05.50.29-05.51.12	2.9	11.45	8.55
F_humid_ambient_24-02-20_05.51.24-05.52.00	4.3	0	-4.3
F_humid_ambient_24-02-20_05.52.23-05.53.13	1.9	10.85	8.95
F_humid_ambient_24-02-20_05.54.10-05.54.36	0	4.45	4.45
F_humid_ambient_24-02-20_05.54.57-05.55.32	1.5	4.3	2.8
F_humid_ambient_24-02-20_05.59.08-05.59.38	2.5	14.8	12.3
F_humid_ambient_24-02-20_05.59.34-06.00.00	0	2.85	2.85
F_humid_ambient_24-02-20_20.16.02-20.16.43	0	19.65	19.65
F_humid_ambient_24-02-20_20.17.28-20.19.06	24.5	15.35	-9.15
F_humid_ambient_24-02-20_20.20.04-20.20.40	0	28.8	28.8
F_humid_ambient_24-02-20_20.22.25-20.23.05	0	30.4	30.4
F_humid_ambient_24-02-20_20.23.02-20.24.20	6.15	39.4	33.25
F_humid_ambient_24-02-20_20.25.29-20.26.09	0	15.35	15.35
F_humid_ambient_24-02-20_21.12.31-21.13.27	7.3	20.75	13.45
F_humid_ambient_24-02-20_21.15.10-21.15.36	0	5.55	5.55
F_humid_ambient_24-02-20_21.15.34-21.16.03	3.75	3.6	-0.15
F_humid_ambient_24-02-20_21.15.58-21.16.22	0	6.6	6.6
F_humid_ambient_25-02-20_00.48.47-00.49.17	5.05	0	-5.05
F_humid_ambient_25-02-20_00.49.20-00.50.17	0.95	8.7	7.75
F_humid_ambient_25-02-20_00.50.38-00.51.09	6.35	0	-6.35
F_humid_ambient_25-02-20_00.51.18-00.52.33	0	63.25	63.25
F_humid_ambient_25-02-20_00.52.25-00.53.02	0	7.55	7.55
F_humid_ambient_25-02-20_00.54.47-00.55.24	14.15	0	-14.15
F_humid_ambient_25-02-20_00.55.57-00.58.00	15.05	66.45	51.4
F_humid_ambient_25-02-20_00.57.59-00.58.29	0	16.35	16.35
F_humid_ambient_25-02-20_01.00.50-01.01.32	8.3	6.2	-2.1
F_humid_ambient_25-02-20_01.01.38-01.02.27	9.25	18.75	9.5
F_humid_ambient_25-02-20_01.03.09-01.03.56	0	11.85	11.85
F_humid_ambient_25-02-20_01.05.35-01.06.10	8.7	0	-8.7
F_humid_ambient_25-02-20_01.06.19-01.06.42	0	5.1	5.1
F_humid_ambient_25-02-20_01.06.54-01.07.39	0.15	31	30.85
F_humid_ambient_25-02-20_01.07.51-01.08.11	0.05	4.75	4.7
F_humid_ambient_25-02-20_01.08.05-01.08.37	2.1	6.45	4.35
F_humid_ambient_25-02-20_01.10.27-01.11.03	0	16.5	16.5
F_humid_ambient_25-02-20_01.11.25-01.12.13	4.35	1.2	-3.15
F_humid_ambient_25-02-20_01.12.22-01.13.11	4.25	1.55	-2.7
F_humid_ambient_25-02-20_01.13.11-01.14.07	2.75	22.85	20.1
F_humid_ambient_25-02-20_01.16.07-01.16.36	2.35	0	-2.35
F_humid_ambient_25-02-20_01.18.00-01.18.40	0	16.1	16.1
F_humid_ambient_25-02-20_01.18.37-01.19.35	0	6.25	6.25
F_humid_ambient_25-02-20_01.22.59-01.23.25	1.55	0	-1.55
F_humid_ambient_25-02-20_01.35.10-01.35.22	0	0.8	0.8
F_humid_ambient_25-02-20_01.39.06-01.39.35	1.55	6.1	4.55
F_humid_ambient_25-02-20_03.22.18-03.23.21	3.75	20	16.25
F_humid_ambient_25-02-20_03.23.53-03.24.16	0	2.1	2.1
F_humid_ambient_25-02-20_03.24.23-03.24.53	0	7.4	7.4
F_humid_ambient_25-02-20_03.26.41-03.27.34	16.5	4.4	-12.1
F_humid_ambient_25-02-20_03.29.43-03.30.38	11.05	9.7	-1.35
F_humid_ambient_25-02-20_03.31.44-03.32.10	0	2.65	2.65
F_humid_ambient_25-02-20_03.32.38-03.33.15	0	4.9	4.9
F_humid_ambient_25-02-20_03.36.36-03.37.00	0	8	8
F_humid_ambient_25-02-20_03.36.56-03.37.25	0	8.55	8.55
F_humid_ambient_25-02-20_03.37.47-03.38.33	3.75	8.6	4.85
F_humid_ambient_25-02-20_03.39.04-03.39.26	2.25	0	-2.25
F_humid_ambient_25-02-20_03.40.38-03.41.08	0	10.1	10.1
F_humid_ambient_25-02-20_03.41.15-03.41.40	0	6.2	6.2
F_humid_ambient_25-02-20_03.41.59-03.42.33	0	3.75	3.75
F_humid_ambient_25-02-20_03.43.01-03.43.26	0	3.25	3.25
F_humid_ambient_25-02-20_03.43.30-03.43.51	0	2.6	2.6
F_humid_ambient_25-02-20_03.44.00-03.44.23	0	14.55	14.55
F_humid_ambient_25-02-20_03.44.32-03.44.52	0	4.9	4.9
F_humid_ambient_25-02-20_03.45.53-03.46.19	1.45	2.7	1.25
F_humid_ambient_25-02-20_03.46.32-03.47.05	3.1	10.65	7.55
F_humid_ambient_25-02-20_03.50.54-03.51.22	2.7	7.15	4.45
F_humid_ambient_25-02-20_04.13.06-04.13.27	0	2.15	2.15
F_humid_ambient_25-02-20_05.30.07-05.30.35	0	2.35	2.35
F_humid_ambient_25-02-20_06.02.42-06.03.21	0	5.8	5.8
F_humid_ambient_25-02-20_06.06.12-06.06.38	0	3.7	3.7
F_humid_ambient_25-02-20_06.07.26-06.08.05	0	11.9	11.9
F_humid_ambient_25-02-20_06.08.14-06.08.41	0	4.45	4.45
F_humid_ambient_25-02-20_06.10.08-06.10.31	0	6.9	6.9
F_humid_ambient_25-02-20_19.49.09-19.49.31	1.15	6.3	5.15
