# Supplementary material for: A signal-like role for floral humidity in a nocturnal pollination system
Source: Nat Commun. 2022 Dec 15;13:7773. doi: 10.1038/s41467-022-35353-8 (PMC9755274; doi:10.1038/s41467-022-35353-8)
Supplement: Supplementary file 6 — Source Data [file 41467_2022_35353_MOESM6_ESM.zip › source data/Fig 4h_source data.xlsx]

## Sheet: Sheet1
	Unmanipulated moths
Video	Ambient	Humid	difference in number of entries
M_humid_ambient_06-07-20_00.01.37-00.02.09	3	0	-3
M_humid_ambient_06-07-20_00.03.03-00.03.43	3	3	0
M_humid_ambient_06-07-20_00.04.49-00.05.30	7	0	-7
M_humid_ambient_06-07-20_00.05.28-00.05.56	4	0	-4
M_humid_ambient_06-07-20_00.08.17-00.09.20	1	19	18
M_humid_ambient_06-07-20_03.15.03-03.15.34	0	10	10
M_humid_ambient_06-07-20_03.53.07-03.53.34	0	1	1
M_humid_ambient_06-07-20_04.15.31-04.16.02	0	1	1
M_humid_ambient_06-07-20_20.27.51-20.28.37	0	4	4
M_humid_ambient_06-07-20_20.32.03-20.32.26	0	2	2
M_humid_ambient_06-07-20_20.33.59-20.34.49	0	3	3
M_humid_ambient_06-07-20_20.40.13-20.41.06	4	0	-4
M_humid_ambient_06-07-20_20.41.21-20.41.52	0	9	9
M_humid_ambient_06-07-20_20.43.10-20.43.40	0	2	2
M_humid_ambient_06-07-20_21.14.05-21.14.38	0	6	6
M_humid_ambient_06-07-20_21.16.36-21.18.04[M][0@0][0]	4	7	3
M_humid_ambient_06-07-20_21.20.07-21.20.55	6	1	-5
M_humid_ambient_06-07-20_22.29.32-22.30.08	6	0	-6
M_humid_ambient_07-03-20_01.28.01-01.28.55	4	2	-2
M_humid_ambient_07-03-20_01.36.06-01.36.33	0	2	2
M_humid_ambient_07-03-20_03.13.13-03.14.04	0	2	2
M_humid_ambient_07-03-20_03.17.10-03.17.50	5	9	4
M_humid_ambient_07-03-20_03.20.02-03.20.51	3	0	-3
M_humid_ambient_07-03-20_04.32.44-04.33.35	0	6	6
M_humid_ambient_07-03-20_05.05.49-05.06.27	7	0	-7
M_humid_ambient_07-03-20_05.06.24-05.07.10	3	1	-2
M_humid_ambient_07-03-20_05.14.37-05.15.41	1	0	-1
M_humid_ambient_07-03-20_05.16.58-05.17.32	0	1	1
M_humid_ambient_07-03-20_05.20.02-05.21.32	6	7	1
M_humid_ambient_07-03-20_19.24.35-19.25.34	1	9	8
M_humid_ambient_07-03-20_19.27.22-19.28.54	12	1	-11
M_humid_ambient_07-03-20_19.29.36-19.34.00	7	25	18
M_humid_ambient_07-03-20_19.34.38-19.35.27	1	5	4
M_humid_ambient_07-03-20_19.36.15-19.36.58	4	5	1
M_humid_ambient_07-03-20_19.38.16-19.38.53	4	0	-4
M_humid_ambient_07-03-20_19.40.24-19.40.53	2	2	0
M_humid_ambient_07-03-20_19.40.59-19.41.58	2	4	2
M_humid_ambient_07-03-20_19.43.01-19.43.26	2	0	-2
M_humid_ambient_07-03-20_19.50.11-19.50.54	5	0	-5
M_humid_ambient_07-03-20_19.51.12-19.51.49	2	2	0
M_humid_ambient_07-03-20_19.58.20-19.59.00	0	3	3
M_humid_ambient_07-03-20_19.59.16-19.59.44	3	0	-3
M_humid_ambient_07-03-20_20.01.14-20.01.56	1	0	-1
M_humid_ambient_07-03-20_20.04.10-20.05.08	3	1	-2
M_humid_ambient_07-03-20_20.05.38-20.06.09	2	0	-2
M_humid_ambient_07-03-20_20.06.42-20.07.06	0	19	19
M_humid_ambient_07-03-20_20.07.06-20.08.06	2	5	3
M_humid_ambient_07-03-20_20.47.29-20.48.21	0	5	5
M_humid_ambient_07-03-20_20.51.12-20.51.39	1	0	-1
M_humid_ambient_07-03-20_20.51.39-20.52.08	1	0	-1
M_humid_ambient_07-03-20_20.55.58-20.56.22	1	0	-1
M_humid_ambient_07-03-20_21.16.15-21.16.54	2	0	-2
M_humid_ambient_07-03-20_21.18.15-21.19.45	4	2	-2
M_humid_ambient_07-03-20_21.20.27-21.20.55	3	0	-3
M_humid_ambient_07-03-20_21.21.10-21.21.51	1	5	4
M_humid_ambient_07-03-20_21.23.06-21.24.04	2	1	-1
M_humid_ambient_07-03-20_21.25.01-21.25.36	6	0	-6
M_humid_ambient_07-03-20_21.26.30-21.27.22	1	3	2
M_humid_ambient_07-03-20_22.07.26-22.07.57	5	0	-5
M_humid_ambient_07-03-20_22.16.15-22.16.38	0	2	2
M_humid_ambient_07-03-20_23.31.29-23.32.35	6	3	-3
M_humid_ambient_07-03-20_23.32.47-23.33.10	1	0	-1
M_humid_ambient_07-03-20_23.33.13-23.33.42	2	0	-2
M_humid_ambient_07-03-20_23.34.09-23.34.32	0	1	1
M_humid_ambient_07-03-20_23.34.50-23.35.19	1	2	1
M_humid_ambient_07-03-20_23.36.16-23.36.44	2	1	-1
M_humid_ambient_07-03-20_23.37.32-23.38.02	2	2	0
M_humid_ambient_07-03-20_23.39.28-23.39.55	0	3	3
M_humid_ambient_07-03-20_23.40.37-23.41.00	1	0	-1
M_humid_ambient_07-03-20_23.43.49-23.44.18	1	0	-1
M_humid_ambient_07-03-20_23.45.33-23.46.10	2	0	-2
M_humid_ambient_07-03-20_23.48.49-23.49.18	1	1	0
M_humid_ambient_07-03-20_23.50.30-23.51.28	3	1	-2
M_humid_ambient_07-03-20_23.55.07-23.55.41	1	0	-1
M_humid_ambient_07-07-20_00.54.35-00.55.03	2	0	-2
M_humid_ambient_07-07-20_02.14.27-02.14.51	4	0	-4
M_humid_ambient_07-07-20_02.15.10-02.15.33	0	2	2
M_humid_ambient_07-07-20_02.26.07-02.26.33	1	0	-1
M_humid_ambient_07-07-20_04.14.52-04.15.35	0	3	3
M_humid_ambient_07-07-20_04.16.53-04.17.43	0	2	2
M_humid_ambient_07-07-20_04.18.04-04.18.31	0	3	3
M_humid_ambient_07-07-20_04.25.03-04.25.35	0	1	1
M_humid_ambient_07-07-20_04.26.49-04.27.38	1	1	0
M_humid_ambient_07-07-20_20.49.11-20.50.54	0	7	7
M_humid_ambient_07-07-20_20.52.39-20.53.23	4	0	-4
M_humid_ambient_07-07-20_20.53.20-20.53.44	0	4	4
M_humid_ambient_07-07-20_21.05.59-21.07.21	4	4	0
M_humid_ambient_07-07-20_21.07.54-21.08.49	2	3	1
M_humid_ambient_07-07-20_21.12.10-21.12.46	1	0	-1
M_humid_ambient_07-07-20_21.24.21-21.26.00	0	8	8
M_humid_ambient_07-07-20_21.27.19-21.27.49	0	2	2
M_humid_ambient_07-07-20_21.31.06-21.31.52	1	1	0
M_humid_ambient_07-07-20_21.59.10-21.59.36	2	1	-1
M_humid_ambient_07-07-20_22.10.02-22.10.42	0	13	13
M_humid_ambient_07-07-20_22.55.44-22.56.16	2	1	-1
M_humid_ambient_07-07-20_23.17.53-23.18.21	0	1	1
M_humid_ambient_08-03-20_01.11.13-01.12.03	6	7	1
M_humid_ambient_08-03-20_01.12.13-01.12.33	0	1	1
M_humid_ambient_08-03-20_01.13.12-01.13.40	3	0	-3
M_humid_ambient_08-03-20_01.15.04-01.15.29	0	1	1
M_humid_ambient_08-03-20_01.15.47-01.16.33	0	9	9
M_humid_ambient_08-03-20_01.17.45-01.18.09	1	0	-1
M_humid_ambient_08-03-20_01.18.07-01.18.30	0	2	2
M_humid_ambient_08-03-20_01.19.52-01.20.18	1	0	-1
M_humid_ambient_08-03-20_01.21.29-01.22.19	0	12	12
M_humid_ambient_08-03-20_01.23.43-01.24.08	0	4	4
M_humid_ambient_08-03-20_01.24.23-01.25.14	2	2	0
M_humid_ambient_08-03-20_01.27.41-01.28.14	0	4	4
M_humid_ambient_08-03-20_01.29.05-01.29.43	2	0	-2
M_humid_ambient_08-03-20_01.30.32-01.31.03	0	10	10
M_humid_ambient_08-03-20_02.56.19-02.57.05	6	2	-4
M_humid_ambient_08-03-20_02.57.38-02.58.09	3	0	-3
M_humid_ambient_08-03-20_02.59.06-02.59.30	0	1	1
M_humid_ambient_08-03-20_02.59.42-03.00.13	2	1	-1
M_humid_ambient_08-03-20_03.01.44-03.02.17	2	0	-2
M_humid_ambient_08-03-20_03.02.20-03.02.54	2	1	-1
M_humid_ambient_08-03-20_03.04.51-03.05.25	2	1	-1
M_humid_ambient_08-03-20_03.06.28-03.07.00	4	0	-4
M_humid_ambient_08-03-20_03.08.01-03.08.28	0	2	2
M_humid_ambient_08-03-20_03.09.01-03.09.29	2	0	-2
M_humid_ambient_08-03-20_03.09.35-03.10.13	2	0	-2
M_humid_ambient_08-03-20_03.18.00-03.18.34	3	0	-3
M_humid_ambient_08-03-20_03.18.33-03.19.27	0	3	3
M_humid_ambient_08-03-20_03.19.33-03.19.56	3	0	-3
M_humid_ambient_08-03-20_03.32.15-03.33.03	1	2	1
M_humid_ambient_08-03-20_03.34.12-03.34.41	1	0	-1
M_humid_ambient_08-03-20_18.42.39-18.43.20	0	4	4
M_humid_ambient_08-03-20_18.52.27-18.53.26	0	8	8
M_humid_ambient_08-03-20_18.53.20-18.53.53	0	11	11
M_humid_ambient_08-03-20_19.06.32-19.07.31	0	6	6
M_humid_ambient_08-03-20_19.07.46-19.08.23	0	12	12
M_humid_ambient_08-03-20_19.08.23-19.08.44	2	0	-2
M_humid_ambient_08-03-20_19.08.56-19.09.22	1	0	-1
M_humid_ambient_08-03-20_19.10.28-19.11.07	6	2	-4
M_humid_ambient_08-03-20_19.11.37-19.12.03	2	8	6
M_humid_ambient_08-03-20_19.12.24-19.12.55	0	3	3
M_humid_ambient_08-03-20_19.13.04-19.13.25	0	6	6
M_humid_ambient_08-03-20_19.13.22-19.13.42	0	2	2
M_humid_ambient_08-03-20_19.13.57-19.14.26	2	4	2
M_humid_ambient_08-03-20_19.14.26-19.14.58	1	1	0
M_humid_ambient_08-03-20_19.15.01-19.15.48	0	3	3
M_humid_ambient_08-03-20_19.15.48-19.16.46	0	7	7
M_humid_ambient_08-03-20_19.19.54-19.20.52	0	13	13
M_humid_ambient_08-03-20_19.22.17-19.23.00	5	0	-5
M_humid_ambient_08-03-20_19.22.59-19.23.41	0	8	8
M_humid_ambient_08-03-20_19.23.50-19.24.16	0	2	2
M_humid_ambient_08-03-20_19.25.19-19.25.45	0	4	4
M_humid_ambient_08-03-20_19.27.30-19.27.56	0	1	1
M_humid_ambient_08-03-20_19.30.58-19.31.28	1	0	-1
M_humid_ambient_08-03-20_19.31.34-19.32.02	0	6	6
M_humid_ambient_08-03-20_19.33.05-19.33.41	1	5	4
M_humid_ambient_08-03-20_19.34.05-19.34.42	4	1	-3
M_humid_ambient_08-03-20_19.34.40-19.35.02	0	1	1
M_humid_ambient_08-03-20_20.39.36-20.40.03	0	2	2
M_humid_ambient_08-03-20_20.40.12-20.40.39	0	2	2
M_humid_ambient_08-03-20_20.43.57-20.44.35	4	0	-4
M_humid_ambient_08-03-20_20.47.10-20.47.37	0	1	1
M_humid_ambient_08-03-20_21.04.04-21.04.37	0	6	6
M_humid_ambient_08-03-20_21.05.45-21.06.17	0	6	6
M_humid_ambient_08-03-20_21.06.17-21.07.00	3	0	-3
M_humid_ambient_08-03-20_21.08.03-21.08.34	0	1	1
M_humid_ambient_08-03-20_22.25.06-22.25.43	4	0	-4
M_humid_ambient_08-03-20_22.27.31-22.27.58	2	1	-1
M_humid_ambient_08-03-20_22.27.58-22.29.15	1	6	5
M_humid_ambient_08-03-20_23.36.52-23.37.20	1	0	-1
M_humid_ambient_09-03-20_00.33.19-00.33.43	1	1	0
M_humid_ambient_09-03-20_00.37.01-00.37.28	0	4	4
M_humid_ambient_09-03-20_03.11.28-03.12.35	0	18	18
M_humid_ambient_09-03-20_03.13.02-03.13.57	4	6	2
M_humid_ambient_09-03-20_03.14.18-03.14.47	0	6	6
M_humid_ambient_09-03-20_03.40.20-03.40.51	3	0	-3
M_humid_ambient_09-03-20_03.43.06-03.43.34	0	2	2
M_humid_ambient_09-03-20_05.16.58-05.17.38	0	4	4
M_humid_ambient_09-03-20_05.18.20-05.19.02	0	5	5
M_humid_ambient_09-03-20_05.19.14-05.20.09	0	3	3
M_humid_ambient_09-03-20_05.24.15-05.24.49	3	0	-3
M_humid_ambient_09-03-20_05.26.37-05.27.17	5	0	-5
M_humid_ambient_09-03-20_05.28.08-05.28.47	0	5	5
M_humid_ambient_09-03-20_05.51.54-05.52.50	1	11	10
M_humid_ambient_09-03-20_05.53.02-05.53.26	0	2	2
M_humid_ambient_09-03-20_05.53.26-05.53.50	0	3	3
M_humid_ambient_09-03-20_18.54.42-18.55.22	3	0	-3
M_humid_ambient_09-03-20_19.00.01-19.00.31	0	4	4
M_humid_ambient_09-03-20_19.00.31-19.01.14	5	4	-1
M_humid_ambient_09-03-20_19.03.11-19.03.35	1	0	-1
M_humid_ambient_09-03-20_19.04.23-19.04.49	0	5	5
M_humid_ambient_09-03-20_19.13.49-19.14.13	2	0	-2
M_humid_ambient_09-03-20_19.22.07-19.22.45	2	5	3
M_humid_ambient_09-03-20_19.27.19-19.28.24	0	9	9
M_humid_ambient_09-03-20_19.30.40-19.31.52	0	6	6
M_humid_ambient_09-03-20_19.32.43-19.33.07	0	2	2
M_humid_ambient_09-03-20_19.33.04-19.33.26	0	1	1
M_humid_ambient_09-03-20_20.00.23-20.00.55	0	1	1
M_humid_ambient_09-03-20_20.01.16-20.01.36	0	1	1
M_humid_ambient_09-03-20_20.53.23-20.53.55	1	1	0
M_humid_ambient_09-03-20_21.41.16-21.42.17	0	10	10
M_humid_ambient_09-03-20_21.59.29-21.59.56	0	1	1
M_humid_ambient_09-03-20_22.00.47-22.01.15	0	2	2
M_humid_ambient_09-03-20_22.01.09-22.01.36	0	1	1
M_humid_ambient_09-03-20_22.02.54-22.03.29	1	1	0
M_humid_ambient_09-03-20_23.04.25-23.05.08	1	5	4
M_humid_ambient_09-03-20_23.17.32-23.18.00	1	0	-1
M_humid_ambient_09-03-20_23.19.39-23.20.25	0	12	12
M_humid_ambient_09-03-20_23.25.04-23.25.29	0	4	4
M_humid_ambient_09-03-20_23.26.31-23.26.54	0	1	1
M_humid_ambient_09-03-20_23.35.00-23.35.40	4	0	-4
M_humid_ambient_09-03-20_23.37.03-23.37.30	0	3	3
M_humid_ambient_09-03-20_23.37.33-23.38.06	0	3	3
M_humid_ambient_13-02-20_06.02.22-06.03.00	0	5	5
M_humid_ambient_13-02-20_06.03.59-06.04.29	2	0	-2
M_humid_ambient_13-02-20_06.06.29-06.07.11	1	4	3
M_humid_ambient_13-02-20_06.07.57-06.08.35	1	1	0
M_humid_ambient_13-02-20_06.10.55-06.11.54	2	1	-1
M_humid_ambient_13-02-20_06.14.20-06.14.53	0	2	2
M_humid_ambient_13-02-20_06.16.05-06.16.45	1	3	2
M_humid_ambient_13-02-20_06.23.52-06.24.22	1	0	-1
M_humid_ambient_13-02-20_06.25.38-06.26.00	1	0	-1
M_humid_ambient_13-02-20_21.09.38-21.10.25	0	7	7
M_humid_ambient_13-02-20_21.10.43-21.11.31	0	14	14
M_humid_ambient_13-02-20_21.11.27-21.11.57	0	6	6
M_humid_ambient_13-02-20_21.39.45-21.40.22	3	0	-3
M_humid_ambient_14-03-20_00.07.16-00.08.00	1	2	1
M_humid_ambient_14-03-20_00.14.56-00.15.21	0	1	1
M_humid_ambient_14-03-20_00.15.36-00.16.44	1	0	-1
M_humid_ambient_14-03-20_00.17.23-00.18.05	4	0	-4
M_humid_ambient_14-03-20_03.00.17-03.00.47	3	0	-3
M_humid_ambient_14-03-20_18.23.03-18.24.46	0	12	12
M_humid_ambient_14-03-20_18.24.49-18.25.27	5	11	6
M_humid_ambient_14-03-20_18.25.30-18.26.15	3	10	7
M_humid_ambient_14-03-20_18.29.32-18.31.06	2	8	6
M_humid_ambient_14-03-20_18.31.12-18.31.36	1	4	3
M_humid_ambient_14-03-20_18.31.33-18.32.00	3	0	-3
M_humid_ambient_14-03-20_18.45.19-18.45.47	0	3	3
M_humid_ambient_14-03-20_18.47.59-18.48.25	4	0	-4
M_humid_ambient_14-03-20_18.48.46-18.49.51	2	10	8
M_humid_ambient_14-03-20_18.50.21-18.50.58	0	7	7
M_humid_ambient_14-03-20_18.52.04-18.52.26	1	0	-1
M_humid_ambient_14-03-20_18.53.05-18.53.44	2	3	1
M_humid_ambient_14-03-20_18.53.39-18.54.02	1	0	-1
M_humid_ambient_14-03-20_18.54.44-18.55.25	3	6	3
M_humid_ambient_14-03-20_18.56.49-18.57.22	0	3	3
M_humid_ambient_14-03-20_18.57.25-18.57.55	0	2	2
M_humid_ambient_14-03-20_18.58.01-18.58.29	0	1	1
M_humid_ambient_14-03-20_18.58.38-18.59.09	2	4	2
M_humid_ambient_14-03-20_19.03.34-19.04.12	1	1	0
M_humid_ambient_14-03-20_19.06.32-19.07.16	2	1	-1
M_humid_ambient_14-03-20_19.08.25-19.08.56	1	11	10
M_humid_ambient_14-03-20_19.09.35-19.09.56	0	1	1
M_humid_ambient_14-03-20_19.09.53-19.10.31	2	1	-1
M_humid_ambient_14-03-20_19.10.28-19.11.35	5	6	1
M_humid_ambient_14-03-20_19.12.18-19.13.00	2	2	0
M_humid_ambient_14-03-20_19.14.58-19.15.38	1	1	0
M_humid_ambient_14-03-20_19.15.38-19.16.04	1	0	-1
M_humid_ambient_14-03-20_19.16.34-19.16.57	0	3	3
M_humid_ambient_14-03-20_19.17.01-19.17.31	3	2	-1
M_humid_ambient_14-03-20_19.18.04-19.18.35	1	2	1
M_humid_ambient_14-03-20_19.18.59-19.19.27	3	1	-2
M_humid_ambient_14-03-20_19.19.48-19.20.13	3	0	-3
M_humid_ambient_14-03-20_19.20.12-19.20.40	2	2	0
M_humid_ambient_14-03-20_19.20.55-19.21.23	0	2	2
M_humid_ambient_14-03-20_19.21.38-19.22.00	0	1	1
M_humid_ambient_14-03-20_19.22.12-19.22.40	1	1	0
M_humid_ambient_14-03-20_19.24.58-19.25.29	0	1	1
M_humid_ambient_14-03-20_19.26.20-19.27.00	2	3	1
M_humid_ambient_14-03-20_19.29.32-19.30.21	2	3	1
M_humid_ambient_14-03-20_19.33.12-19.34.00	1	1	0
M_humid_ambient_14-03-20_19.34.17-19.34.48	1	2	1
M_humid_ambient_14-03-20_19.35.21-19.35.57	1	3	2
M_humid_ambient_14-03-20_19.36.33-19.37.14	0	3	3
M_humid_ambient_14-03-20_19.37.20-19.37.42	0	4	4
M_humid_ambient_14-03-20_19.37.51-19.38.18	1	1	0
M_humid_ambient_14-03-20_19.39.06-19.39.33	1	3	2
M_humid_ambient_14-03-20_19.39.28-19.40.02	1	1	0
M_humid_ambient_14-03-20_19.54.12-19.54.41	0	3	3
M_humid_ambient_14-03-20_20.54.21-20.55.19	3	1	-2
M_humid_ambient_14-03-20_21.02.01-21.02.27	0	5	5
M_humid_ambient_14-03-20_21.03.21-21.03.44	0	1	1
M_humid_ambient_14-03-20_22.32.49-22.33.38	0	2	2
M_humid_ambient_14-03-20_23.10.24-23.11.03	3	0	-3
M_humid_ambient_14-03-20_23.13.39-23.14.10	1	3	2
M_humid_ambient_14-03-20_23.15.28-23.16.02	3	0	-3
M_humid_ambient_14-03-20_23.17.05-23.17.32	1	1	0
M_humid_ambient_15-02-20_18.06.59-18.07.19	0	2	2
M_humid_ambient_15-02-20_18.45.35-18.46.14	0	6	6
M_humid_ambient_15-02-20_18.47.08-18.48.26	5	3	-2
M_humid_ambient_15-02-20_19.11.11-19.11.33	0	1	1
M_humid_ambient_15-02-20_20.03.42-20.04.03	0	1	1
M_humid_ambient_15-02-20_20.04.13-20.04.34	0	3	3
M_humid_ambient_15-02-20_20.35.01-20.35.26	0	2	2
M_humid_ambient_21-02-20_01.28.32-01.29.10	0	3	3
M_humid_ambient_21-02-20_01.29.24-01.29.46	0	2	2
M_humid_ambient_21-02-20_01.48.42-01.49.09	0	1	1
M_humid_ambient_21-02-20_19.10.53-19.11.42	0	3	3
M_humid_ambient_21-02-20_19.13.37-19.14.40	2	1	-1
M_humid_ambient_21-02-20_19.23.58-19.24.49	1	0	-1
M_humid_ambient_21-02-20_19.25.33-19.26.09	2	0	-2
M_humid_ambient_21-02-20_20.48.24-20.49.00	2	1	-1
M_humid_ambient_27-02-20_05.38.57-05.39.27	0	1	1
M_humid_ambient_27-02-20_06.12.14-06.12.35	4	0	-4
M_humid_ambient_27-02-20_06.12.30-06.12.57	5	0	-5
M_humid_ambient_27-02-20_06.15.48-06.16.09	1	0	-1
M_humid_ambient_27-02-20_06.30.24-06.30.44	3	0	-3
M_humid_ambient_27-02-20_20.27.06-20.27.51	5	10	5
M_humid_ambient_27-02-20_20.28.03-20.28.52	3	0	-3
M_humid_ambient_27-02-20_20.31.19-20.31.50	0	3	3
M_humid_ambient_27-02-20_20.31.44-20.32.07	0	4	4
M_humid_ambient_27-02-20_20.32.10-20.32.33	0	8	8
M_humid_ambient_27-02-20_20.32.30-20.33.24	0	7	7
M_humid_ambient_27-02-20_20.34.24-20.35.10	3	0	-3
M_humid_ambient_27-02-20_20.35.22-20.35.55	0	1	1
M_humid_ambient_27-02-20_20.35.55-20.36.18	0	5	5
M_humid_ambient_27-02-20_20.37.51-20.38.31	2	0	-2
M_humid_ambient_27-02-20_20.40.30-20.41.20	2	0	-2
M_humid_ambient_27-02-20_20.44.56-20.45.28	4	5	1
M_humid_ambient_27-02-20_20.46.52-20.47.22	3	0	-3
M_humid_ambient_27-02-20_20.47.31-20.47.58	5	0	-5
M_humid_ambient_27-02-20_20.49.16-20.49.41	1	0	-1
M_humid_ambient_27-02-20_20.49.38-20.50.07	0	3	3
M_humid_ambient_27-02-20_21.39.46-21.40.12	1	0	-1
M_humid_ambient_27-02-20_21.42.09-21.42.48	0	3	3
M_humid_ambient_27-02-20_21.43.51-21.44.18	0	1	1
M_humid_ambient_27-02-20_21.44.24-21.44.54	1	0	-1
M_humid_ambient_28-02-20_03.05.37-03.06.14	1	0	-1
M_humid_ambient_28-02-20_05.52.25-05.52.51	0	1	1
M_humid_ambient_28-02-20_18.54.53-18.55.27	3	0	-3
M_humid_ambient_28-02-20_18.58.12-18.59.06	3	2	-1
M_humid_ambient_28-02-20_20.53.16-20.53.44	0	5	5
M_humid_ambient_28-02-20_20.53.47-20.54.31	0	8	8
M_humid_ambient_28-02-20_20.56.28-20.57.06	3	7	4
M_humid_ambient_28-02-20_20.58.53-20.59.32	1	3	2
M_humid_ambient_28-02-20_21.00.17-21.00.39	0	2	2
M_humid_ambient_28-02-20_21.10.18-21.10.45	0	2	2
F_humid_ambient_01-03-20_03.00.33-03.01.09	0	1	-1
F_humid_ambient_01-03-20_03.14.13-03.14.46	0	1	-1
F_humid_ambient_01-03-20_04.43.27-04.44.05	1	0	1
F_humid_ambient_01-03-20_19.10.56-19.12.24	2	0	2
F_humid_ambient_01-03-20_19.22.17-19.22.50	2	0	2
F_humid_ambient_01-03-20_19.25.53-19.26.27	3	0	3
F_humid_ambient_01-03-20_22.28.20-22.29.00	1	0	1
F_humid_ambient_09-07-20_03.51.45-03.52.28	1	0	1
F_humid_ambient_09-07-20_03.57.54-03.58.23	0	1	-1
F_humid_ambient_09-07-20_20.10.36-20.10.57	0	2	-2
F_humid_ambient_09-07-20_20.10.51-20.11.45	0	1	-1
F_humid_ambient_09-07-20_20.48.01-20.48.56	2	0	2
F_humid_ambient_09-07-20_20.50.35-20.51.23	0	1	-1
F_humid_ambient_09-07-20_20.56.11-20.58.00	4	0	4
F_humid_ambient_09-07-20_21.00.56-21.01.24	0	2	-2
F_humid_ambient_10-02-20_02.19.27-02.19.57	1	0	1
F_humid_ambient_10-02-20_02.19.56-02.20.35	0	3	-3
F_humid_ambient_10-02-20_02.36.03-02.37.07	6	0	6
F_humid_ambient_10-02-20_02.37.59-02.38.38	2	0	2
F_humid_ambient_10-02-20_02.38.52-02.39.46	6	6	0
F_humid_ambient_10-02-20_04.23.58-04.24.38	1	0	1
F_humid_ambient_10-02-20_04.25.17-04.25.52	2	1	1
F_humid_ambient_10-02-20_04.27.24-04.27.49	4	0	4
F_humid_ambient_10-02-20_04.29.01-04.29.30	1	0	1
F_humid_ambient_10-02-20_04.29.32-04.30.07	2	4	-2
F_humid_ambient_10-02-20_04.30.03-04.30.45	0	2	-2
F_humid_ambient_10-02-20_04.33.47-04.34.17	1	0	1
F_humid_ambient_10-02-20_04.34.23-04.34.47	1	0	1
F_humid_ambient_10-02-20_04.36.25-04.37.00	3	0	3
F_humid_ambient_10-02-20_04.37.40-04.38.02	1	0	1
F_humid_ambient_10-02-20_04.39.52-04.40.26	1	0	1
F_humid_ambient_10-02-20_04.40.52-04.41.22	1	0	1
F_humid_ambient_10-02-20_04.42.28-04.42.53	1	0	1
F_humid_ambient_10-02-20_04.43.01-04.43.46	4	0	4
F_humid_ambient_10-02-20_04.48.20-04.48.40	1	0	1
F_humid_ambient_10-02-20_06.32.40-06.33.12	1	2	-1
F_humid_ambient_10-02-20_06.57.40-06.58.07	1	0	1
F_humid_ambient_10-02-20_07.04.45-07.05.11	1	0	1
F_humid_ambient_10-02-20_07.06.03-07.06.35	2	0	2
F_humid_ambient_10-02-20_07.07.19-07.07.47	1	0	1
F_humid_ambient_10-02-20_20.02.25-20.03.18	26	0	26
F_humid_ambient_10-02-20_20.03.27-20.04.34	25	2	23
F_humid_ambient_10-02-20_20.06.16-20.06.57	10	0	10
F_humid_ambient_10-02-20_20.07.04-20.07.23	1	0	1
F_humid_ambient_10-02-20_20.07.33-20.08.51	8	0	8
F_humid_ambient_10-02-20_20.08.59-20.10.23	3	3	0
F_humid_ambient_10-02-20_20.10.28-20.12.04	10	2	8
F_humid_ambient_10-02-20_20.11.58-20.13.04	13	0	13
F_humid_ambient_10-02-20_20.13.18-20.14.00	0	7	-7
F_humid_ambient_10-02-20_20.14.07-20.15.51	23	4	19
F_humid_ambient_10-02-20_20.16.26-20.17.00	1	0	1
F_humid_ambient_10-02-20_20.17.25-20.18.00	5	0	5
F_humid_ambient_10-02-20_20.17.57-20.18.26	2	0	2
F_humid_ambient_10-02-20_20.21.17-20.21.55	2	1	1
F_humid_ambient_10-02-20_20.23.21-20.24.06	7	0	7
F_humid_ambient_10-02-20_20.24.10-20.24.30	1	0	1
F_humid_ambient_10-02-20_20.24.56-20.25.17	7	0	7
F_humid_ambient_10-02-20_20.26.39-20.27.08	2	1	1
F_humid_ambient_10-02-20_20.27.18-20.27.50	0	12	-12
F_humid_ambient_10-02-20_20.29.49-20.30.20	1	0	1
F_humid_ambient_10-02-20_20.30.23-20.30.58	1	0	1
F_humid_ambient_10-02-20_20.31.44-20.32.40	0	4	-4
F_humid_ambient_10-02-20_20.33.02-20.34.02	10	3	7
F_humid_ambient_10-02-20_20.34.58-20.35.33	5	0	5
F_humid_ambient_10-02-20_20.35.33-20.36.00	1	1	0
F_humid_ambient_10-02-20_20.36.09-20.36.55	2	4	-2
F_humid_ambient_10-02-20_20.38.37-20.39.26	1	0	1
F_humid_ambient_10-02-20_20.39.56-20.40.55	10	1	9
F_humid_ambient_10-02-20_20.41.01-20.41.24	1	0	1
F_humid_ambient_10-02-20_20.41.52-20.42.31	1	3	-2
F_humid_ambient_10-02-20_20.43.07-20.43.30	1	0	1
F_humid_ambient_10-02-20_20.44.34-20.45.17	3	2	1
F_humid_ambient_10-02-20_20.45.53-20.46.27	5	0	5
F_humid_ambient_10-02-20_20.46.57-20.47.29	1	1	0
F_humid_ambient_10-02-20_20.48.01-20.48.38	3	0	3
F_humid_ambient_10-02-20_20.49.24-20.50.10	10	1	9
F_humid_ambient_10-02-20_20.50.05-20.50.51	2	2	0
F_humid_ambient_10-02-20_20.51.07-20.51.36	1	0	1
F_humid_ambient_10-02-20_20.51.36-20.52.53	12	1	11
F_humid_ambient_10-02-20_23.19.00-23.20.34	6	1	5
F_humid_ambient_10-02-20_23.21.24-23.21.55	1	1	0
F_humid_ambient_10-02-20_23.22.34-23.23.00	3	0	3
F_humid_ambient_10-02-20_23.23.23-23.24.24	3	9	-6
F_humid_ambient_10-02-20_23.24.24-23.24.58	1	1	0
F_humid_ambient_10-02-20_23.25.10-23.26.00	3	4	-1
F_humid_ambient_10-02-20_23.26.11-23.26.39	1	0	1
F_humid_ambient_10-02-20_23.27.07-23.27.33	2	0	2
F_humid_ambient_10-02-20_23.28.39-23.29.38	4	2	2
F_humid_ambient_10-02-20_23.30.08-23.30.44	6	0	6
F_humid_ambient_10-02-20_23.30.48-23.32.13	3	3	0
F_humid_ambient_10-02-20_23.32.15-23.33.13	4	3	1
F_humid_ambient_11-03-20_00.15.10-00.15.40	0	6	-6
F_humid_ambient_11-03-20_00.20.32-00.21.22	1	2	-1
F_humid_ambient_11-03-20_00.22.10-00.22.35	0	4	-4
F_humid_ambient_11-03-20_00.22.32-00.22.55	0	1	-1
F_humid_ambient_11-03-20_00.23.52-00.24.30	4	0	4
F_humid_ambient_11-03-20_00.24.43-00.25.18	3	1	2
F_humid_ambient_11-03-20_00.28.00-00.28.29	0	1	-1
F_humid_ambient_11-03-20_00.29.02-00.29.29	1	1	0
F_humid_ambient_11-03-20_00.30.20-00.31.02	1	2	-1
F_humid_ambient_11-03-20_00.31.23-00.32.00	5	0	5
F_humid_ambient_11-03-20_02.37.34-02.38.15	6	3	3
F_humid_ambient_11-03-20_02.40.40-02.41.08	0	4	-4
F_humid_ambient_11-03-20_02.48.38-02.49.09	1	1	0
F_humid_ambient_11-03-20_02.51.18-02.51.46	0	2	-2
F_humid_ambient_11-03-20_04.56.28-04.57.36	3	7	-4
F_humid_ambient_11-03-20_04.57.36-04.58.18	2	2	0
F_humid_ambient_11-03-20_04.59.24-05.00.05	4	1	3
F_humid_ambient_11-03-20_05.01.05-05.01.39	1	3	-2
F_humid_ambient_11-03-20_06.07.54-06.08.24	0	2	-2
F_humid_ambient_11-03-20_06.08.17-06.08.42	0	2	-2
F_humid_ambient_11-03-20_06.10.20-06.10.49	1	0	1
F_humid_ambient_11-03-20_06.10.58-06.11.30	1	1	0
F_humid_ambient_11-03-20_06.12.03-06.12.29	1	0	1
F_humid_ambient_11-03-20_06.13.08-06.13.33	6	0	6
F_humid_ambient_11-03-20_06.14.20-06.14.43	1	0	1
F_humid_ambient_11-03-20_18.08.49-18.09.35	13	0	13
F_humid_ambient_11-03-20_18.09.35-18.09.56	6	0	6
F_humid_ambient_11-03-20_18.10.17-18.10.38	5	0	5
F_humid_ambient_11-03-20_18.10.41-18.11.29	10	0	10
F_humid_ambient_11-03-20_18.11.29-18.12.40	10	0	10
F_humid_ambient_11-03-20_18.13.34-18.14.57	16	0	16
F_humid_ambient_11-03-20_18.15.16-18.17.27	5	11	-6
F_humid_ambient_11-03-20_18.19.08-18.19.52	5	1	4
F_humid_ambient_11-03-20_18.20.18-18.21.13[M][0@0][	6	0	6
F_humid_ambient_11-03-20_20.51.15-20.52.00	0	2	-2
F_humid_ambient_11-03-20_20.56.42-20.57.06	1	0	1
F_humid_ambient_11-03-20_20.57.24-20.58.08	0	5	-5
F_humid_ambient_11-03-20_20.58.11-20.58.46	5	0	5
F_humid_ambient_11-03-20_20.59.01-20.59.53[M][0@0][	10	0	10
F_humid_ambient_11-03-20_20.59.51-21.00.38	5	0	5
F_humid_ambient_11-03-20_21.00.33-21.00.58	2	0	2
F_humid_ambient_16-03-20_02.43.39-02.44.02	1	0	1
F_humid_ambient_16-03-20_18.48.35-18.49.00	1	0	1
F_humid_ambient_16-03-20_19.09.49-19.10.25	7	0	7
F_humid_ambient_16-03-20_19.30.19-19.30.43	0	1	-1
F_humid_ambient_16-03-20_23.21.10-23.21.33	0	1	-1
F_humid_ambient_16-03-20_23.23.12-23.23.37	0	1	-1
F_humid_ambient_16-03-20_23.23.49-23.24.11	1	0	1
F_humid_ambient_18-02-20_19.38.01-19.38.27	0	1	-1
F_humid_ambient_18-02-20_19.42.33-19.43.26	15	0	15
F_humid_ambient_18-02-20_19.43.25-19.44.03	7	2	5
F_humid_ambient_18-02-20_20.38.35-20.39.50	12	2	10
F_humid_ambient_18-02-20_20.39.52-20.40.21	1	0	1
F_humid_ambient_18-02-20_23.24.30-23.25.06	1	3	-2
F_humid_ambient_18-02-20_23.25.58-23.26.26	2	0	2
F_humid_ambient_18-03-20_00.51.45-00.52.17	3	1	2
F_humid_ambient_18-03-20_00.52.23-00.53.12	4	2	2
F_humid_ambient_18-03-20_01.00.28-01.01.05	3	0	3
F_humid_ambient_18-03-20_03.10.21-03.10.42	2	0	2
F_humid_ambient_18-03-20_03.10.41-03.11.10	3	0	3
F_humid_ambient_18-03-20_03.14.55-03.15.30	3	0	3
F_humid_ambient_18-03-20_03.45.38-03.46.30	7	1	6
F_humid_ambient_18-03-20_05.19.29-05.20.04	2	1	1
F_humid_ambient_18-03-20_18.46.29-18.50.35	27	0	27
F_humid_ambient_18-03-20_19.03.30-19.04.28	5	6	-1
F_humid_ambient_18-03-20_19.05.22-19.05.50	3	0	3
F_humid_ambient_18-03-20_19.05.43-19.08.05	11	4	7
F_humid_ambient_18-03-20_19.08.21-19.09.30	2	11	-9
F_humid_ambient_18-03-20_19.10.52-19.12.04	10	9	1
F_humid_ambient_18-03-20_19.12.25-19.14.14	4	7	-3
F_humid_ambient_18-03-20_19.14.47-19.15.56	17	3	14
F_humid_ambient_18-03-20_19.19.37-19.20.10	1	2	-1
F_humid_ambient_18-03-20_19.20.14-19.20.49	3	1	2
F_humid_ambient_18-03-20_19.20.47-19.21.12	1	1	0
F_humid_ambient_18-03-20_19.21.10-19.21.41	2	0	2
F_humid_ambient_18-03-20_19.21.37-19.23.00	20	3	17
F_humid_ambient_18-03-20_19.23.11-19.23.42	2	2	0
F_humid_ambient_19-03-20_02.17.25-02.18.31	6	2	4
F_humid_ambient_19-03-20_02.18.40-02.19.05	0	1	-1
F_humid_ambient_19-03-20_02.20.08-02.20.49	1	0	1
F_humid_ambient_19-03-20_02.21.07-02.21.33	0	1	-1
F_humid_ambient_19-03-20_02.23.30-02.24.20	3	1	2
F_humid_ambient_19-03-20_02.26.44-02.27.29	1	2	-1
F_humid_ambient_19-03-20_03.11.49-03.12.28	0	1	-1
F_humid_ambient_19-03-20_04.09.00-04.09.25	1	0	1
F_humid_ambient_19-03-20_18.48.46-18.49.19	1	0	1
F_humid_ambient_19-03-20_19.27.03-19.27.34	2	0	2
F_humid_ambient_19-03-20_19.29.22-19.29.57	4	0	4
F_humid_ambient_19-03-20_19.30.45-19.31.27	1	9	-8
F_humid_ambient_19-03-20_19.33.18-19.34.15	0	5	-5
F_humid_ambient_19-03-20_19.34.11-19.37.34	21	7	14
F_humid_ambient_19-03-20_19.37.43-19.40.21	19	10	9
F_humid_ambient_19-03-20_19.40.39-19.41.14	0	3	-3
F_humid_ambient_19-03-20_19.41.14-19.42.50	15	5	10
F_humid_ambient_19-03-20_19.42.45-19.45.08	19	7	12
F_humid_ambient_19-03-20_19.45.47-19.46.36	14	0	14
F_humid_ambient_19-03-20_19.46.45-19.48.13	8	7	1
F_humid_ambient_19-03-20_19.48.19-19.49.13	6	1	5
F_humid_ambient_19-03-20_19.49.40-19.50.34	6	2	4
F_humid_ambient_19-03-20_19.51.25-19.52.25	2	14	-12
F_humid_ambient_19-03-20_19.53.25-19.54.13	9	3	6
F_humid_ambient_19-03-20_19.54.34-19.55.21	1	9	-8
F_humid_ambient_19-03-20_19.55.45-19.56.19	0	3	-3
F_humid_ambient_19-03-20_19.56.31-19.57.26	3	2	1
F_humid_ambient_19-03-20_21.48.14-21.49.57	12	12	0
F_humid_ambient_19-03-20_21.51.03-21.51.52	1	10	-9
F_humid_ambient_19-03-20_21.52.13-21.52.53	3	2	1
F_humid_ambient_19-03-20_21.52.50-21.54.03	3	5	-2
F_humid_ambient_19-03-20_21.55.27-21.56.12	0	7	-7
F_humid_ambient_19-03-20_21.56.27-21.57.18	8	6	2
F_humid_ambient_19-03-20_21.58.03-21.58.31	2	0	2
F_humid_ambient_19-03-20_21.59.55-22.00.35	3	1	2
F_humid_ambient_19-03-20_22.00.32-22.01.04	2	1	1
F_humid_ambient_19-03-20_22.01.25-22.02.04	1	3	-2
F_humid_ambient_19-03-20_22.02.55-22.03.25	1	1	0
F_humid_ambient_19-03-20_22.06.42-22.07.25	9	1	8
F_humid_ambient_19-03-20_22.09.10-22.09.47	5	3	2
F_humid_ambient_23-02-20_02.08.10-02.08.52	8	1	7
F_humid_ambient_23-02-20_05.10.07-05.10.30	1	0	1
F_humid_ambient_23-02-20_18.33.17-18.33.56	2	3	-1
F_humid_ambient_23-02-20_19.02.07-19.02.30	1	0	1
F_humid_ambient_23-02-20_19.18.01-19.18.25	2	0	2
F_humid_ambient_23-02-20_19.35.53-19.36.25	1	0	1
F_humid_ambient_23-02-20_19.38.07-19.38.39	1	0	1
F_humid_ambient_23-02-20_19.52.51-19.53.44	6	1	5
F_humid_ambient_24-02-20_03.28.59-03.29.35	1	1	0
F_humid_ambient_24-02-20_03.30.02-03.30.36	4	0	4
F_humid_ambient_24-02-20_03.30.51-03.31.17	0	2	-2
F_humid_ambient_24-02-20_03.31.41-03.32.06	1	2	-1
F_humid_ambient_24-02-20_03.32.18-03.32.41	0	1	-1
F_humid_ambient_24-02-20_03.32.47-03.33.10	1	1	0
F_humid_ambient_24-02-20_03.33.58-03.34.19	0	1	-1
F_humid_ambient_24-02-20_03.35.43-03.36.09	1	0	1
F_humid_ambient_24-02-20_03.36.05-03.36.31	1	1	0
F_humid_ambient_24-02-20_03.38.07-03.38.44	3	1	2
F_humid_ambient_24-02-20_03.39.05-03.39.32	2	1	1
F_humid_ambient_24-02-20_03.40.14-03.40.42	1	3	-2
F_humid_ambient_24-02-20_05.45.13-05.45.34	0	1	-1
F_humid_ambient_24-02-20_05.47.34-05.48.03	1	0	1
F_humid_ambient_24-02-20_05.49.27-05.49.50	0	1	-1
F_humid_ambient_24-02-20_05.50.29-05.51.12	5	4	1
F_humid_ambient_24-02-20_05.51.24-05.52.00	0	3	-3
F_humid_ambient_24-02-20_05.52.23-05.53.13	5	1	4
F_humid_ambient_24-02-20_05.54.10-05.54.36	1	0	1
F_humid_ambient_24-02-20_05.54.57-05.55.32	2	2	0
F_humid_ambient_24-02-20_05.59.08-05.59.38	3	2	1
F_humid_ambient_24-02-20_05.59.34-06.00.00	1	0	1
F_humid_ambient_24-02-20_20.03.53-20.04.20	10	0	10
F_humid_ambient_24-02-20_20.11.39-20.12.05	1	1	0
F_humid_ambient_24-02-20_20.16.02-20.16.43	8	0	8
F_humid_ambient_24-02-20_20.17.28-20.19.06	5	12	-7
F_humid_ambient_24-02-20_20.20.04-20.20.40	5	0	5
F_humid_ambient_24-02-20_20.22.25-20.23.05	7	0	7
F_humid_ambient_24-02-20_20.23.02-20.24.20	16	2	14
F_humid_ambient_24-02-20_20.25.29-20.26.09	2	0	2
F_humid_ambient_24-02-20_21.12.31-21.13.27	10	2	8
F_humid_ambient_24-02-20_21.15.10-21.15.36	1	0	1
F_humid_ambient_24-02-20_21.15.34-21.16.03	1	2	-1
F_humid_ambient_24-02-20_21.15.58-21.16.22	3	0	3
F_humid_ambient_25-02-20_00.48.47-00.49.17	0	1	-1
F_humid_ambient_25-02-20_00.49.20-00.50.17	5	3	2
F_humid_ambient_25-02-20_00.50.38-00.51.09	0	3	-3
F_humid_ambient_25-02-20_00.51.18-00.52.33	12	0	12
F_humid_ambient_25-02-20_00.52.25-00.53.02	1	0	1
F_humid_ambient_25-02-20_00.54.47-00.55.24	0	5	-5
F_humid_ambient_25-02-20_00.55.57-00.58.00	17	7	10
F_humid_ambient_25-02-20_00.57.59-00.58.29	4	0	4
F_humid_ambient_25-02-20_01.00.50-01.01.32	1	2	-1
F_humid_ambient_25-02-20_01.01.38-01.02.27	11	2	9
F_humid_ambient_25-02-20_01.03.09-01.03.56	10	0	10
F_humid_ambient_25-02-20_01.05.35-01.06.10	0	2	-2
F_humid_ambient_25-02-20_01.06.19-01.06.42	1	0	1
F_humid_ambient_25-02-20_01.06.54-01.07.39	3	0	3
F_humid_ambient_25-02-20_01.07.51-01.08.11	1	0	1
F_humid_ambient_25-02-20_01.08.05-01.08.37	2	2	0
F_humid_ambient_25-02-20_01.10.27-01.11.03	4	0	4
F_humid_ambient_25-02-20_01.12.22-01.13.11	0	1	-1
F_humid_ambient_25-02-20_01.13.11-01.14.07[M][0@0][	7	2	5
F_humid_ambient_25-02-20_01.18.00-01.18.40	5	0	5
F_humid_ambient_25-02-20_01.18.37-01.19.35	3	1	2
F_humid_ambient_25-02-20_01.22.59-01.23.25	1	0	1
F_humid_ambient_25-02-20_01.35.10-01.35.22	2	0	2
F_humid_ambient_25-02-20_01.39.06-01.39.35	5	0	5
F_humid_ambient_25-02-20_01.39.41-01.40.13	1	0	1
F_humid_ambient_25-02-20_03.22.18-03.23.21	4	2	2
F_humid_ambient_25-02-20_03.23.53-03.24.16	1	0	1
F_humid_ambient_25-02-20_03.24.23-03.24.53	4	0	4
F_humid_ambient_25-02-20_03.26.41-03.27.34	1	20	-19
F_humid_ambient_25-02-20_03.29.43-03.30.38	5	5	0
F_humid_ambient_25-02-20_03.31.44-03.32.10	1	0	1
F_humid_ambient_25-02-20_03.32.38-03.33.15	2	0	2
F_humid_ambient_25-02-20_03.36.36-03.37.00	1	0	1
F_humid_ambient_25-02-20_03.36.56-03.37.25	4	0	4
F_humid_ambient_25-02-20_03.37.47-03.38.33	2	3	-1
F_humid_ambient_25-02-20_03.39.04-03.39.26	0	1	-1
F_humid_ambient_25-02-20_03.40.38-03.41.08	5	0	5
F_humid_ambient_25-02-20_03.41.15-03.41.40	3	0	3
F_humid_ambient_25-02-20_03.41.59-03.42.33	2	0	2
F_humid_ambient_25-02-20_03.43.01-03.43.26	3	0	3
F_humid_ambient_25-02-20_03.43.30-03.43.51	1	0	1
F_humid_ambient_25-02-20_03.44.00-03.44.23	1	0	1
F_humid_ambient_25-02-20_03.44.32-03.44.52	1	0	1
F_humid_ambient_25-02-20_03.45.53-03.46.19	1	1	0
F_humid_ambient_25-02-20_03.46.32-03.47.05	4	2	2
F_humid_ambient_25-02-20_03.50.54-03.51.22	1	2	-1
F_humid_ambient_25-02-20_06.02.42-06.03.21	3	0	3
F_humid_ambient_25-02-20_06.06.12-06.06.38	1	0	1
F_humid_ambient_25-02-20_06.07.26-06.08.05	4	0	4
F_humid_ambient_25-02-20_06.10.08-06.10.31	3	0	3
F_humid_ambient_25-02-20_19.49.09-19.49.31	0	2	-2
