# Supplementary material for: A signal-like role for floral humidity in a nocturnal pollination system
Source: Nat Commun. 2022 Dec 15;13:7773. doi: 10.1038/s41467-022-35353-8 (PMC9755274; doi:10.1038/s41467-022-35353-8)
Supplement: Supplementary file 6 — Source Data [file 41467_2022_35353_MOESM6_ESM.zip › source data/Fig 4i_source data.xlsx]

## Sheet: Sheet1
	Hygrosensors blocked moths
Video	Ambient	Humid	difference in probing duration
F_sensor_blocked_03-09-20_03.51.37-03.52.07	5.5	0	-5.5
F_sensor_blocked_03-09-20_05.14.11-05.14.34	0.9	0	-0.9
F_sensor_blocked_03-09-20_19.33.27-19.33.56	0.75	0	-0.75
F_sensor_blocked_03-09-20_19.33.59-19.34.23	0	0.75	0.75
F_sensor_blocked_03-09-20_22.46.18-22.46.42	0	0.3	0.3
F_sensor_blocked_08-10-20_04.13.18-04.13.50	0.4	0.4	0
F_sensor_blocked_08-10-20_04.18.48-04.19.18	0.25	0	-0.25
F_sensor_blocked_08-10-20_04.51.11-04.51.40	0.3	0	-0.3
F_sensor_blocked_08-10-20_04.51.40-04.52.27	1.45	0.2	-1.25
F_sensor_blocked_08-10-20_04.52.26-04.52.49	0.75	0.1	-0.65
F_sensor_blocked_08-10-20_04.57.39-04.58.02	0	0.35	0.35
F_sensor_blocked_08-10-20_04.58.47-04.59.10	0.9	0	-0.9
F_sensor_blocked_08-10-20_05.52.19-05.52.49	5.95	0	-5.95
F_sensor_blocked_08-10-20_19.48.10-19.48.40	4.6	0	-4.6
F_sensor_blocked_08-10-20_19.51.44-19.52.06	0.5	0	-0.5
F_sensor_blocked_08-10-20_19.54.36-19.55.23	1.9	0	-1.9
F_sensor_blocked_08-10-20_19.55.18-19.56.02	5.85	0	-5.85
F_sensor_blocked_08-10-20_19.56.37-19.57.23	3.35	0	-3.35
F_sensor_blocked_08-10-20_19.59.50-20.00.13	0	17.75	17.75
F_sensor_blocked_08-10-20_20.00.19-20.00.53	1.3	6.15	4.85
F_sensor_blocked_08-10-20_20.03.08-20.03.49	2.05	0	-2.05
F_sensor_blocked_08-10-20_20.06.48-20.07.25	6.15	0.35	-5.8
F_sensor_blocked_13-07-20_20.43.00-20.43.28	1.5	0	-1.5
F_sensor_blocked_13-07-20_20.48.07-20.48.31	0	2.7	2.7
F_sensor_blocked_13-07-20_20.50.46-20.51.17	8.65	0	-8.65
F_sensor_blocked_13-07-20_21.16.55-21.19.19	16.3	46.9	30.6
F_sensor_blocked_13-07-20_22.12.31-22.13.14	0	1.7	1.7
F_sensor_blocked_13-07-20_22.15.41-22.16.32	10.5	26.1	15.6
F_sensor_blocked_13-07-20_22.16.50-22.17.44	3.3	31.15	27.85
F_sensor_blocked_13-07-20_22.18.20-22.18.55	3.75	10.15	6.4
F_sensor_blocked_13-07-20_22.18.58-22.19.33	7.3	16.3	9
F_sensor_blocked_13-07-20_22.19.45-22.20.15	0	9.65	9.65
F_sensor_blocked_14-05-20_19.43.13-19.43.35	0.5	0	-0.5
F_sensor_blocked_14-05-20_19.44.18-19.44.40	0.45	0	-0.45
F_sensor_blocked_14-05-20_20.15.08-20.15.37	0.7	0.45	-0.25
F_sensor_blocked_14-05-20_20.18.19-20.18.53	0	2.5	2.5
F_sensor_blocked_14-08-20_03.34.06-03.34.31	2.1	0.15	-1.95
F_sensor_blocked_14-08-20_04.25.07-04.25.30	0	0.25	0.25
F_sensor_blocked_14-08-20_20.00.48-20.01.21	0	0.75	0.75
F_sensor_blocked_14-08-20_20.17.07-20.17.36	2.8	0	-2.8
F_sensor_blocked_14-08-20_21.22.05-21.22.31	2.05	0	-2.05
F_sensor_blocked_14-08-20_21.53.09-21.53.36	1.95	0	-1.95
F_sensor_blocked_18-09-20_00.12.46-00.13.10	0.95	0	-0.95
F_sensor_blocked_18-09-20_00.18.39-00.19.19	0.95	3.8	2.85
F_sensor_blocked_18-09-20_00.24.52-00.26.00	0.2	14	13.8
F_sensor_blocked_18-09-20_00.27.03-00.27.35	7.55	0	-7.55
F_sensor_blocked_18-09-20_00.29.54-00.30.23	0.3	7	6.7
F_sensor_blocked_18-09-20_00.31.40-00.32.18	0	11	11
F_sensor_blocked_18-09-20_00.32.24-00.32.48	0.25	0	-0.25
F_sensor_blocked_18-09-20_00.36.35-00.37.00	0	1	1
F_sensor_blocked_18-09-20_00.37.57-00.38.23	0	4	4
F_sensor_blocked_18-09-20_00.38.22-00.39.09	0	10	10
F_sensor_blocked_18-09-20_00.40.12-00.40.47	0	5	5
F_sensor_blocked_18-09-20_00.40.46-00.41.41	0	5	5
F_sensor_blocked_18-09-20_00.45.58-00.47.10	0	8	8
F_sensor_blocked_18-09-20_00.47.19-00.48.11	0	8	8
F_sensor_blocked_18-09-20_02.03.42-02.04.08	0	4.5	4.5
F_sensor_blocked_18-09-20_02.06.10-02.06.46	0	9	9
F_sensor_blocked_18-09-20_02.12.26-02.12.55	0	6	6
F_sensor_blocked_18-09-20_02.12.55-02.14.03	0	3.55	3.55
F_sensor_blocked_18-09-20_02.29.32-02.30.00	0	1.3	1.3
F_sensor_blocked_18-09-20_03.52.19-03.52.50	1.6	0	-1.6
F_sensor_blocked_18-09-20_04.28.55-04.29.35	0	1.85	1.85
F_sensor_blocked_18-09-20_18.37.31-18.38.11	8.45	2.6	-5.85
F_sensor_blocked_18-09-20_18.38.11-18.39.00	0.4	0	-0.4
F_sensor_blocked_18-09-20_18.45.37-18.46.36	0.45	1.25	0.8
F_sensor_blocked_18-09-20_18.49.49-18.50.14	0.85	1.5	0.65
F_sensor_blocked_18-09-20_18.51.50-18.52.13	0.4	0.2	-0.2
F_sensor_blocked_18-09-20_18.55.22-18.56.03	0.25	0.25	0
F_sensor_blocked_18-09-20_18.57.24-18.58.20	0.85	0	-0.85
F_sensor_blocked_18-09-20_18.59.03-18.59.51	0	2	2
F_sensor_blocked_18-09-20_19.05.23-19.05.48	0	0.3	0.3
F_sensor_blocked_18-09-20_19.39.13-19.39.57	0.75	0	-0.75
F_sensor_blocked_18-09-20_23.47.57-23.48.26	1.15	0	-1.15
F_sensor_blocked_20-06-20_03.21.28-03.21.57	0	3.35	3.35
F_sensor_blocked_20-06-20_03.23.05-03.23.27	1.45	0	-1.45
F_sensor_blocked_20-06-20_21.05.06-21.05.31	0	0.5	0.5
F_sensor_blocked_24-05-20_20.27.43-20.28.08	1.45	0	-1.45
F_sensor_blocked_24-05-20_20.53.23-20.53.51	3.95	0	-3.95
F_sensor_blocked_24-05-20_20.57.07-20.57.32	16	0	-16
F_sensor_blocked_24-05-20_20.57.26-20.57.53	8.9	0	-8.9
F_sensor_blocked_24-05-20_21.02.02-21.02.29	3.85	0	-3.85
F_sensor_blocked_24-05-20_21.04.22-21.04.47	1	0	-1
F_sensor_blocked_24-05-20_21.07.04-21.07.31	0	2.1	2.1
F_sensor_blocked_25-07-20_20.20.39-20.21.32	15.6	0	-15.6
F_sensor_blocked_25-07-20_20.21.59-20.22.26	2.05	0	-2.05
F_sensor_blocked_25-07-20_20.59.23-21.00.15	0.1	3.35	3.25
F_sensor_blocked_25-07-20_21.02.51-21.03.12	0.25	0	-0.25
F_sensor_blocked_25-07-20_21.16.54-21.17.18	0.7	0	-0.7
F_sensor_blocked_27-05-20_00.10.45-00.11.13	0	4.05	4.05
F_sensor_blocked_27-05-20_00.11.37-00.12.07	7	0	-7
F_sensor_blocked_27-05-20_00.12.02-00.12.28	2	0	-2
F_sensor_blocked_27-05-20_00.12.23-00.12.46	0	1	1
F_sensor_blocked_27-05-20_00.14.31-00.14.55	2	0	-2
F_sensor_blocked_27-05-20_00.16.16-00.16.43	5	0	-5
F_sensor_blocked_27-05-20_00.18.07-00.18.37	2	2.4	0.4
F_sensor_blocked_27-05-20_20.32.18-20.32.47	2.45	0	-2.45
F_sensor_blocked_27-05-20_20.34.48-20.36.42	0	3	3
F_sensor_blocked_27-05-20_20.43.52-20.44.28	2.4	9.15	6.75
F_sensor_blocked_27-05-20_20.45.19-20.45.47	4.55	0	-4.55
F_sensor_blocked_27-05-20_20.45.45-20.46.48	1.85	4.45	2.6
F_sensor_blocked_27-05-20_20.48.08-20.48.40	2.3	0	-2.3
F_sensor_blocked_27-05-20_20.51.39-20.52.56	0	10.6	10.6
F_sensor_blocked_27-05-20_21.09.36-21.09.58	0.5	0	-0.5
F_sensor_blocked_27-05-20_21.24.27-21.24.55	0.75	0	-0.75
F_sensor_blocked_27-05-20_21.26.02-21.26.27	0.3	0	-0.3
F_sensor_blocked_27-05-20_21.28.45-21.29.12	1.1	0	-1.1
M_sensor_blocked_01-06-20_00.43.49-00.44.39	0	9.65	9.65
M_sensor_blocked_01-06-20_01.26.41-01.27.05	1.75	0	-1.75
M_sensor_blocked_01-06-20_01.27.32-01.28.16	0	5.3	5.3
M_sensor_blocked_01-06-20_03.55.14-03.55.44	0	5.8	5.8
M_sensor_blocked_07-08-20_00.57.39-00.58.16	5.6	3.55	-2.05
M_sensor_blocked_07-08-20_02.30.12-02.31.00	3.1	7.15	4.05
M_sensor_blocked_07-08-20_03.59.27-03.59.57	2.8	0	-2.8
M_sensor_blocked_07-08-20_05.11.49-05.12.25	1.2	4.65	3.45
M_sensor_blocked_07-08-20_20.02.24-20.03.13	3.55	16.65	13.1
M_sensor_blocked_07-08-20_20.03.50-20.04.17	1.35	1.55	0.2
M_sensor_blocked_07-08-20_20.30.08-20.30.45	0	11.05	11.05
M_sensor_blocked_07-08-20_20.31.51-20.32.16	1.55	0	-1.55
M_sensor_blocked_10-06-20_00.28.18-00.28.57	1.15	0	-1.15
M_sensor_blocked_10-06-20_03.36.10-03.36.50	10.65	0	-10.65
M_sensor_blocked_10-06-20_03.39.02-03.39.24	1.3	0	-1.3
M_sensor_blocked_10-06-20_03.46.04-03.46.27	0.5	0	-0.5
M_sensor_blocked_10-06-20_03.46.04-03.46.27	0.5	0	-0.5
M_sensor_blocked_10-06-20_03.49.09-03.49.33	0.95	0	-0.95
M_sensor_blocked_10-06-20_04.20.51-04.21.22	2.3	0	-2.3
M_sensor_blocked_10-06-20_23.28.11-23.28.54	17.85	0	-17.85
M_sensor_blocked_10-06-20_23.49.24-23.49.54	0	7.1	7.1
M_sensor_blocked_12-05-20_03.46.54-03.47.16	0	1	1
M_sensor_blocked_13-05-20_00.09.06-00.09.32	0.75	0	-0.75
M_sensor_blocked_13-05-20_01.32.01-01.32.28	0	4.85	4.85
M_sensor_blocked_13-05-20_23.16.35-23.17.00	0	0.15	0.15
M_sensor_blocked_13-10-20_05.48.53-05.49.16	0	0.5	0.5
M_sensor_blocked_15-06-20_00.01.16-00.01.48	0	4.45	4.45
M_sensor_blocked_15-06-20_21.16.15-21.16.39	2.45	0	-2.45
M_sensor_blocked_15-06-20_22.17.14-22.18.00	0.2	0	-0.2
M_sensor_blocked_16-07-20_00.33.43-00.34.32	4.55	0	-4.55
M_sensor_blocked_16-07-20_01.00.17-01.01.12	2.85	15.35	12.5
M_sensor_blocked_16-07-20_01.01.08-01.01.39	2.05	5.65	3.6
M_sensor_blocked_16-07-20_01.41.01-01.41.32	3.55	15.9	12.35
M_sensor_blocked_16-07-20_01.41.29-01.42.17	3.6	23.35	19.75
M_sensor_blocked_16-07-20_01.42.23-01.42.51	3.6	1.05	-2.55
M_sensor_blocked_16-07-20_01.44.06-01.44.29	0	1.3	1.3
M_sensor_blocked_16-07-20_20.54.50-20.55.15	1.95	0	-1.95
M_sensor_blocked_16-07-20_23.52.57-23.53.24	0	2.8	2.8
M_sensor_blocked_16-07-20_23.53.33-23.53.58	1.75	0	-1.75
M_sensor_blocked_17-05-20_02.40.32-02.41.03	0	6.8	6.8
M_sensor_blocked_17-05-20_20.28.58-20.29.29	1.55	0	-1.55
M_sensor_blocked_17-05-20_20.29.41-20.30.32	0	20.85	20.85
M_sensor_blocked_17-05-20_20.35.00-20.35.40	0	5.6	5.6
M_sensor_blocked_17-05-20_21.00.00-21.00.34	8.85	3.25	-5.6
M_sensor_blocked_17-05-20_23.31.35-23.32.05	0.65	0	-0.65
M_sensor_blocked_17-05-20_23.32.00-23.32.43	0.9	0.05	-0.85
M_sensor_blocked_25-06-20_03.53.49-03.54.18	0	1.05	1.05
M_sensor_blocked_25-08-20_01.08.31-01.09.16	5.35	5.85	0.5
M_sensor_blocked_25-08-20_01.09.46-01.10.13	2.05	0	-2.05
M_sensor_blocked_25-08-20_01.10.11-01.10.52	5.15	0	-5.15
M_sensor_blocked_25-08-20_20.03.17-20.04.16	6.85	11.65	4.8
M_sensor_blocked_25-08-20_20.06.25-20.07.47	23	22	-1
M_sensor_blocked_25-08-20_20.07.53-20.08.28	0	3.9	3.9
M_sensor_blocked_25-08-20_20.08.55-20.09.24	0	6.85	6.85
M_sensor_blocked_25-08-20_20.10.48-20.11.38	11.1	0	-11.1
M_sensor_blocked_25-08-20_21.30.47-21.31.15	8.85	0	-8.85
M_sensor_blocked_25-08-20_21.31.11-21.31.55	11.45	0	-11.45
M_sensor_blocked_25-08-20_21.32.38-21.33.23	7.95	3.8	-4.15
M_sensor_blocked_25-08-20_21.35.44-21.36.25	1.9	10.75	8.85
M_sensor_blocked_25-08-20_21.36.37-21.37.03	1.7	0	-1.7
M_sensor_blocked_28-09-20_00.21.59-00.22.24	0	1.05	1.05
M_sensor_blocked_28-09-20_03.54.56-03.55.24	0	4.05	4.05
M_sensor_blocked_28-09-20_03.58.35-03.59.11	0	3.95	3.95
M_sensor_blocked_28-09-20_05.21.45-05.22.12	0	4.25	4.25
M_sensor_blocked_28-09-20_05.22.15-05.22.46	5.2	0	-5.2
M_sensor_blocked_28-09-20_05.26.58-05.27.27	0	4.15	4.15
M_sensor_blocked_28-09-20_19.46.25-19.47.14	3.25	21.4	18.15
M_sensor_blocked_28-09-20_19.47.26-19.48.22	21.65	0	-21.65
M_sensor_blocked_28-09-20_19.48.52-19.49.24	4.05	0	-4.05
M_sensor_blocked_28-09-20_19.49.45-19.50.18	2.45	7.15	4.7
M_sensor_blocked_28-09-20_19.50.19-19.50.42	1.25	0	-1.25
M_sensor_blocked_28-09-20_19.51.30-19.52.16	11.05	0.55	-10.5
