# Supplementary material for: A signal-like role for floral humidity in a nocturnal pollination system
Source: Nat Commun. 2022 Dec 15;13:7773. doi: 10.1038/s41467-022-35353-8 (PMC9755274; doi:10.1038/s41467-022-35353-8)
Supplement: Supplementary file 6 — Source Data [file 41467_2022_35353_MOESM6_ESM.zip › source data/Fig 4j_source data.xlsx]

## Sheet: Sheet1
	Hygrosensor blocked moths
Video	Ambient	Humid	difference in number of entries
M_sensor_blocked_01-06-20_03.55.14-03.55.44	0	4	4
M_sensor_blocked_07-08-20_00.57.39-00.58.16	0	3	3
M_sensor_blocked_07-08-20_02.30.12-02.31.00	0	1	1
M_sensor_blocked_07-08-20_05.11.49-05.12.25	0	2	2
M_sensor_blocked_07-08-20_20.02.24-20.03.13	1	4	3
M_sensor_blocked_07-08-20_20.03.50-20.04.17	0	1	1
M_sensor_blocked_07-08-20_20.30.08-20.30.45	0	1	1
M_sensor_blocked_10-06-20_03.34.11-03.34.36	6	0	-6
M_sensor_blocked_10-06-20_03.36.10-03.36.50	6	0	-6
M_sensor_blocked_10-06-20_03.49.09-03.49.33	1	0	-1
M_sensor_blocked_10-06-20_04.13.51-04.14.45	4	5	1
M_sensor_blocked_10-06-20_04.20.51-04.21.22	2	0	-2
M_sensor_blocked_10-06-20_23.28.11-23.28.54	1	0	-1
M_sensor_blocked_10-06-20_23.40.42-23.41.05	0	1	1
M_sensor_blocked_10-06-20_23.49.24-23.49.54	1	0	-1
M_sensor_blocked_13-05-20_00.10.11-00.10.31	0	1	1
M_sensor_blocked_13-05-20_01.32.01-01.32.28	0	1	1
M_sensor_blocked_13-05-20_23.16.35-23.17.00	0	2	2
M_sensor_blocked_15-06-20_00.01.16-00.01.48	0	2	2
M_sensor_blocked_15-06-20_02.32.12-02.32.40	0	1	1
M_sensor_blocked_15-06-20_20.48.10-20.48.48	0	1	1
M_sensor_blocked_15-06-20_20.52.39-20.53.19	1	0	-1
M_sensor_blocked_15-06-20_20.54.31-20.55.02	1	2	1
M_sensor_blocked_15-06-20_22.38.33-22.38.58	0	2	2
M_sensor_blocked_16-07-20_00.33.43-00.34.32	2	3	1
M_sensor_blocked_16-07-20_01.00.17-01.01.12	2	4	2
M_sensor_blocked_16-07-20_01.01.08-01.01.39	2	2	0
M_sensor_blocked_16-07-20_01.41.01-01.41.32	3	2	-1
M_sensor_blocked_16-07-20_01.41.29-01.42.17	2	5	3
M_sensor_blocked_16-07-20_01.42.23-01.42.51	2	1	-1
M_sensor_blocked_16-07-20_01.44.06-01.44.29	0	1	1
M_sensor_blocked_16-07-20_23.53.33-23.53.58	2	0	-2
M_sensor_blocked_17-05-20_02.40.32-02.41.03	0	1	1
M_sensor_blocked_17-05-20_20.28.58-20.29.29	1	1	0
M_sensor_blocked_17-05-20_20.29.41-20.30.32	0	2	2
M_sensor_blocked_17-05-20_20.35.00-20.35.40	2	4	2
M_sensor_blocked_17-05-20_21.00.00-21.00.34	0	2	2
M_sensor_blocked_17-05-20_23.32.40-23.33.00	1	0	-1
M_sensor_blocked_25-06-20_03.53.49-03.54.18	0	2	2
M_sensor_blocked_25-06-20_23.48.58-23.49.30	0	2	2
M_sensor_blocked_25-08-20_01.08.31-01.09.16	2	2	0
M_sensor_blocked_25-08-20_01.09.46-01.10.13	2	0	-2
M_sensor_blocked_25-08-20_01.10.11-01.10.52	2	0	-2
M_sensor_blocked_25-08-20_20.03.17-20.04.16	2	2	0
M_sensor_blocked_25-08-20_20.06.25-20.07.47	8	4	-4
M_sensor_blocked_25-08-20_20.07.53-20.08.28	0	4	4
M_sensor_blocked_25-08-20_20.08.55-20.09.24	0	4	4
M_sensor_blocked_25-08-20_20.10.48-20.11.38	5	0	-5
M_sensor_blocked_25-08-20_21.30.47-21.31.15	5	0	-5
M_sensor_blocked_25-08-20_21.31.11-21.31.55	2	0	-2
M_sensor_blocked_25-08-20_21.32.38-21.33.23	3	5	2
M_sensor_blocked_25-08-20_21.35.44-21.36.25	2	8	6
M_sensor_blocked_25-08-20_21.36.37-21.37.03	1	0	-1
M_sensor_blocked_28-09-20_03.54.56-03.55.24	0	1	1
M_sensor_blocked_28-09-20_03.58.35-03.59.11	0	1	1
M_sensor_blocked_28-09-20_05.21.45-05.22.12	0	2	2
M_sensor_blocked_28-09-20_05.26.58-05.27.27	0	2	2
M_sensor_blocked_28-09-20_19.42.28-19.42.52	0	5	5
M_sensor_blocked_28-09-20_19.46.25-19.47.14	0	5	5
M_sensor_blocked_28-09-20_19.47.26-19.48.22	8	0	-8
M_sensor_blocked_28-09-20_19.49.45-19.50.18	2	1	-1
M_sensor_blocked_28-09-20_19.50.19-19.50.42	2	0	-2
M_sensor_blocked_28-09-20_19.51.30-19.52.16	8	1	-7
F_sensor_blocked_03-09-20_19.33.27-19.33.56	0	1	-1
F_sensor_blocked_03-09-20_19.56.59-19.57.39	1	3	-2
F_sensor_blocked_03-09-20_19.58.20-19.58.49	0	2	-2
F_sensor_blocked_03-09-20_22.46.18-22.46.42	0	1	-1
F_sensor_blocked_08-10-20_04.51.40-04.52.27	6	0	6
F_sensor_blocked_08-10-20_05.52.19-05.52.49	0	3	-3
F_sensor_blocked_08-10-20_19.48.10-19.48.40	0	3	-3
F_sensor_blocked_08-10-20_19.54.36-19.55.23	5	1	4
F_sensor_blocked_08-10-20_19.55.18-19.56.02	0	2	-2
F_sensor_blocked_08-10-20_19.56.37-19.57.23	0	1	-1
F_sensor_blocked_08-10-20_19.59.50-20.00.13	1	0	1
F_sensor_blocked_08-10-20_20.00.19-20.00.53	5	0	5
F_sensor_blocked_08-10-20_20.03.08-20.03.49	0	1	-1
F_sensor_blocked_08-10-20_20.06.48-20.07.25	5	2	3
F_sensor_blocked_08-10-20_20.48.41-20.49.11	1	2	-1
F_sensor_blocked_08-10-20_20.57.17-20.57.44	4	0	4
F_sensor_blocked_13-07-20_20.43.00-20.43.28	0	2	-2
F_sensor_blocked_13-07-20_20.48.07-20.48.31	2	0	2
F_sensor_blocked_13-07-20_20.50.46-20.51.17	0	1	-1
F_sensor_blocked_13-07-20_21.16.55-21.19.19	9	3	6
F_sensor_blocked_13-07-20_22.15.41-22.16.32	10	4	6
F_sensor_blocked_13-07-20_22.16.50-22.17.44	4	1	3
F_sensor_blocked_13-07-20_22.18.20-22.18.55	9	1	8
F_sensor_blocked_13-07-20_22.18.58-22.19.33	2	6	-4
F_sensor_blocked_13-07-20_22.19.45-22.20.15	6	0	6
F_sensor_blocked_14-05-20_01.59.41-02.00.08	1	0	1
F_sensor_blocked_14-05-20_04.29.43-04.30.06	2	0	2
F_sensor_blocked_14-05-20_04.32.03-04.32.26	2	2	0
F_sensor_blocked_14-05-20_19.43.13-19.43.35	0	2	-2
F_sensor_blocked_14-05-20_20.18.19-20.18.53	3	0	3
F_sensor_blocked_14-05-20_22.22.41-22.23.05	0	1	-1
F_sensor_blocked_14-08-20_04.25.07-04.25.30	2	0	2
F_sensor_blocked_14-08-20_20.17.07-20.17.36	1	3	-2
F_sensor_blocked_14-08-20_21.22.05-21.22.31	0	3	-3
F_sensor_blocked_14-08-20_21.53.09-21.53.36	0	3	-3
F_sensor_blocked_18-09-20_00.12.05-00.12.43	3	0	3
F_sensor_blocked_18-09-20_00.18.39-00.19.19	1	1	0
F_sensor_blocked_18-09-20_00.27.03-00.27.35	0	8	-8
F_sensor_blocked_18-09-20_00.29.54-00.30.23	6	0	6
F_sensor_blocked_18-09-20_00.37.57-00.38.23	1	0	1
F_sensor_blocked_18-09-20_00.38.22-00.39.09	1	0	1
F_sensor_blocked_18-09-20_00.40.12-00.40.47	1	0	1
F_sensor_blocked_18-09-20_00.47.19-00.48.11	1	0	1
F_sensor_blocked_18-09-20_02.12.55-02.14.03	3	0	3
F_sensor_blocked_18-09-20_03.52.19-03.52.50	0	1	-1
F_sensor_blocked_18-09-20_04.28.55-04.29.35	5	0	5
F_sensor_blocked_18-09-20_18.37.31-18.38.11	3	8	-5
F_sensor_blocked_18-09-20_18.38.11-18.39.00	0	2	-2
F_sensor_blocked_18-09-20_18.43.40-18.44.07	2	0	2
F_sensor_blocked_18-09-20_18.49.49-18.50.14	2	0	2
F_sensor_blocked_18-09-20_18.51.50-18.52.13	1	1	0
F_sensor_blocked_18-09-20_18.57.24-18.58.20	1	0	1
F_sensor_blocked_18-09-20_18.59.03-18.59.51	4	0	4
F_sensor_blocked_18-09-20_19.02.54-19.03.18	1	0	1
F_sensor_blocked_18-09-20_19.05.23-19.05.48	1	0	1
F_sensor_blocked_18-09-20_19.39.13-19.39.57	0	1	-1
F_sensor_blocked_20-06-20_03.21.28-03.21.57	1	0	1
F_sensor_blocked_20-06-20_03.23.05-03.23.27	0	2	-2
F_sensor_blocked_20-06-20_21.05.06-21.05.31	5	0	5
F_sensor_blocked_24-05-20_20.27.43-20.28.08	0	1	-1
F_sensor_blocked_24-05-20_20.53.23-20.53.51	0	2	-2
F_sensor_blocked_24-05-20_20.57.07-20.57.32	0	2	-2
F_sensor_blocked_24-05-20_20.57.26-20.57.53	0	1	-1
F_sensor_blocked_24-05-20_21.02.02-21.02.29	0	1	-1
F_sensor_blocked_24-05-20_21.04.22-21.04.47	0	2	-2
F_sensor_blocked_24-05-20_21.07.04-21.07.31	1	1	0
F_sensor_blocked_25-07-20_20.20.39-20.21.32	0	4	-4
F_sensor_blocked_25-07-20_20.21.59-20.22.26	0	3	-3
F_sensor_blocked_25-07-20_20.59.23-21.00.15	2	0	2
F_sensor_blocked_25-07-20_21.02.51-21.03.12	0	1	-1
F_sensor_blocked_25-07-20_21.16.54-21.17.18	0	2	-2
F_sensor_blocked_27-05-20_00.10.45-00.11.13	1	0	1
F_sensor_blocked_27-05-20_00.12.23-00.12.46	1	0	1
F_sensor_blocked_27-05-20_00.14.31-00.14.55	0	2	-2
F_sensor_blocked_27-05-20_00.18.07-00.18.37	3	3	0
F_sensor_blocked_27-05-20_00.19.39-00.20.10	3	0	3
F_sensor_blocked_27-05-20_20.10.17-20.10.51	0	2	-2
F_sensor_blocked_27-05-20_20.19.47-20.20.14	0	1	-1
F_sensor_blocked_27-05-20_20.27.08-20.27.55	1	4	-3
F_sensor_blocked_27-05-20_20.28.10-20.28.40	0	5	-5
F_sensor_blocked_27-05-20_20.29.53-20.30.27	1	3	-2
F_sensor_blocked_27-05-20_20.30.51-20.31.14	0	1	-1
F_sensor_blocked_27-05-20_20.32.18-20.32.47	1	2	-1
F_sensor_blocked_27-05-20_20.33.08-20.33.32	1	0	1
F_sensor_blocked_27-05-20_20.33.38-20.34.10	3	0	3
F_sensor_blocked_27-05-20_20.34.22-20.34.48	2	0	2
F_sensor_blocked_27-05-20_20.34.48-20.36.42	7	11	-4
F_sensor_blocked_27-05-20_20.42.12-20.42.41	1	3	-2
F_sensor_blocked_27-05-20_20.43.52-20.44.28	11	2	9
F_sensor_blocked_27-05-20_20.45.19-20.45.47	0	1	-1
F_sensor_blocked_27-05-20_20.45.45-20.46.48	3	3	0
F_sensor_blocked_27-05-20_20.48.08-20.48.40	0	2	-2
F_sensor_blocked_27-05-20_20.49.19-20.50.19	2	6	-4
F_sensor_blocked_27-05-20_20.51.39-20.52.56	9	0	9
F_sensor_blocked_27-05-20_20.52.53-20.53.42	3	4	-1
F_sensor_blocked_27-05-20_20.53.35-20.54.11	0	1	-1
F_sensor_blocked_27-05-20_20.55.02-20.56.00	3	0	3
F_sensor_blocked_27-05-20_20.55.56-20.56.24	1	2	-1
F_sensor_blocked_27-05-20_20.57.36-20.58.00	0	1	-1
F_sensor_blocked_27-05-20_20.57.55-20.58.50	0	5	-5
F_sensor_blocked_27-05-20_21.07.40-21.08.03	0	2	-2
F_sensor_blocked_27-05-20_21.10.16-21.10.40	1	0	1
F_sensor_blocked_27-05-20_21.24.27-21.24.55	0	1	-1
F_sensor_blocked_27-05-20_21.25.39-21.26.02	2	0	2
F_sensor_blocked_27-05-20_21.26.02-21.26.27	0	1	-1
F_sensor_blocked_27-05-20_21.28.45-21.29.12	0	2	-2
