# Supplementary material for: A signal-like role for floral humidity in a nocturnal pollination system
Source: Nat Commun. 2022 Dec 15;13:7773. doi: 10.1038/s41467-022-35353-8 (PMC9755274; doi:10.1038/s41467-022-35353-8)
Supplement: Supplementary file 6 — Source Data [file 41467_2022_35353_MOESM6_ESM.zip › source data/Fig 4k_source data.xlsx]

## Sheet: Sheet1
	Sham control moths
Video	Ambient	Humid	difference in probing duration
M_sham_control_01-08-20_00.32.28-00.33.02	2.8	3.95	1.15
M_sham_control_01-08-20_00.35.08-00.35.36	0.15	3.65	3.5
M_sham_control_01-08-20_00.36.39-00.37.07	0	4.15	4.15
M_sham_control_01-08-20_00.49.49-00.50.29	0	11.85	11.85
M_sham_control_01-08-20_00.54.50-00.55.16	0	1.8	1.8
M_sham_control_01-08-20_02.03.31-02.03.57	0	3.8	3.8
M_sham_control_01-08-20_02.06.59-02.07.28	0	8.6	8.6
M_sham_control_01-08-20_02.13.19-02.14.00	0	5.2	5.2
M_sham_control_01-08-20_02.21.02-02.21.38	11.1	0	-11.1
M_sham_control_01-08-20_02.21.31-02.21.56	2	0	-2
M_sham_control_01-08-20_02.23.37-02.24.26	0	13.1	13.1
M_sham_control_01-08-20_02.29.08-02.29.31	0	2.05	2.05
M_sham_control_01-08-20_03.52.29-03.52.56	5.75	0	-5.75
M_sham_control_01-08-20_03.54.44-03.55.10	0	2.7	2.7
M_sham_control_01-08-20_03.55.55-03.56.33	7.2	2.95	-4.25
M_sham_control_01-08-20_04.00.25-04.01.05	0	9.1	9.1
M_sham_control_01-08-20_04.06.38-04.07.34	0	13.35	13.35
M_sham_control_01-08-20_04.10.19-04.11.19	0.55	13.75	13.2
M_sham_control_01-08-20_04.11.31-04.12.25	1.1	10.85	9.75
M_sham_control_01-08-20_04.24.40-04.25.11	0	5.3	5.3
M_sham_control_01-08-20_04.25.32-04.25.57	1.75	0	-1.75
M_sham_control_01-08-20_04.27.31-04.28.12	2.1	6.25	4.15
M_sham_control_01-08-20_20.01.35-20.02.23	20.7	0	-20.7
M_sham_control_01-08-20_20.02.18-20.03.34	0	33.25	33.25
M_sham_control_01-08-20_20.03.58-20.04.34	7.55	0.95	-6.6
M_sham_control_01-08-20_20.04.52-20.05.48	5.4	7.75	2.35
M_sham_control_01-08-20_20.05.57-20.07.06	0	4.5	4.5
M_sham_control_01-08-20_20.07.27-20.07.56	3.35	0.15	-3.2
M_sham_control_01-08-20_20.07.59-20.09.00	0	27.05	27.05
M_sham_control_01-08-20_20.09.54-20.10.32	6.65	0	-6.65
M_sham_control_01-08-20_20.10.47-20.12.33	2.65	34.35	31.7
M_sham_control_01-08-20_20.30.36-20.31.40	4.6	20.65	16.05
M_sham_control_01-08-20_20.46.04-20.47.00	3.95	7.5	3.55
M_sham_control_01-08-20_20.47.35-20.48.18	0	20.4	20.4
M_sham_control_01-08-20_20.50.16-20.50.43	0	3.45	3.45
M_sham_control_01-08-20_20.57.16-20.57.52	0	6.25	6.25
M_sham_control_01-08-20_21.16.23-21.16.50	0	4.55	4.55
M_sham_control_01-08-20_21.17.11-21.17.52	0	7.75	7.75
M_sham_control_01-08-20_21.18.37-21.19.13	0	10.45	10.45
M_sham_control_01-08-20_22.08.15-22.09.10	0	11.3	11.3
M_sham_control_01-08-20_22.11.23-22.12.00	10.2	0	-10.2
M_sham_control_01-08-20_22.13.18-22.13.58	0	7.05	7.05
M_sham_control_01-08-20_22.14.10-22.14.38	0	2.2	2.2
M_sham_control_01-08-20_22.16.31-22.17.06	0	4.3	4.3
M_sham_control_01-08-20_22.46.21-22.46.54	9.7	0	-9.7
M_sham_control_01-08-20_23.28.21-23.29.00	0	9.95	9.95
M_sham_control_01-08-20_23.30.01-23.30.26	0	3.7	3.7
M_sham_control_03-11-20_03.45.35-03.46.04	5.05	0	-5.05
M_sham_control_03-11-20_19.03.22-19.04.06	0	6.1	6.1
M_sham_control_03-11-20_20.04.10-20.04.37	3.45	0	-3.45
M_sham_control_03-11-20_20.06.44-20.07.21	5.2	0	-5.2
M_sham_control_03-11-20_20.11.06-20.11.53	2.3	9.7	7.4
M_sham_control_03-11-20_21.01.26-21.02.05	0	11.1	11.1
M_sham_control_03-11-20_21.26.21-21.26.57	8.85	0	-8.85
M_sham_control_03-11-20_21.46.06-21.46.38	6.7	0	-6.7
M_sham_control_03-11-20_21.57.22-21.58.26	0	33.8	33.8
M_sham_control_05-10-20_04.18.22-04.18.54	8.25	0	-8.25
M_sham_control_05-10-20_19.35.18-19.36.26	2.35	16.65	14.3
M_sham_control_05-11-20_00.19.20-00.19.55	6.4	2.3	-4.1
M_sham_control_05-11-20_02.44.25-02.44.56	3.95	0	-3.95
M_sham_control_05-11-20_02.46.41-02.47.22	10	3.85	-6.15
M_sham_control_05-11-20_04.55.07-04.55.42	0	16.05	16.05
M_sham_control_05-11-20_04.56.06-04.57.00	0	25.85	25.85
M_sham_control_05-11-20_04.59.42-05.00.12	0	8.45	8.45
M_sham_control_05-11-20_19.08.02-19.09.48	6.7	44.1	37.4
M_sham_control_05-11-20_19.09.57-19.11.06	6.25	27.95	21.7
M_sham_control_05-11-20_19.11.01-19.13.36	11.1	64.1	53
M_sham_control_05-11-20_19.13.32-19.15.07	34.65	16.75	-17.9
M_sham_control_05-11-20_19.27.28-19.28.30	20.85	5.05	-15.8
M_sham_control_05-11-20_19.28.54-19.29.43	3.1	20.15	17.05
M_sham_control_05-11-20_19.45.07-19.45.54	3.1	10.2	7.1
M_sham_control_05-11-20_19.46.36-19.47.12	0.7	4.65	3.95
M_sham_control_05-11-20_19.50.03-19.51.21	7.4	30.3	22.9
M_sham_control_05-11-20_19.53.36-19.54.24	0	21.95	21.95
M_sham_control_05-11-20_19.54.51-19.55.19	3.95	0	-3.95
M_sham_control_05-11-20_19.59.16-20.00.00	5.15	8.9	3.75
M_sham_control_05-11-20_20.10.58-20.11.34	0	12.3	12.3
M_sham_control_05-11-20_20.24.49-20.25.29	0	9.25	9.25
M_sham_control_05-11-20_20.25.32-20.26.36	0	12.3	12.3
M_sham_control_05-11-20_20.45.58-20.46.38	10.65	2.65	-8
M_sham_control_05-11-20_20.47.44-20.48.32	11.15	7.35	-3.8
M_sham_control_05-11-20_21.13.49-21.15.19	3.8	19.3	15.5
M_sham_control_05-11-20_21.15.28-21.16.02	2.1	1.25	-0.85
M_sham_control_05-11-20_21.20.30-21.21.11	3.05	8.15	5.1
M_sham_control_05-11-20_21.43.50-21.44.12	0	1.5	1.5
M_sham_control_05-11-20_22.13.54-22.14.26	0	4.1	4.1
M_sham_control_05-11-20_22.32.02-22.32.36	0	7.65	7.65
M_sham_control_05-11-20_22.33.21-22.33.50	0	5.7	5.7
M_sham_control_05-11-20_22.33.56-22.34.19	0	2.85	2.85
M_sham_control_05-11-20_22.59.16-22.59.41	0	1.65	1.65
M_sham_control_05-11-20_23.42.26-23.43.11	0	13.15	13.15
M_sham_control_10-11-20_01.38.17-01.38.46	0	4.15	4.15
M_sham_control_10-11-20_06.17.13-06.17.37	0	1.9	1.9
M_sham_control_10-11-20_19.58.38-19.59.26	12.1	7.7	-4.4
M_sham_control_10-11-20_20.05.48-20.06.36	0.35	0	-0.35
M_sham_control_10-11-20_21.06.39-21.07.00	1.55	0	-1.55
M_sham_control_10-11-20_22.07.38-22.08.20	2.6	8.5	5.9
M_sham_control_10-11-20_22.09.47-22.10.33	1.9	0.45	-1.45
M_sham_control_10-11-20_22.25.40-22.26.07	0	1.85	1.85
M_sham_control_10-11-20_22.27.25-22.27.54	0	6.05	6.05
M_sham_control_10-11-20_22.51.48-22.52.14	0	3.3	3.3
M_sham_control_10-11-20_23.46.30-23.47.30	1.75	0	-1.75
M_sham_control_10-11-20_23.49.57-23.50.34	12.2	0	-12.2
M_sham_control_14-06-20_20.21.48-20.22.12	0.2	2.65	2.45
M_sham_control_14-06-20_20.25.54-20.26.28	0	7.8	7.8
M_sham_control_14-06-20_20.27.29-20.28.40	0	30.7	30.7
M_sham_control_14-06-20_20.33.40-20.34.10	0	6.15	6.15
M_sham_control_14-06-20_20.34.07-20.36.11	10.3	60.2	49.9
M_sham_control_14-06-20_20.36.56-20.37.46	11.65	14.95	3.3
M_sham_control_14-06-20_20.37.49-20.40.45	8.75	99.6	90.85
M_sham_control_14-06-20_20.41.42-20.43.38	11.8	52.5	40.7
M_sham_control_14-06-20_20.43.47-20.44.33	7.75	7.85	0.1
M_sham_control_17-06-20_01.03.07-01.04.02	13.45	14.7	1.25
M_sham_control_17-06-20_01.05.50-01.06.20	0	8.45	8.45
M_sham_control_17-06-20_01.48.04-01.48.36	7.8	0	-7.8
M_sham_control_17-06-20_01.48.48-01.49.21	0	7.4	7.4
M_sham_control_17-06-20_01.50.59-01.52.04	4	19.65	15.65
M_sham_control_17-06-20_20.28.52-20.29.39	0	23.15	23.15
M_sham_control_17-06-20_20.29.39-20.30.16	0	8.7	8.7
M_sham_control_17-06-20_20.32.58-20.33.44	2.8	0	-2.8
M_sham_control_17-06-20_20.48.38-20.50.11	43.35	0	-43.35
M_sham_control_17-06-20_20.50.09-20.51.00	0	27.4	27.4
M_sham_control_17-06-20_20.52.18-20.52.45	2.45	14.15	11.7
M_sham_control_17-06-20_20.52.55-20.53.29	0	8.45	8.45
M_sham_control_17-06-20_20.55.37-20.57.00	34.45	0	-34.45
M_sham_control_17-06-20_20.56.56-20.57.39	19.3	0	-19.3
M_sham_control_17-06-20_20.57.49-20.58.22	2.45	7.65	5.2
M_sham_control_17-06-20_20.58.22-20.59.04	0	18.3	18.3
M_sham_control_17-06-20_20.59.31-21.00.35	15.75	14.95	-0.8
M_sham_control_17-06-20_21.00.44-21.01.24	0	4.05	4.05
M_sham_control_17-06-20_21.24.44-21.26.18	32.25	21.3	-10.95
M_sham_control_17-06-20_21.26.27-21.27.10	7.55	0	-7.55
M_sham_control_17-06-20_21.44.36-21.46.28	6.1	36.9	30.8
M_sham_control_17-06-20_21.55.49-21.56.35	0	18.25	18.25
M_sham_control_17-06-20_21.56.50-21.57.25	0	10.8	10.8
M_sham_control_17-06-20_21.57.49-21.58.35	8.65	8.85	0.2
M_sham_control_17-06-20_22.05.14-22.06.21	2.7	35.9	33.2
M_sham_control_17-06-20_22.24.17-22.25.04	31.25	0	-31.25
M_sham_control_17-06-20_22.25.01-22.25.22	6.3	0	-6.3
M_sham_control_17-06-20_22.56.17-22.56.41	0	5.25	5.25
M_sham_control_17-06-20_22.56.37-22.57.11	0	9.45	9.45
M_sham_control_17-06-20_22.57.23-22.58.14	5.7	3.4	-2.3
M_sham_control_17-06-20_23.35.15-23.36.02	18.2	0	-18.2
M_sham_control_18-07-20_00.20.05-00.20.33	0	5.15	5.15
M_sham_control_18-07-20_00.21.09-00.21.37	0	5.9	5.9
M_sham_control_18-07-20_01.43.32-01.44.00	3	2.8	-0.2
M_sham_control_18-07-20_01.50.12-01.50.40	0	2.8	2.8
M_sham_control_18-07-20_04.10.48-04.11.35	1.55	13.05	11.5
M_sham_control_18-07-20_04.13.11-04.13.35	0	1.95	1.95
M_sham_control_18-07-20_20.46.56-20.48.22	17.65	0	-17.65
M_sham_control_18-07-20_20.50.37-20.51.52	25.3	0	-25.3
M_sham_control_18-07-20_20.52.04-20.52.45	0	5.3	5.3
M_sham_control_18-07-20_21.16.02-21.16.34	4.45	0	-4.45
M_sham_control_18-07-20_21.16.49-21.17.56	4.8	15.15	10.35
M_sham_control_18-07-20_21.18.29-21.19.00	5.4	0	-5.4
M_sham_control_18-07-20_21.19.47-21.20.14	0	3.25	3.25
M_sham_control_18-07-20_21.28.26-21.28.48	6.4	0	-6.4
M_sham_control_18-07-20_21.51.27-21.51.53	1.5	0	-1.5
M_sham_control_18-07-20_21.55.18-21.55.53	0	11.85	11.85
M_sham_control_18-07-20_21.56.05-21.57.03	0	8.55	8.55
M_sham_control_18-07-20_21.57.09-21.57.52	7.25	0	-7.25
M_sham_control_18-07-20_21.59.13-21.59.37	0.8	0	-0.8
M_sham_control_18-07-20_23.47.00-23.47.24	0	1.85	1.85
M_sham_control_22-07-20_00.30.17-00.31.17	15.65	5.3	-10.35
M_sham_control_22-07-20_00.32.02-00.32.30	0	6.95	6.95
M_sham_control_22-07-20_04.32.10-04.32.41	7.9	0	-7.9
M_sham_control_22-07-20_04.32.41-04.33.07	0	2.25	2.25
M_sham_control_22-07-20_04.33.34-04.34.37	16.85	8.45	-8.4
M_sham_control_22-07-20_04.35.41-04.36.27	13.2	6	-7.2
M_sham_control_22-07-20_21.24.14-21.24.58	6.9	0	-6.9
M_sham_control_23-06-20_00.26.59-00.27.35	0	12.4	12.4
M_sham_control_23-06-20_00.29.51-00.30.28	0	4.15	4.15
M_sham_control_23-06-20_00.39.13-00.39.38	2.75	0	-2.75
M_sham_control_23-06-20_00.50.18-00.50.47	6.45	0	-6.45
M_sham_control_23-06-20_00.50.43-00.51.51	13.9	16.85	2.95
M_sham_control_23-06-20_20.30.20-20.31.02	0	8	8
M_sham_control_23-06-20_20.58.50-20.59.20	5.35	0	-5.35
M_sham_control_23-06-20_21.17.35-21.18.07	0	7.15	7.15
M_sham_control_28-05-20_02.18.03-02.18.27	1.75	0	-1.75
M_sham_control_28-05-20_02.19.42-02.20.08	2.3	1.7	-0.6
M_sham_control_28-05-20_02.20.20-02.20.56	3.6	2.15	-1.45
M_sham_control_28-05-20_20.40.44-20.41.58	7.7	13.2	5.5
M_sham_control_30-05-20_00.16.17-00.16.46	3.65	2.55	-1.1
M_sham_control_30-05-20_00.24.59-00.25.24	0.5	0	-0.5
M_sham_control_30-05-20_04.19.11-04.20.03	35	8	-27
M_sham_control_30-05-20_04.20.33-04.20.57	10.35	2	-8.35
M_sham_control_30-05-20_04.21.30-04.22.10	3.2	2	-1.2
M_sham_control_30-05-20_04.22.58-04.23.30	3.85	0	-3.85
M_sham_control_30-05-20_20.38.54-20.40.24	25.1	16.45	-8.65
M_sham_control_30-05-20_21.59.07-21.59.36	1.75	0	-1.75
M_sham_control_30-05-20_22.21.07-22.21.30	1.15	0	-1.15
M_sham_control_30-05-20_22.21.36-22.22.00	0.5	0	-0.5
F_sham_control_03-06-20_03.48.36-03.49.15	15.8	0	-15.8
F_sham_control_03-06-20_04.05.12-04.05.41	0	5.05	5.05
F_sham_control_03-06-20_04.06.41-04.07.07	0	1.25	1.25
F_sham_control_03-06-20_04.08.20-04.08.49	0.85	3.85	3
F_sham_control_03-06-20_20.10.11-20.10.38	0.95	1.45	0.5
F_sham_control_03-06-20_20.13.12-20.13.41	3.25	0.6	-2.65
F_sham_control_03-06-20_20.19.25-20.19.51	0	1.75	1.75
F_sham_control_03-06-20_20.19.50-20.20.15	0	3.65	3.65
F_sham_control_03-06-20_20.25.43-20.26.42	0	4.45	4.45
F_sham_control_03-06-20_21.27.35-21.28.17	0	6.3	6.3
F_sham_control_03-06-20_21.28.17-21.29.25	26	0	-26
F_sham_control_03-06-20_23.34.43-23.36.00	22.95	14.9	-8.05
F_sham_control_03-10-20_01.31.43-01.32.07	0	1.5	1.5
F_sham_control_03-10-20_03.01.39-03.02.08	0	0.4	0.4
F_sham_control_03-10-20_03.08.26-03.08.55	0	4.15	4.15
F_sham_control_03-10-20_04.43.03-04.43.47	4.6	2.95	-1.65
F_sham_control_03-10-20_04.45.29-04.45.58	0	2.35	2.35
F_sham_control_03-10-20_05.47.22-05.48.46	6.1	15.8	9.7
F_sham_control_03-10-20_05.48.49-05.49.22	0.1	2.5	2.4
F_sham_control_03-10-20_05.52.14-05.52.37	0.85	0	-0.85
F_sham_control_03-10-20_05.52.35-05.53.00	0	2.15	2.15
F_sham_control_03-10-20_05.59.34-06.00.00	0	1.1	1.1
F_sham_control_03-10-20_19.36.08-19.36.49	11	0	-11
F_sham_control_03-10-20_19.38.25-19.40.53	8.75	13.1	4.35
F_sham_control_03-10-20_19.41.14-19.42.23	1.1	0	-1.1
F_sham_control_03-10-20_19.42.59-19.44.09	7.85	18.1	10.25
F_sham_control_03-10-20_19.44.24-19.45.41	0	16.75	16.75
F_sham_control_03-10-20_19.46.11-19.46.42	0	18.7	18.7
F_sham_control_03-10-20_19.46.35-19.47.05	0	5.7	5.7
F_sham_control_03-10-20_19.47.08-19.51.31	14.15	48.15	34
F_sham_control_03-10-20_19.51.53-19.52.41	3.95	9.15	5.2
F_sham_control_03-10-20_20.10.44-20.11.53	3.45	11.2	7.75
F_sham_control_07-02-20_20.33.25-20.33.56	1.2	0	-1.2
F_sham_control_07-02-20_21.23.08-21.23.42	0.9	0	-0.9
F_sham_control_07-06-20_19.50.36-19.51.11	3.9	0	-3.9
F_sham_control_07-06-20_19.52.35-19.53.02	0	2.85	2.85
F_sham_control_07-06-20_20.08.50-20.09.19	0	7	7
F_sham_control_07-06-20_20.13.58-20.14.44	0	2.9	2.9
F_sham_control_07-06-20_20.16.37-20.17.19	19.85	0	-19.85
F_sham_control_07-06-20_20.18.22-20.18.49	3	0	-3
F_sham_control_07-06-20_20.19.25-20.20.16	15.55	0	-15.55
F_sham_control_07-06-20_20.20.25-20.21.37	25.9	0	-25.9
F_sham_control_07-06-20_20.21.55-20.22.40	4.25	12.8	8.55
F_sham_control_07-06-20_20.23.56-20.24.19	1.9	0	-1.9
F_sham_control_07-06-20_20.28.30-20.29.28	6.85	9.3	2.45
F_sham_control_07-06-20_20.33.28-20.34.14	0.05	17.9	17.85
F_sham_control_07-06-20_20.43.01-20.43.24	0	17.5	17.5
F_sham_control_07-06-20_20.43.18-20.44.00	0	16.3	16.3
F_sham_control_07-06-20_20.50.59-20.51.27	6.25	0	-6.25
F_sham_control_07-06-20_21.18.39-21.19.05	4.5	0	-4.5
F_sham_control_07-06-20_21.19.29-21.20.34	25	0.2	-24.8
F_sham_control_07-06-20_21.21.07-21.21.41	10.85	0	-10.85
F_sham_control_07-06-20_22.35.29-22.35.56	3.95	0	-3.95
F_sham_control_07-06-20_22.36.02-22.36.33	0	6.8	6.8
F_sham_control_07-06-20_22.36.28-22.36.52	11.85	0	-11.85
F_sham_control_07-06-20_22.36.52-22.37.36	5.55	0.65	-4.9
F_sham_control_07-06-20_22.40.00-22.40.41	0	12.65	12.65
F_sham_control_07-06-20_22.41.21-22.42.14	0	24.6	24.6
F_sham_control_07-06-20_22.42.50-22.43.54	21.6	6.65	-14.95
F_sham_control_11-10-20_02.38.15-02.38.39	0.75	0	-0.75
F_sham_control_11-10-20_04.38.57-04.40.05	6.95	0.35	-6.6
F_sham_control_11-10-20_05.13.27-05.13.48	2.7	0	-2.7
F_sham_control_11-10-20_05.55.33-05.56.24	0	11.85	11.85
F_sham_control_11-10-20_19.34.20-19.34.43	0	0.85	0.85
F_sham_control_11-10-20_19.36.35-19.39.00	34.4	2	-32.4
F_sham_control_11-10-20_19.40.34-19.41.48	15.4	2.85	-12.55
F_sham_control_11-10-20_19.42.03-19.42.35	3.35	0	-3.35
F_sham_control_11-10-20_19.43.53-19.44.15	0	0.45	0.45
F_sham_control_11-10-20_19.47.58-19.48.21	0	0.45	0.45
F_sham_control_11-10-20_19.57.34-19.58.16	6	0	-6
F_sham_control_12-09-20_01.55.24-01.56.32	13.05	14.1	1.05
F_sham_control_12-09-20_03.24.26-03.24.50	0	0.6	0.6
F_sham_control_12-09-20_03.26.50-03.27.16	0	4.4	4.4
F_sham_control_12-09-20_03.45.37-03.46.07	0	6.65	6.65
F_sham_control_12-09-20_04.08.57-04.09.24	3.45	0	-3.45
F_sham_control_12-09-20_04.09.42-04.10.11	1.4	4.2	2.8
F_sham_control_12-09-20_04.12.59-04.14.14	0	7.8	7.8
F_sham_control_12-09-20_04.16.02-04.16.40	6.05	0	-6.05
F_sham_control_12-09-20_04.17.25-04.18.17	0	7.45	7.45
F_sham_control_12-09-20_05.09.24-05.09.50	4.5	0	-4.5
F_sham_control_12-09-20_19.04.44-19.05.27	2.15	9.85	7.7
F_sham_control_12-09-20_19.05.27-19.06.37	6.35	21.35	15
F_sham_control_12-09-20_19.09.14-19.10.43	2.45	58.5	56.05
F_sham_control_12-09-20_19.10.38-19.11.56	6.55	33.4	26.85
F_sham_control_12-09-20_19.12.05-19.12.56	1.2	0	-1.2
F_sham_control_12-09-20_19.12.56-19.13.31	4.15	2.7	-1.45
F_sham_control_12-09-20_19.13.46-19.14.17	0	6.4	6.4
F_sham_control_12-09-20_19.14.17-19.14.46	0	3.75	3.75
F_sham_control_12-09-20_19.14.55-19.15.33	1.9	1.3	-0.6
F_sham_control_12-09-20_19.15.36-19.16.29	0	24.9	24.9
F_sham_control_12-09-20_19.16.27-19.17.00	3.65	0	-3.65
F_sham_control_12-09-20_19.18.32-19.20.02	7.9	34.8	26.9
F_sham_control_12-09-20_19.20.02-19.20.46	0	6.55	6.55
F_sham_control_12-09-20_19.21.10-19.23.16	16.55	20.3	3.75
F_sham_control_12-09-20_19.23.34-19.25.25	6	32.55	26.55
F_sham_control_12-09-20_19.25.21-19.25.52	1.95	4.4	2.45
F_sham_control_12-09-20_19.27.04-19.27.37	5.05	0	-5.05
F_sham_control_12-09-20_19.31.39-19.32.19	2.6	0	-2.6
F_sham_control_12-09-20_19.33.11-19.33.35	2.6	0	-2.6
F_sham_control_12-09-20_19.37.31-19.39.35	0	33.05	33.05
F_sham_control_12-09-20_19.40.11-19.40.35	0	2.55	2.55
F_sham_control_18-10-20_04.52.50-04.53.25	4.45	5.5	1.05
F_sham_control_18-10-20_19.38.06-19.39.38	15.65	6.65	-9
F_sham_control_18-10-20_19.40.59-19.41.24	0	2.3	2.3
F_sham_control_18-10-20_19.52.05-19.52.36	2.3	0	-2.3
F_sham_control_18-10-20_19.53.00-19.53.35	0	2.4	2.4
F_sham_control_18-10-20_20.00.35-20.01.03	0	5.45	5.45
F_sham_control_18-10-20_20.03.31-20.04.07	9.75	0	-9.75
F_sham_control_18-10-20_20.24.52-20.26.42	19.1	51.35	32.25
F_sham_control_18-10-20_20.28.30-20.29.16	0	23.85	23.85
F_sham_control_18-10-20_20.29.28-20.30.21	0	23.3	23.3
F_sham_control_18-10-20_20.30.48-20.31.16	0	24.85	24.85
F_sham_control_18-10-20_20.31.10-20.31.55	8.05	7.25	-0.8
F_sham_control_18-10-20_20.35.04-20.36.15	0	36.9	36.9
F_sham_control_18-10-20_20.36.15-20.38.19	23.65	45.3	21.65
F_sham_control_18-10-20_20.38.19-20.39.14	2	21.85	19.85
F_sham_control_18-10-20_20.39.50-20.41.27	6.2	52.1	45.9
F_sham_control_18-10-20_20.41.23-20.41.57	2.4	8.1	5.7
F_sham_control_18-10-20_20.41.54-20.42.58	2.5	17.8	15.3
F_sham_control_18-10-20_20.44.52-20.46.13	19.55	20.8	1.25
F_sham_control_18-10-20_20.46.55-20.47.36	1.9	11	9.1
F_sham_control_18-10-20_20.48.15-20.49.25	11.3	17	5.7
F_sham_control_21-09-20_00.22.39-00.23.25	5.3	10.9	5.6
F_sham_control_21-09-20_00.52.18-00.52.51	3.1	4.05	0.95
F_sham_control_21-09-20_03.54.26-03.55.00	8.85	0	-8.85
F_sham_control_21-09-20_04.01.20-04.02.27	12.1	7	-5.1
F_sham_control_21-09-20_19.25.24-19.25.54	4.4	0	-4.4
F_sham_control_21-09-20_19.26.57-19.27.54	0	20	20
F_sham_control_21-09-20_19.27.48-19.28.13	1.7	0	-1.7
F_sham_control_21-09-20_19.28.31-19.29.24	6.6	13.6	7
F_sham_control_21-09-20_19.29.36-19.30.29	1.95	0	-1.95
F_sham_control_21-09-20_19.32.49-19.34.07	2.4	20.2	17.8
F_sham_control_21-09-20_19.36.02-19.36.24	0.75	0	-0.75
F_sham_control_21-09-20_19.43.13-19.43.50	0	1.25	1.25
F_sham_control_21-09-20_19.55.19-19.55.56	0	2.25	2.25
F_sham_control_26-05-20_20.11.58-20.12.25	0	0.6	0.6
F_sham_control_26-05-20_20.17.21-20.18.00	4.95	2.1	-2.85
F_sham_control_26-05-20_20.18.51-20.19.26	0	9.75	9.75
F_sham_control_26-05-20_20.28.18-20.29.20	10.05	9.4	-0.65
F_sham_control_26-10-20_00.19.22-00.19.49	0	1.35	1.35
F_sham_control_26-10-20_02.21.12-02.21.38	3.55	0	-3.55
F_sham_control_26-10-20_02.34.02-02.34.35	0	2.55	2.55
F_sham_control_26-10-20_04.03.07-04.03.34	0	2.35	2.35
F_sham_control_26-10-20_04.57.49-04.58.26	0	3.8	3.8
F_sham_control_26-10-20_06.23.20-06.23.49	2.55	0	-2.55
F_sham_control_26-10-20_19.30.36-19.33.11	4.25	89.6	85.35
F_sham_control_26-10-20_19.35.03-19.35.47	3.25	1.65	-1.6
F_sham_control_26-10-20_19.44.56-19.46.12	0	18	18
F_sham_control_26-10-20_19.50.28-19.51.17	11.35	0	-11.35
F_sham_control_26-10-20_19.53.51-19.54.44	3.15	1.9	-1.25
F_sham_control_26-10-20_20.04.42-20.05.24	0	1	1
F_sham_control_26-10-20_20.08.38-20.09.56	6.05	2.4	-3.65
F_sham_control_26-10-20_20.21.56-20.22.24	1.2	0	-1.2
F_sham_control_26-10-20_20.23.06-20.23.43	0	3.65	3.65
F_sham_control_26-10-20_20.28.38-20.29.23	0	14.35	14.35
F_sham_control_26-10-20_20.29.50-20.30.14	0	2.9	2.9
F_sham_control_28-06-20_01.02.52-01.04.04	2.1	2.1	0
F_sham_control_28-06-20_20.22.11-20.23.00	5.55	0	-5.55
F_sham_control_28-06-20_21.04.05-21.04.27	0	2.55	2.55
F_sham_control_29-10-20_05.05.16-05.05.57	13.5	0	-13.5
F_sham_control_29-10-20_05.07.21-05.07.57	12.25	0	-12.25
F_sham_control_29-10-20_05.08.58-05.09.29	7.8	0	-7.8
F_sham_control_29-10-20_05.11.17-05.11.40	1.2	0	-1.2
F_sham_control_29-10-20_05.12.16-05.12.46	0	2.85	2.85
F_sham_control_29-10-20_05.15.59-05.16.27	0	5.65	5.65
F_sham_control_29-10-20_19.33.34-19.34.32	1.9	9.2	7.3
F_sham_control_29-10-20_19.40.01-19.42.05	5.9	68.15	62.25
F_sham_control_29-10-20_19.42.39-19.43.06	3.1	0	-3.1
F_sham_control_29-10-20_19.59.03-19.59.28	0	2.25	2.25
F_sham_control_29-10-20_20.06.20-20.06.55	4.35	0.8	-3.55
F_sham_control_29-10-20_20.09.58-20.10.30	8.1	0	-8.1
F_sham_control_29-10-20_20.12.43-20.13.33	0	31.15	31.15
F_sham_control_29-10-20_20.13.36-20.14.00	0	9.55	9.55
F_sham_control_29-10-20_20.16.43-20.17.24	0	15.05	15.05
F_sham_control_29-10-20_20.18.18-20.18.54	11.05	0	-11.05
F_sham_control_29-10-20_20.21.09-20.22.00	0	12.95	12.95
F_sham_control_29-10-20_20.22.23-20.23.42	0	11.5	11.5
F_sham_control_29-10-20_20.24.42-20.26.48	13.1	14.8	1.7
F_sham_control_29-10-20_20.28.15-20.29.00	5.05	7.65	2.6
F_sham_control_29-10-20_20.29.13-20.29.36	1.5	0	-1.5
F_sham_control_29-10-20_20.29.54-20.30.40	10.5	11.35	0.85
F_sham_control_29-10-20_20.31.16-20.31.39	0	2.25	2.25
F_sham_control_29-10-20_20.31.51-20.32.24	8.7	0	-8.7
F_sham_control_29-10-20_20.49.49-20.50.28	2.15	0.85	-1.3
F_sham_control_30-07-20_04.34.01-04.34.28	0.9	0	-0.9
F_sham_control_30-07-20_04.34.43-04.35.07	0	1	1
F_sham_control_30-07-20_20.08.27-20.09.06	4	4.25	0.25
F_sham_control_30-07-20_20.11.27-20.12.10	0	7.25	7.25
F_sham_control_30-07-20_20.12.03-20.14.12	0	8.45	8.45
F_sham_control_30-07-20_20.16.23-20.16.48	1.05	0	-1.05
F_sham_control_30-07-20_20.53.26-20.53.55	1.85	2.25	0.4
F_sham_control_30-07-20_21.41.04-21.41.31	2.6	0	-2.6
F_sham_control_30-07-20_21.45.38-21.46.00	2.85	0	-2.85
F_sham_control_30-07-20_21.46.58-21.47.55	0	2.6	2.6
