# Supplementary material for: A signal-like role for floral humidity in a nocturnal pollination system
Source: Nat Commun. 2022 Dec 15;13:7773. doi: 10.1038/s41467-022-35353-8 (PMC9755274; doi:10.1038/s41467-022-35353-8)
Supplement: Supplementary file 6 — Source Data [file 41467_2022_35353_MOESM6_ESM.zip › source data/Fig 4l_source data.xlsx]

## Sheet: Sheet1
	Sham control moths
Video	Ambient	Humid	difference in number of entries
M_sham_control_01-08-20_00.32.28-00.33.02	4	5	1
M_sham_control_01-08-20_00.35.08-00.35.36	0	1	1
M_sham_control_01-08-20_00.36.39-00.37.07	0	4	4
M_sham_control_01-08-20_00.49.49-00.50.29	0	8	8
M_sham_control_01-08-20_00.54.50-00.55.16	0	2	2
M_sham_control_01-08-20_02.03.31-02.03.57	0	2	2
M_sham_control_01-08-20_02.06.59-02.07.28	0	8	8
M_sham_control_01-08-20_02.13.19-02.14.00	1	5	4
M_sham_control_01-08-20_02.15.05-02.15.35	1	1	0
M_sham_control_01-08-20_02.21.02-02.21.38	2	0	-2
M_sham_control_01-08-20_02.21.31-02.21.56	2	0	-2
M_sham_control_01-08-20_02.23.37-02.24.26	0	7	7
M_sham_control_01-08-20_02.29.08-02.29.31	0	2	2
M_sham_control_01-08-20_03.52.29-03.52.56	4	0	-4
M_sham_control_01-08-20_03.54.44-03.55.10	0	4	4
M_sham_control_01-08-20_03.55.55-03.56.33	1	1	0
M_sham_control_01-08-20_04.00.25-04.01.05	0	4	4
M_sham_control_01-08-20_04.06.38-04.07.34	0	10	10
M_sham_control_01-08-20_04.10.19-04.11.19	0	10	10
M_sham_control_01-08-20_04.11.31-04.12.25	0	5	5
M_sham_control_01-08-20_04.24.40-04.25.11	0	1	1
M_sham_control_01-08-20_04.25.32-04.25.57	2	0	-2
M_sham_control_01-08-20_04.27.31-04.28.12	1	2	1
M_sham_control_01-08-20_20.01.35-20.02.23	4	0	-4
M_sham_control_01-08-20_20.02.18-20.03.34	0	14	14
M_sham_control_01-08-20_20.03.58-20.04.34	9	0	-9
M_sham_control_01-08-20_20.04.52-20.05.48	1	1	0
M_sham_control_01-08-20_20.05.57-20.07.06	3	11	8
M_sham_control_01-08-20_20.07.27-20.07.56	2	0	-2
M_sham_control_01-08-20_20.07.59-20.09.00	0	11	11
M_sham_control_01-08-20_20.09.54-20.10.32	5	0	-5
M_sham_control_01-08-20_20.10.47-20.12.33	1	6	5
M_sham_control_01-08-20_20.30.36-20.31.40	1	12	11
M_sham_control_01-08-20_20.47.35-20.48.18	0	16	16
M_sham_control_01-08-20_20.50.16-20.50.43	0	1	1
M_sham_control_01-08-20_20.57.16-20.57.52	0	12	12
M_sham_control_01-08-20_21.16.23-21.16.50	0	5	5
M_sham_control_01-08-20_21.17.11-21.17.52	6	3	-3
M_sham_control_01-08-20_21.18.37-21.19.13	0	11	11
M_sham_control_01-08-20_22.08.15-22.09.10	0	11	11
M_sham_control_01-08-20_22.11.23-22.12.00	4	0	-4
M_sham_control_01-08-20_22.13.18-22.13.58	0	11	11
M_sham_control_01-08-20_22.14.10-22.14.38	0	1	1
M_sham_control_01-08-20_22.16.31-22.17.06	0	2	2
M_sham_control_01-08-20_22.46.21-22.46.54	4	0	-4
M_sham_control_01-08-20_23.28.21-23.29.00	0	15	15
M_sham_control_01-08-20_23.30.01-23.30.26	0	5	5
M_sham_control_03-11-20_03.45.35-03.46.04	2	0	-2
M_sham_control_03-11-20_19.03.22-19.04.06	1	0	-1
M_sham_control_03-11-20_20.06.44-20.07.21	5	0	-5
M_sham_control_03-11-20_21.01.26-21.02.05	0	8	8
M_sham_control_03-11-20_21.26.21-21.26.57	1	0	-1
M_sham_control_03-11-20_21.46.06-21.46.38	5	0	-5
M_sham_control_03-11-20_21.57.22-21.58.26	0	14	14
M_sham_control_05-10-20_00.12.07-00.12.38	0	1	1
M_sham_control_05-10-20_04.18.22-04.18.54	6	0	-6
M_sham_control_05-10-20_19.35.18-19.36.26	1	5	4
M_sham_control_05-10-20_19.36.47-19.37.08	0	2	2
M_sham_control_05-11-20_00.19.20-00.19.55	6	1	-5
M_sham_control_05-11-20_02.44.25-02.44.56	1	0	-1
M_sham_control_05-11-20_02.46.41-02.47.22	3	4	1
M_sham_control_05-11-20_04.55.07-04.55.42	0	2	2
M_sham_control_05-11-20_04.56.06-04.57.00	0	5	5
M_sham_control_05-11-20_04.59.42-05.00.12	0	2	2
M_sham_control_05-11-20_19.08.02-19.09.48	9	13	4
M_sham_control_05-11-20_19.09.57-19.11.06	2	13	11
M_sham_control_05-11-20_19.11.01-19.13.36	6	17	11
M_sham_control_05-11-20_19.13.32-19.15.07	13	11	-2
M_sham_control_05-11-20_19.27.28-19.28.30	9	2	-7
M_sham_control_05-11-20_19.28.54-19.29.43	1	5	4
M_sham_control_05-11-20_19.45.07-19.45.54	1	3	2
M_sham_control_05-11-20_19.46.36-19.47.12	0	2	2
M_sham_control_05-11-20_19.50.03-19.51.21	0	5	5
M_sham_control_05-11-20_19.53.36-19.54.24	0	1	1
M_sham_control_05-11-20_19.54.51-19.55.19	1	0	-1
M_sham_control_05-11-20_19.59.16-20.00.00	0	2	2
M_sham_control_05-11-20_20.10.58-20.11.34	0	7	7
M_sham_control_05-11-20_20.24.49-20.25.29	0	4	4
M_sham_control_05-11-20_20.25.32-20.26.36	0	4	4
M_sham_control_05-11-20_20.45.58-20.46.38	2	0	-2
M_sham_control_05-11-20_20.47.44-20.48.32	3	3	0
M_sham_control_05-11-20_21.13.49-21.15.19	1	6	5
M_sham_control_05-11-20_21.15.28-21.16.02	1	1	0
M_sham_control_05-11-20_21.20.30-21.21.11	3	1	-2
M_sham_control_05-11-20_22.13.54-22.14.26	5	5	0
M_sham_control_05-11-20_22.32.02-22.32.36	0	7	7
M_sham_control_05-11-20_22.33.21-22.33.50	0	3	3
M_sham_control_05-11-20_22.33.56-22.34.19	0	2	2
M_sham_control_05-11-20_22.59.16-22.59.41	0	1	1
M_sham_control_05-11-20_23.42.26-23.43.11	0	4	4
M_sham_control_10-11-20_19.58.38-19.59.26	3	0	-3
M_sham_control_10-11-20_20.05.48-20.06.36	1	0	-1
M_sham_control_10-11-20_22.07.38-22.08.20	0	1	1
M_sham_control_10-11-20_22.25.40-22.26.07	0	2	2
M_sham_control_10-11-20_22.27.25-22.27.54	0	1	1
M_sham_control_10-11-20_23.46.30-23.47.30	4	0	-4
M_sham_control_10-11-20_23.49.57-23.50.34	3	0	-3
M_sham_control_14-06-20_20.13.58-20.14.23	0	2	2
M_sham_control_14-06-20_20.27.29-20.28.40	0	5	5
M_sham_control_14-06-20_20.33.40-20.34.10	0	2	2
M_sham_control_14-06-20_20.34.07-20.36.11	7	10	3
M_sham_control_14-06-20_20.36.56-20.37.46	1	5	4
M_sham_control_14-06-20_20.37.49-20.40.45	3	21	18
M_sham_control_14-06-20_20.41.42-20.43.38	3	13	10
M_sham_control_14-06-20_20.43.47-20.44.33	6	1	-5
M_sham_control_17-06-20_01.03.07-01.04.02	4	3	-1
M_sham_control_17-06-20_01.05.50-01.06.20	0	4	4
M_sham_control_17-06-20_01.48.04-01.48.36	5	0	-5
M_sham_control_17-06-20_01.48.48-01.49.21	0	1	1
M_sham_control_17-06-20_01.50.59-01.52.04	3	8	5
M_sham_control_17-06-20_20.28.52-20.29.39	0	8	8
M_sham_control_17-06-20_20.32.58-20.33.44	2	0	-2
M_sham_control_17-06-20_20.48.38-20.50.11	4	0	-4
M_sham_control_17-06-20_20.50.09-20.51.00	0	6	6
M_sham_control_17-06-20_20.52.18-20.52.45	1	8	7
M_sham_control_17-06-20_20.52.55-20.53.29	0	3	3
M_sham_control_17-06-20_20.55.37-20.57.00	8	0	-8
M_sham_control_17-06-20_20.56.56-20.57.39	5	0	-5
M_sham_control_17-06-20_20.57.49-20.58.22	3	1	-2
M_sham_control_17-06-20_20.58.22-20.59.04	0	5	5
M_sham_control_17-06-20_20.59.31-21.00.35	6	3	-3
M_sham_control_17-06-20_21.00.44-21.01.24	0	1	1
M_sham_control_17-06-20_21.24.44-21.26.18	2	4	2
M_sham_control_17-06-20_21.26.27-21.27.10	1	0	-1
M_sham_control_17-06-20_21.44.36-21.46.28	3	9	6
M_sham_control_17-06-20_21.55.49-21.56.35	0	2	2
M_sham_control_17-06-20_21.56.50-21.57.25	0	1	1
M_sham_control_17-06-20_21.57.49-21.58.35	4	2	-2
M_sham_control_17-06-20_22.05.14-22.06.21	0	8	8
M_sham_control_17-06-20_22.24.17-22.25.04	6	0	-6
M_sham_control_17-06-20_22.25.01-22.25.22	1	0	-1
M_sham_control_17-06-20_22.56.17-22.56.41	0	1	1
M_sham_control_17-06-20_22.56.37-22.57.11	0	4	4
M_sham_control_17-06-20_22.57.23-22.58.14	2	2	0
M_sham_control_17-06-20_23.35.15-23.36.02	6	0	-6
M_sham_control_18-07-20_00.20.05-00.20.33	0	2	2
M_sham_control_18-07-20_01.43.32-01.44.00	2	0	-2
M_sham_control_18-07-20_01.50.12-01.50.40	0	2	2
M_sham_control_18-07-20_04.10.48-04.11.35	1	3	2
M_sham_control_18-07-20_04.13.11-04.13.35	0	1	1
M_sham_control_18-07-20_20.46.56-20.48.22	16	6	-10
M_sham_control_18-07-20_20.50.37-20.51.52	8	0	-8
M_sham_control_18-07-20_20.52.04-20.52.45	3	8	5
M_sham_control_18-07-20_21.16.02-21.16.34	3	0	-3
M_sham_control_18-07-20_21.16.49-21.17.56	1	4	3
M_sham_control_18-07-20_21.18.29-21.19.00	4	0	-4
M_sham_control_18-07-20_21.19.47-21.20.14	0	3	3
M_sham_control_18-07-20_21.28.26-21.28.48	3	0	-3
M_sham_control_18-07-20_21.51.27-21.51.53	2	0	-2
M_sham_control_18-07-20_21.55.18-21.55.53	0	5	5
M_sham_control_18-07-20_21.56.05-21.57.03	0	6	6
M_sham_control_18-07-20_21.57.09-21.57.52	4	0	-4
M_sham_control_18-07-20_21.59.13-21.59.37	2	0	-2
M_sham_control_18-07-20_23.33.03-23.33.27	1	0	-1
M_sham_control_22-07-20_00.30.17-00.31.17	5	3	-2
M_sham_control_22-07-20_00.32.02-00.32.30	0	1	1
M_sham_control_22-07-20_04.33.34-04.34.37	2	3	1
M_sham_control_22-07-20_21.24.14-21.24.58	6	0	-6
M_sham_control_23-06-20_00.26.59-00.27.35	0	2	2
M_sham_control_23-06-20_00.29.51-00.30.28	0	3	3
M_sham_control_23-06-20_00.39.13-00.39.38	2	0	-2
M_sham_control_23-06-20_00.50.18-00.50.47	1	0	-1
M_sham_control_23-06-20_00.50.43-00.51.51	2	5	3
M_sham_control_23-06-20_20.30.20-20.31.02	0	1	1
M_sham_control_23-06-20_20.58.50-20.59.20	2	0	-2
M_sham_control_23-06-20_21.17.35-21.18.07	0	1	1
M_sham_control_28-05-20_02.18.03-02.18.27	1	0	-1
M_sham_control_28-05-20_02.19.42-02.20.08	3	1	-2
M_sham_control_28-05-20_20.40.44-20.41.58	0	4	4
M_sham_control_28-05-20_23.30.11-23.30.35	3	0	-3
M_sham_control_30-05-20_04.19.11-04.20.03	5	3	-2
M_sham_control_30-05-20_04.20.33-04.20.57	5	0	-5
M_sham_control_30-05-20_04.21.30-04.22.10	1	3	2
M_sham_control_30-05-20_04.22.58-04.23.30	2	0	-2
M_sham_control_30-05-20_20.38.54-20.40.24	4	2	-2
M_sham_control_30-05-20_21.59.07-21.59.36	0	1	1
F_sham_control_03-06-20_03.48.36-03.49.15	0	2	-2
F_sham_control_03-06-20_20.25.43-20.26.42	3	0	3
F_sham_control_03-06-20_21.27.35-21.28.17	0	1	-1
F_sham_control_03-06-20_21.28.17-21.29.25	0	4	-4
F_sham_control_03-06-20_23.34.43-23.36.00	3	3	0
F_sham_control_03-10-20_02.59.06-02.59.37	0	2	-2
F_sham_control_03-10-20_03.01.39-03.02.08	0	2	-2
F_sham_control_03-10-20_04.45.29-04.45.58	7	0	7
F_sham_control_03-10-20_04.50.19-04.50.44	3	0	3
F_sham_control_03-10-20_05.47.22-05.48.46	7	1	6
F_sham_control_03-10-20_05.48.49-05.49.22	3	1	2
F_sham_control_03-10-20_05.54.15-05.54.45	0	3	-3
F_sham_control_03-10-20_05.55.06-05.55.32	0	1	-1
F_sham_control_03-10-20_05.57.47-05.58.10	1	0	1
F_sham_control_03-10-20_05.59.34-06.00.00	1	0	1
F_sham_control_03-10-20_19.34.10-19.34.37	4	0	4
F_sham_control_03-10-20_19.36.08-19.36.49	0	5	-5
F_sham_control_03-10-20_19.38.25-19.40.53	5	4	1
F_sham_control_03-10-20_19.41.14-19.42.23	0	3	-3
F_sham_control_03-10-20_19.42.59-19.44.09	16	4	12
F_sham_control_03-10-20_19.44.24-19.45.41	10	0	10
F_sham_control_03-10-20_19.46.11-19.46.42	10	0	10
F_sham_control_03-10-20_19.46.35-19.47.05	7	0	7
F_sham_control_03-10-20_19.47.08-19.51.31	21	5	16
F_sham_control_03-10-20_19.51.53-19.52.41	7	3	4
F_sham_control_03-10-20_19.56.43-19.57.15	0	1	-1
F_sham_control_03-10-20_20.08.25-20.09.06	1	0	1
F_sham_control_03-10-20_20.10.44-20.11.53	2	4	-2
F_sham_control_07-02-20_20.33.25-20.33.56	0	2	-2
F_sham_control_07-02-20_21.23.08-21.23.42	1	0	1
F_sham_control_07-06-20_19.50.36-19.51.11	0	3	-3
F_sham_control_07-06-20_20.08.50-20.09.19	4	0	4
F_sham_control_07-06-20_20.13.58-20.14.44	2	0	2
F_sham_control_07-06-20_20.16.37-20.17.19	0	5	-5
F_sham_control_07-06-20_20.18.22-20.18.49	0	1	-1
F_sham_control_07-06-20_20.19.25-20.20.16	0	2	-2
F_sham_control_07-06-20_20.20.25-20.21.37	0	4	-4
F_sham_control_07-06-20_20.21.55-20.22.40	4	3	1
F_sham_control_07-06-20_20.28.30-20.29.28	3	6	-3
F_sham_control_07-06-20_20.33.28-20.34.14	1	0	1
F_sham_control_07-06-20_20.43.01-20.43.24	2	0	2
F_sham_control_07-06-20_20.43.18-20.44.00	4	0	4
F_sham_control_07-06-20_20.50.59-20.51.27	0	3	-3
F_sham_control_07-06-20_21.18.39-21.19.05	0	2	-2
F_sham_control_07-06-20_21.19.29-21.20.34	1	4	-3
F_sham_control_07-06-20_21.21.07-21.21.41	0	1	-1
F_sham_control_07-06-20_22.35.29-22.35.56	0	1	-1
F_sham_control_07-06-20_22.36.02-22.36.33	2	0	2
F_sham_control_07-06-20_22.36.28-22.36.52	0	1	-1
F_sham_control_07-06-20_22.36.52-22.37.36	0	1	-1
F_sham_control_07-06-20_22.40.00-22.40.41	11	0	11
F_sham_control_07-06-20_22.41.21-22.42.14	8	0	8
F_sham_control_07-06-20_22.42.50-22.43.54	2	3	-1
F_sham_control_11-10-20_02.38.15-02.38.39	0	1	-1
F_sham_control_11-10-20_04.38.57-04.40.05	0	1	-1
F_sham_control_11-10-20_05.13.27-05.13.48	0	3	-3
F_sham_control_11-10-20_05.55.33-05.56.24	3	0	3
F_sham_control_11-10-20_19.36.35-19.39.00	3	8	-5
F_sham_control_11-10-20_19.40.34-19.41.48	1	4	-3
F_sham_control_11-10-20_19.42.03-19.42.35	0	7	-7
F_sham_control_11-10-20_19.57.34-19.58.16	0	6	-6
F_sham_control_11-10-20_19.59.11-19.59.34	1	0	1
F_sham_control_12-09-20_01.55.24-01.56.32	5	7	-2
F_sham_control_12-09-20_03.24.26-03.24.50	1	0	1
F_sham_control_12-09-20_03.26.50-03.27.16	5	0	5
F_sham_control_12-09-20_03.45.37-03.46.07	2	0	2
F_sham_control_12-09-20_04.08.57-04.09.24	0	4	-4
F_sham_control_12-09-20_04.09.42-04.10.11	3	2	1
F_sham_control_12-09-20_04.12.59-04.14.14	7	0	7
F_sham_control_12-09-20_04.16.02-04.16.40	5	4	1
F_sham_control_12-09-20_04.17.25-04.18.17	11	0	11
F_sham_control_12-09-20_05.09.24-05.09.50	0	4	-4
F_sham_control_12-09-20_18.56.55-18.58.20	0	6	-6
F_sham_control_12-09-20_19.04.44-19.05.27	3	2	1
F_sham_control_12-09-20_19.05.27-19.06.37	2	2	0
F_sham_control_12-09-20_19.09.14-19.10.43	9	2	7
F_sham_control_12-09-20_19.10.38-19.11.56	4	3	1
F_sham_control_12-09-20_19.12.05-19.12.56	0	4	-4
F_sham_control_12-09-20_19.12.56-19.13.31	2	2	0
F_sham_control_12-09-20_19.13.46-19.14.17	6	0	6
F_sham_control_12-09-20_19.14.17-19.14.46	3	0	3
F_sham_control_12-09-20_19.14.55-19.15.33	1	2	-1
F_sham_control_12-09-20_19.15.36-19.16.29	5	0	5
F_sham_control_12-09-20_19.16.27-19.17.00	0	2	-2
F_sham_control_12-09-20_19.18.32-19.20.02	7	2	5
F_sham_control_12-09-20_19.20.02-19.20.46	2	0	2
F_sham_control_12-09-20_19.21.10-19.23.16	6	7	-1
F_sham_control_12-09-20_19.23.34-19.25.25	6	2	4
F_sham_control_12-09-20_19.25.21-19.25.52	6	1	5
F_sham_control_12-09-20_19.27.04-19.27.37	0	4	-4
F_sham_control_12-09-20_19.31.39-19.32.19	0	2	-2
F_sham_control_12-09-20_19.33.11-19.33.35	1	2	-1
F_sham_control_12-09-20_19.37.31-19.39.35	10	0	10
F_sham_control_18-10-20_04.52.50-04.53.25	5	1	4
F_sham_control_18-10-20_04.55.01-04.55.28	1	0	1
F_sham_control_18-10-20_19.38.06-19.39.38	8	6	2
F_sham_control_18-10-20_19.53.00-19.53.35	2	0	2
F_sham_control_18-10-20_20.00.35-20.01.03	2	0	2
F_sham_control_18-10-20_20.03.31-20.04.07	0	3	-3
F_sham_control_18-10-20_20.24.52-20.26.42	17	4	13
F_sham_control_18-10-20_20.28.30-20.29.16	6	0	6
F_sham_control_18-10-20_20.29.28-20.30.21	3	0	3
F_sham_control_18-10-20_20.30.48-20.31.16	4	0	4
F_sham_control_18-10-20_20.31.10-20.31.55	1	2	-1
F_sham_control_18-10-20_20.35.04-20.36.15	6	0	6
F_sham_control_18-10-20_20.36.15-20.38.19	13	6	7
F_sham_control_18-10-20_20.38.19-20.39.14	8	3	5
F_sham_control_18-10-20_20.39.50-20.41.27	18	5	13
F_sham_control_18-10-20_20.41.23-20.41.57	8	0	8
F_sham_control_18-10-20_20.41.54-20.42.58	13	3	10
F_sham_control_18-10-20_20.44.52-20.46.13	7	10	-3
F_sham_control_18-10-20_20.46.55-20.47.36	8	3	5
F_sham_control_18-10-20_20.48.15-20.49.25	14	2	12
F_sham_control_21-09-20_00.22.39-00.23.25	6	4	2
F_sham_control_21-09-20_00.52.18-00.52.51	0	3	-3
F_sham_control_21-09-20_01.06.13-01.06.39	0	1	-1
F_sham_control_21-09-20_03.54.26-03.55.00	0	4	-4
F_sham_control_21-09-20_04.01.20-04.02.27	0	1	-1
F_sham_control_21-09-20_19.25.24-19.25.54	1	3	-2
F_sham_control_21-09-20_19.26.57-19.27.54	11	0	11
F_sham_control_21-09-20_19.28.31-19.29.24	4	3	1
F_sham_control_21-09-20_19.29.36-19.30.29	1	5	-4
F_sham_control_21-09-20_19.32.49-19.34.07	8	4	4
F_sham_control_21-09-20_19.36.02-19.36.24	0	1	-1
F_sham_control_21-09-20_19.37.22-19.37.49	0	1	-1
F_sham_control_21-09-20_19.41.53-19.42.23	0	1	-1
F_sham_control_21-09-20_19.54.28-19.55.16	3	0	3
F_sham_control_26-05-20_20.11.58-20.12.25	1	0	1
F_sham_control_26-05-20_20.17.21-20.18.00	1	3	-2
F_sham_control_26-05-20_20.18.51-20.19.26	1	0	1
F_sham_control_26-05-20_20.28.18-20.29.20	6	5	1
F_sham_control_26-05-20_20.33.11-20.33.31	0	1	-1
F_sham_control_26-10-20_00.19.22-00.19.49	2	0	2
F_sham_control_26-10-20_02.34.02-02.34.35	1	0	1
F_sham_control_26-10-20_19.21.31-19.22.07	1	0	1
F_sham_control_26-10-20_19.30.36-19.33.11	20	2	18
F_sham_control_26-10-20_19.35.03-19.35.47	1	4	-3
F_sham_control_26-10-20_19.44.56-19.46.12	7	0	7
F_sham_control_26-10-20_19.50.28-19.51.17	0	4	-4
F_sham_control_26-10-20_19.53.51-19.54.44	2	6	-4
F_sham_control_26-10-20_20.00.06-20.00.45	0	3	-3
F_sham_control_26-10-20_20.13.38-20.14.42	0	1	-1
F_sham_control_26-10-20_20.21.56-20.22.24	0	1	-1
F_sham_control_26-10-20_20.23.06-20.23.43	4	0	4
F_sham_control_26-10-20_20.28.38-20.29.23	15	0	15
F_sham_control_28-06-20_00.58.45-00.59.19	3	0	3
F_sham_control_28-06-20_01.02.52-01.04.04	1	3	-2
F_sham_control_28-06-20_20.22.11-20.23.00	0	2	-2
F_sham_control_28-06-20_20.59.05-20.59.46	0	1	-1
F_sham_control_28-06-20_21.04.05-21.04.27	2	0	2
F_sham_control_28-06-20_22.53.14-22.53.40	1	0	1
F_sham_control_29-10-20_05.05.16-05.05.57	0	3	-3
F_sham_control_29-10-20_05.07.21-05.07.57	0	4	-4
F_sham_control_29-10-20_05.08.58-05.09.29	0	4	-4
F_sham_control_29-10-20_05.11.17-05.11.40	0	1	-1
F_sham_control_29-10-20_05.12.16-05.12.46	5	0	5
F_sham_control_29-10-20_05.15.59-05.16.27	6	0	6
F_sham_control_29-10-20_19.33.34-19.34.32	5	2	3
F_sham_control_29-10-20_19.40.01-19.42.05	10	1	9
F_sham_control_29-10-20_19.42.39-19.43.06	0	2	-2
F_sham_control_29-10-20_19.56.48-19.57.36	2	0	2
F_sham_control_29-10-20_19.59.03-19.59.28	1	0	1
F_sham_control_29-10-20_20.00.25-20.00.52	1	0	1
F_sham_control_29-10-20_20.06.20-20.06.55	0	2	-2
F_sham_control_29-10-20_20.09.58-20.10.30	0	4	-4
F_sham_control_29-10-20_20.12.43-20.13.33	5	0	5
F_sham_control_29-10-20_20.13.36-20.14.00	3	0	3
F_sham_control_29-10-20_20.14.13-20.15.00	4	0	4
F_sham_control_29-10-20_20.16.43-20.17.24	3	0	3
F_sham_control_29-10-20_20.18.18-20.18.54	0	4	-4
F_sham_control_29-10-20_20.21.09-20.22.00	6	0	6
F_sham_control_29-10-20_20.22.23-20.23.42	5	0	5
F_sham_control_29-10-20_20.24.42-20.26.48	6	7	-1
F_sham_control_29-10-20_20.28.15-20.29.00	8	4	4
F_sham_control_29-10-20_20.29.13-20.29.36	0	4	-4
F_sham_control_29-10-20_20.29.54-20.30.40	5	5	0
F_sham_control_29-10-20_20.31.16-20.31.39	1	0	1
F_sham_control_29-10-20_20.31.51-20.32.24	0	2	-2
F_sham_control_29-10-20_20.49.49-20.50.28	1	0	1
F_sham_control_30-07-20_04.34.01-04.34.28	0	1	-1
F_sham_control_30-07-20_04.34.43-04.35.07	2	0	2
F_sham_control_30-07-20_20.08.27-20.09.06	3	2	1
F_sham_control_30-07-20_20.11.27-20.12.10	10	0	10
F_sham_control_30-07-20_20.12.03-20.14.12	9	1	8
F_sham_control_30-07-20_20.16.23-20.16.48	0	1	-1
F_sham_control_30-07-20_20.52.13-20.52.44	0	1	-1
F_sham_control_30-07-20_20.53.26-20.53.55	0	2	-2
F_sham_control_30-07-20_21.41.04-21.41.31	0	3	-3
F_sham_control_30-07-20_21.45.38-21.46.00	0	1	-1
F_sham_control_30-07-20_21.46.58-21.47.55	4	0	4
