# Supplementary material for: A signal-like role for floral humidity in a nocturnal pollination system
Source: Nat Commun. 2022 Dec 15;13:7773. doi: 10.1038/s41467-022-35353-8 (PMC9755274; doi:10.1038/s41467-022-35353-8)
Supplement: Supplementary file 6 — Source Data [file 41467_2022_35353_MOESM6_ESM.zip › source data/Fig 5g_source data.xlsx]

## Sheet: Sheet1
Video	Ambient+nectar	Humid+nectar	difference in probing duration
5M_after_05_12_2020_03.44.33-03.45.08	0	23.2	23.2
5M_after_05_12_2020_19.26.48-19.27.14	18.55	0	-18.55
5M_after_05_12_2020_19.33.05-19.33.28	6.95	0	-6.95
5M_after_07_01_2021_00.03.34-00.04.02	0	4.15	4.15
5M_after_07_01_2021_04.17.55-04.18.26	1	0.6	-0.4
5M_after_07_01_2021_07.02.40-07.03.28	18.95	6	-12.95
5M_after_07_01_2021_07.03.23-07.03.44	5.65	0	-5.65
5M_after_07_01_2021_07.03.41-07.05.02	6.15	31.2	25.05
5M_after_07_01_2021_17.17.16-17.18.05	0	36.9	36.9
5M_after_07_01_2021_17.18.05-17.18.41	0	29.25	29.25
5M_after_07_01_2021_17.18.36-17.20.03	1	36.8	35.8
5M_after_07_01_2021_17.34.17-17.35.00	0.95	13.85	12.9
5M_after_07_01_2021_18.04.01-18.04.30	0	4.85	4.85
5M_after_07_01_2021_18.08.48-18.09.09	0	0.5	0.5
5M_after_07_01_2021_19.09.42-19.10.20	2	11.4	9.4
5M_after_08_01_2021_00.04.20-00.05.08	4	7.35	3.35
5M_after_08_01_2021_00.05.44-00.06.34	2.45	16.35	13.9
5M_after_08_01_2021_05.34.28-05.34.58	0	23.75	23.75
5M_after_08_01_2021_05.35.16-05.35.39	0	22.5	22.5
5M_after_08_01_2021_05.35.33-05.36.28	0	26.15	26.15
5M_after_08_01_2021_05.38.25-05.38.52	0	20.4	20.4
5M_after_08_01_2021_05.38.55-05.39.36	0	40.75	40.75
5M_after_08_01_2021_05.39.39-05.40.11	0.2	11.35	11.15
5M_after_08_01_2021_05.40.14-05.40.39	0	2.8	2.8
5M_after_08_01_2021_06.51.15-06.52.23	23.45	3.8	-19.65
5M_after_08_01_2021_06.52.26-06.53.04	3.7	5.1	1.4
5M_after_08_01_2021_07.14.07-07.15.00	0	37.7	37.7
5M_after_08_01_2021_07.15.17-07.16.18	0	40.2	40.2
5M_after_08_01_2021_07.16.48-07.18.40	8.3	49.75	41.45
5M_after_08_01_2021_18.29.33-18.30.37	0	38.85	38.85
5M_after_08_01_2021_18.30.43-18.31.09	0	1.55	1.55
5M_after_08_01_2021_19.13.34-19.14.06	0	25.1	25.1
5M_after_08_01_2021_19.14.06-19.14.42	0.7	13.95	13.25
5M_after_08_01_2021_19.14.43-19.15.07	0	2.5	2.5
5M_after_08_01_2021_19.15.41-19.17.16	0	71.3	71.3
5M_after_08_01_2021_19.17.38-19.17.57	0.1	5.05	4.95
5M_after_08_01_2021_19.18.54-19.19.20	19.3	0	-19.3
5M_after_08_01_2021_19.19.35-19.20.53	62.25	0	-62.25
5M_after_08_01_2021_19.23.17-19.24.23	54.45	0	-54.45
5M_after_08_01_2021_19.24.16-19.25.16	26	12.4	-13.6
5M_after_08_01_2021_19.25.53-19.27.28	28.35	23.3	-5.05
5M_after_08_01_2021_19.27.44-19.28.11	0	4.9	4.9
5M_after_08_01_2021_20.14.55-20.15.37	0.8	0	-0.8
5M_after_08_01_2021_21.11.31-21.12.29	0	28.6	28.6
5M_after_08_01_2021_21.58.25-21.59.21	14.7	7	-7.7
5M_after_12_01_2021_04.54.01-04.54.25	17.2	0	-17.2
5M_after_12_01_2021_04.54.25-04.54.58	13.45	0	-13.45
5M_after_12_01_2021_04.57.16-04.57.41	0	1.95	1.95
5M_after_12_01_2021_05.00.02-05.00.33	19.2	0	-19.2
5M_after_12_01_2021_05.00.33-05.01.12	6.7	6.35	-0.35
5M_after_12_01_2021_06.16.50-06.17.30	10.65	0	-10.65
5M_after_12_01_2021_06.24.34-06.25.02	0	19.7	19.7
5M_after_12_01_2021_06.25.59-06.26.48	1.5	27.25	25.75
5M_after_12_01_2021_07.19.57-07.20.39	13.55	0	-13.55
5M_after_12_12_2020_00.09.42-00.10.14	5.1	0.25	-4.85
5M_after_12_12_2020_05.37.08-05.37.30	0	2.3	2.3
5M_after_12_12_2020_05.40.39-05.41.05	0	3.25	3.25
5M_after_12_12_2020_07.13.28-07.13.51	4.25	0	-4.25
5M_after_12_12_2020_19.15.22-19.15.45	0	7.75	7.75
5M_after_12_12_2020_19.18.39-19.19.02	0	5	5
5M_after_12_12_2020_19.33.01-19.33.23	2.2	0	-2.2
5M_after_12_12_2020_19.38.30-19.38.54	0	6.6	6.6
5M_after_12_12_2020_20.28.10-20.28.37	6.5	0.15	-6.35
5M_after_12_12_2020_21.46.29-21.46.52	0	16.85	16.85
5M_after_12_12_2020_21.46.58-21.48.09	0	51.05	51.05
5M_after_12_12_2020_21.48.21-21.48.44	0	17.4	17.4
5M_after_12_12_2020_21.48.39-21.49.07	0	11.4	11.4
5M_after_12_12_2020_21.49.37-21.50.07	0	20.35	20.35
5M_after_12_12_2020_21.55.04-21.55.26	0	6.5	6.5
5M_after_12_12_2020_21.57.10-21.57.33	0	18.65	18.65
5M_after_12_12_2020_22.01.15-22.01.37	0	17.7	17.7
5M_after_12_12_2020_22.01.37-22.02.02	0	9.05	9.05
5M_after_20_11_2020_02.37.40-02.38.26	0	2.25	2.25
5M_after_20_11_2020_04.43.30-04.43.56	0.6	0	-0.6
5M_after_20_11_2020_20.26.27-20.29.03	3.65	121.45	117.8
5M_after_20_11_2020_20.29.03-20.29.35	0	29.4	29.4
5M_after_20_11_2020_20.29.56-20.30.48	5.35	46.4	41.05
5M_after_20_11_2020_20.31.21-20.31.44	0.5	22.45	21.95
5M_after_20_11_2020_20.32.32-20.32.54	0	22.05	22.05
5M_after_20_11_2020_20.35.42-20.36.06	0	4.3	4.3
5M_after_20_11_2020_20.44.23-20.44.53	1.65	0.3	-1.35
5M_after_20_11_2020_20.49.50-20.50.41	0	5.7	5.7
5M_after_20_11_2020_20.57.41-20.58.34	0	2.6	2.6
5M_after_20_11_2020_21.01.18-21.01.39	0.1	0	-0.1
5M_after_20_11_2020_22.07.54-22.08.20	18.4	0	-18.4
5M_after_20_11_2020_22.13.32-22.13.54	1.95	0	-1.95
5M_after_20_11_2020_22.15.15-22.15.45	0	3.8	3.8
5M_after_21_12_2020_07.06.06-07.06.27	15.4	0	-15.4
5M_after_21_12_2020_07.06.30-07.06.52	15.2	0	-15.2
5M_after_21_12_2020_07.06.52-07.08.48	9.45	56.55	47.1
5M_after_25_12_2020_02.17.49-02.18.10	0	0.1	0.1
5M_after_25_12_2020_02.20.14-02.20.36	0.4	1.85	1.45
5M_after_25_12_2020_02.21.39-02.22.25	18.6	0	-18.6
5M_after_25_12_2020_02.23.31-02.24.10	8.65	7.7	-0.95
5M_after_25_12_2020_02.26.19-02.27.00	12.7	3.25	-9.45
5M_after_25_12_2020_19.02.37-19.03.18	15.05	7.65	-7.4
5M_after_25_12_2020_19.04.47-19.05.28	0	10.45	10.45
5M_after_25_12_2020_19.06.37-19.07.46	21.2	10.65	-10.55
5M_after_25_12_2020_19.59.34-19.59.56	0	0.9	0.9
5M_after_25_12_2020_20.33.56-20.34.30	3.55	5.3	1.75
5M_after_25_12_2020_21.14.25-21.14.53	0	6.2	6.2
5M_after_25_12_2020_21.37.32-21.37.58	0	2.75	2.75
5M_after_25_12_2020_21.59.22-22.00.10	9.4	14.35	4.95
5M_after_25_12_2020_22.00.31-22.00.57	0	2.9	2.9
5M_after_31_12_2020_01.11.37-01.12.00	1	0	-1
5M_after_31_12_2020_01.15.29-01.16.13	11.1	2.75	-8.35
5M_after_31_12_2020_02.49.48-02.50.38	1.6	0	-1.6
5M_after_31_12_2020_02.55.17-02.56.06	13.7	0	-13.7
5M_after_31_12_2020_02.56.06-02.56.42	5.75	5.85	0.1
5M_after_31_12_2020_02.57.51-02.58.32	10	2.7	-7.3
5M_after_31_12_2020_03.03.02-03.03.24	0.05	0	-0.05
5M_after_31_12_2020_05.29.51-05.31.04	20.85	13.15	-7.7
5M_after_31_12_2020_05.33.19-05.33.56	3.45	5.25	1.8
5M_after_31_12_2020_19.30.28-19.31.09	21.6	0	-21.6
5M_after_31_12_2020_19.31.48-19.32.11	1.6	0	-1.6
5M_after_31_12_2020_19.32.56-19.33.50	24.25	5.75	-18.5
5M_after_31_12_2020_19.33.56-19.34.37	31.85	0	-31.85
5M_after_31_12_2020_19.34.43-19.35.08	23.8	0	-23.8
5M_after_31_12_2020_19.35.17-19.36.39	21.35	16.95	-4.4
5M_after_31_12_2020_19.36.45-19.38.22	25.35	42.3	16.95
5M_after_31_12_2020_19.38.18-19.39.43	14.75	19.55	4.8
5M_after_31_12_2020_21.27.42-21.28.04	2.3	0	-2.3
5M_after_31_12_2020_21.59.04-21.59.48	9.3	5.7	-3.6
5M_after_31_12_2020_23.36.30-23.37.08	0	2.1	2.1
5M_after_31_12_2020_23.37.08-23.37.55	1.2	11.4	10.2
5M_after_31_12_2020_23.38.25-23.38.50	0.65	0	-0.65
5M_after_31_12_2020_23.38.47-23.39.12	0	0.1	0.1
