# Supplementary material for: A signal-like role for floral humidity in a nocturnal pollination system
Source: Nat Commun. 2022 Dec 15;13:7773. doi: 10.1038/s41467-022-35353-8 (PMC9755274; doi:10.1038/s41467-022-35353-8)
Supplement: Supplementary file 6 — Source Data [file 41467_2022_35353_MOESM6_ESM.zip › source data/Fig 5h_source data.xlsx]

## Sheet: Sheet1
Video	Ambient+nectar	Humid+nectar	difference in number of entries
5M_after_05_12_2020_03.44.33-03.45.08	0	2	2
5M_after_05_12_2020_19.26.48-19.27.14	5	0	-5
5M_after_05_12_2020_19.33.05-19.33.28	1	0	-1
5M_after_07_01_2021_00.03.34-00.04.02	0	1	1
5M_after_07_01_2021_04.17.55-04.18.26	2	6	4
5M_after_07_01_2021_07.02.40-07.03.28	3	2	-1
5M_after_07_01_2021_07.03.23-07.03.44	1	0	-1
5M_after_07_01_2021_07.03.41-07.05.02	1	9	8
5M_after_07_01_2021_17.17.16-17.18.05	0	11	11
5M_after_07_01_2021_17.18.05-17.18.41	0	12	12
5M_after_07_01_2021_17.18.36-17.20.03	1	8	7
5M_after_07_01_2021_17.34.17-17.35.00	0	1	1
5M_after_07_01_2021_18.04.01-18.04.30	0	3	3
5M_after_07_01_2021_19.09.42-19.10.20	3	8	5
5M_after_08_01_2021_00.04.20-00.05.08	0	4	4
5M_after_08_01_2021_00.05.44-00.06.34	0	2	2
5M_after_08_01_2021_05.34.28-05.34.58	0	9	9
5M_after_08_01_2021_05.35.16-05.35.39	0	3	3
5M_after_08_01_2021_05.35.33-05.36.28	0	5	5
5M_after_08_01_2021_05.38.25-05.38.52	0	5	5
5M_after_08_01_2021_05.38.55-05.39.36	0	12	12
5M_after_08_01_2021_05.39.39-05.40.11	0	6	6
5M_after_08_01_2021_06.51.15-06.52.23	11	2	-9
5M_after_08_01_2021_06.52.26-06.53.04	3	4	1
5M_after_08_01_2021_07.14.07-07.15.00	0	4	4
5M_after_08_01_2021_07.15.17-07.16.18	0	3	3
5M_after_08_01_2021_07.16.48-07.18.40	1	5	4
5M_after_08_01_2021_18.29.33-18.30.37	0	8	8
5M_after_08_01_2021_18.30.43-18.31.09	0	3	3
5M_after_08_01_2021_19.13.34-19.14.06	0	6	6
5M_after_08_01_2021_19.14.06-19.14.42	0	7	7
5M_after_08_01_2021_19.15.41-19.17.16	0	6	6
5M_after_08_01_2021_19.17.38-19.17.57	0	1	1
5M_after_08_01_2021_19.18.54-19.19.20	2	0	-2
5M_after_08_01_2021_19.19.35-19.20.53	8	0	-8
5M_after_08_01_2021_19.23.17-19.24.23	12	0	-12
5M_after_08_01_2021_19.24.16-19.25.16	8	3	-5
5M_after_08_01_2021_19.25.53-19.27.28	5	5	0
5M_after_08_01_2021_19.27.44-19.28.11	0	3	3
5M_after_08_01_2021_21.11.31-21.12.29	0	3	3
5M_after_08_01_2021_21.58.25-21.59.21	0	2	2
5M_after_12_01_2021_04.54.01-04.54.25	2	0	-2
5M_after_12_01_2021_04.54.25-04.54.58	5	0	-5
5M_after_12_01_2021_04.57.16-04.57.41	0	3	3
5M_after_12_01_2021_05.00.02-05.00.33	2	0	-2
5M_after_12_01_2021_05.00.33-05.01.12	3	2	-1
5M_after_12_01_2021_06.16.50-06.17.30	6	0	-6
5M_after_12_01_2021_06.24.34-06.25.02	0	7	7
5M_after_12_01_2021_06.25.59-06.26.48	1	8	7
5M_after_12_01_2021_07.19.57-07.20.39	7	0	-7
5M_after_12_12_2020_00.09.42-00.10.14	1	0	-1
5M_after_12_12_2020_07.13.28-07.13.51	3	0	-3
5M_after_12_12_2020_19.15.22-19.15.45	0	8	8
5M_after_12_12_2020_19.18.39-19.19.02	0	1	1
5M_after_12_12_2020_19.33.01-19.33.23	2	0	-2
5M_after_12_12_2020_19.38.30-19.38.54	0	3	3
5M_after_12_12_2020_20.28.10-20.28.37	5	0	-5
5M_after_12_12_2020_21.46.29-21.46.52	0	2	2
5M_after_12_12_2020_21.46.58-21.48.09	0	7	7
5M_after_12_12_2020_21.48.21-21.48.44	0	3	3
5M_after_12_12_2020_21.48.39-21.49.07	0	2	2
5M_after_12_12_2020_21.49.37-21.50.07	0	2	2
5M_after_12_12_2020_21.55.04-21.55.26	0	1	1
5M_after_12_12_2020_21.57.10-21.57.33	0	4	4
5M_after_12_12_2020_22.01.15-22.01.37	0	4	4
5M_after_12_12_2020_22.01.37-22.02.02	0	6	6
5M_after_20_11_2020_02.37.40-02.38.26	0	1	1
5M_after_20_11_2020_04.43.30-04.43.56	1	0	-1
5M_after_20_11_2020_20.26.27-20.29.03	1	18	17
5M_after_20_11_2020_20.29.03-20.29.35	0	5	5
5M_after_20_11_2020_20.29.56-20.30.48	0	3	3
5M_after_20_11_2020_20.31.21-20.31.44	0	3	3
5M_after_20_11_2020_20.32.32-20.32.54	0	1	1
5M_after_20_11_2020_20.35.42-20.36.06	0	3	3
5M_after_20_11_2020_20.44.23-20.44.53	2	0	-2
5M_after_20_11_2020_20.49.50-20.50.41	0	8	8
5M_after_20_11_2020_20.57.41-20.58.34	0	3	3
5M_after_20_11_2020_21.01.18-21.01.39	1	0	-1
5M_after_20_11_2020_22.07.54-22.08.20	1	0	-1
5M_after_20_11_2020_22.13.32-22.13.54	3	0	-3
5M_after_20_11_2020_22.15.15-22.15.45	0	1	1
5M_after_21_12_2020_07.06.06-07.06.27	3	0	-3
5M_after_21_12_2020_07.06.30-07.06.52	11	0	-11
5M_after_21_12_2020_07.06.52-07.08.48	6	15	9
5M_after_25_12_2020_02.21.39-02.22.25	3	0	-3
5M_after_25_12_2020_02.23.31-02.24.10	3	2	-1
5M_after_25_12_2020_02.26.19-02.27.00	2	3	1
5M_after_25_12_2020_19.02.37-19.03.18	6	1	-5
5M_after_25_12_2020_19.04.47-19.05.28	0	4	4
5M_after_25_12_2020_19.06.37-19.07.46	4	4	0
5M_after_25_12_2020_19.59.34-19.59.56	0	3	3
5M_after_25_12_2020_20.33.56-20.34.30	2	2	0
5M_after_25_12_2020_21.14.25-21.14.53	0	2	2
5M_after_25_12_2020_21.59.22-22.00.10	7	7	0
5M_after_25_12_2020_22.00.31-22.00.57	0	1	1
5M_after_31_12_2020_02.55.17-02.56.06	5	0	-5
5M_after_31_12_2020_02.56.06-02.56.42	0	2	2
5M_after_31_12_2020_02.57.51-02.58.32	1	0	-1
5M_after_31_12_2020_05.29.51-05.31.04	4	4	0
5M_after_31_12_2020_05.33.19-05.33.56	1	1	0
5M_after_31_12_2020_19.30.28-19.31.09	5	0	-5
5M_after_31_12_2020_19.31.48-19.32.11	3	0	-3
5M_after_31_12_2020_19.32.56-19.33.50	10	4	-6
5M_after_31_12_2020_19.33.56-19.34.37	7	0	-7
5M_after_31_12_2020_19.34.43-19.35.08	7	0	-7
5M_after_31_12_2020_19.35.17-19.36.39	6	4	-2
5M_after_31_12_2020_19.36.45-19.38.22	10	11	1
5M_after_31_12_2020_19.38.18-19.39.43	5	7	2
5M_after_31_12_2020_21.27.42-21.28.04	3	0	-3
5M_after_31_12_2020_21.59.04-21.59.48	4	3	-1
5M_after_31_12_2020_23.36.30-23.37.08	0	4	4
5M_after_31_12_2020_23.37.08-23.37.55	0	3	3
