# Supplementary material for: A signal-like role for floral humidity in a nocturnal pollination system
Source: Nat Commun. 2022 Dec 15;13:7773. doi: 10.1038/s41467-022-35353-8 (PMC9755274; doi:10.1038/s41467-022-35353-8)
Supplement: Supplementary file 6 — Source Data [file 41467_2022_35353_MOESM6_ESM.zip › source data/Fig 5i_source data.xlsx]

## Sheet: Sheet1
Video	Ambient	Humid+nectar	difference in probing duration
3M_after_02_01_2021_21.29.43-21.30.14	9.25	0	-9.25
3M_after_02_01_2021_21.45.45-21.46.35	3	27.7	24.7
3M_after_02_01_2021_21.46.33-21.47.14	0	24.1	24.1
3M_after_06_12_2020_01.10.39-01.13.17	12.45	48.5	36.05
3M_after_06_12_2020_01.13.26-01.14.16	4.7	14.35	9.65
3M_after_06_12_2020_01.14.28-01.15.36	3.85	9.85	6
3M_after_06_12_2020_01.16.18-01.16.55	3.15	15.55	12.4
3M_after_06_12_2020_01.17.01-01.17.24	0	22.95	22.95
3M_after_06_12_2020_01.18.15-01.18.39	0	24	24
3M_after_06_12_2020_01.18.35-01.19.04	0	29.15	29.15
3M_after_06_12_2020_01.19.40-01.20.02	0	22.05	22.05
3M_after_06_12_2020_01.21.17-01.21.39	0	8.1	8.1
3M_after_06_12_2020_01.21.54-01.22.15	0	19.45	19.45
3M_after_06_12_2020_01.23.48-01.24.16	0	0.35	0.35
3M_after_06_12_2020_19.29.37-19.30.25	0	10.65	10.65
3M_after_06_12_2020_19.32.23-19.32.45	10.15	0	-10.15
3M_after_06_12_2020_19.33.09-19.33.53	13.5	1.8	-11.7
3M_after_06_12_2020_19.34.50-19.35.52	6.5	8.8	2.3
3M_after_06_12_2020_19.37.40-19.38.26	2.3	15.75	13.45
3M_after_13_01_2021_00.13.23-00.13.47	0.15	0	-0.15
3M_after_13_01_2021_02.08.51-02.09.39	6.85	9.75	2.9
3M_after_13_01_2021_02.32.53-02.33.25	0.2	21	20.8
3M_after_13_01_2021_02.36.04-02.36.27	0	5.4	5.4
3M_after_13_01_2021_02.36.27-02.37.14	2.5	8	5.5
3M_after_13_01_2021_02.37.35-02.38.21	12.25	6.5	-5.75
3M_after_13_01_2021_03.05.39-03.06.07	0	18.55	18.55
3M_after_13_01_2021_03.06.07-03.06.31	0	16.8	16.8
3M_after_13_01_2021_03.06.40-03.07.13	6.35	7.1	0.75
3M_after_13_01_2021_03.08.04-03.08.28	13.7	0.2	-13.5
3M_after_13_01_2021_03.08.46-03.09.08	0	7.85	7.85
3M_after_13_01_2021_03.09.04-03.09.29	7.85	0	-7.85
3M_after_13_01_2021_03.09.53-03.10.30	8.5	0	-8.5
3M_after_13_01_2021_03.11.54-03.12.34	16.45	0	-16.45
3M_after_13_01_2021_03.18.25-03.19.12	29.1	0	-29.1
3M_after_13_01_2021_03.21.42-03.22.05	0	8.7	8.7
3M_after_13_01_2021_03.22.01-03.22.23	0	6.35	6.35
3M_after_13_01_2021_03.22.44-03.23.08	0	17.05	17.05
3M_after_13_01_2021_03.23.03-03.23.27	2.85	5.15	2.3
3M_after_13_01_2021_03.24.30-03.25.19	10.4	12.3	1.9
3M_after_13_01_2021_18.59.24-19.00.07	9.85	6.45	-3.4
3M_after_13_01_2021_19.02.01-19.03.00	0	22.35	22.35
3M_after_13_01_2021_19.02.55-19.03.22	0	16.4	16.4
3M_after_13_01_2021_19.03.49-19.04.16	0	22.5	22.5
3M_after_13_01_2021_19.04.19-19.05.02	7.55	6.55	-1
3M_after_13_01_2021_19.05.56-19.07.14	6.35	18.1	11.75
3M_after_13_01_2021_19.09.00-19.09.25	1	0	-1
3M_after_13_01_2021_19.09.20-19.09.52	3.65	1.7	-1.95
3M_after_13_01_2021_19.12.00-19.13.00	0.05	24.95	24.9
3M_after_13_01_2021_19.13.43-19.14.14	0	0.45	0.45
3M_after_13_01_2021_19.24.45-19.25.15	0	3.2	3.2
3M_after_13_01_2021_19.29.45-19.30.23	5.45	1.85	-3.6
3M_after_13_01_2021_20.43.39-20.44.26	0	28.6	28.6
3M_after_13_01_2021_20.46.32-20.47.03	15.4	6.1	-9.3
3M_after_13_01_2021_20.47.09-20.47.44	0	20.5	20.5
3M_after_13_01_2021_20.48.18-20.48.49	12.65	6.1	-6.55
3M_after_13_01_2021_20.49.04-20.49.28	0	11.65	11.65
3M_after_13_01_2021_20.49.21-20.49.46	0	7.45	7.45
3M_after_13_01_2021_20.49.49-20.50.18	2.65	0	-2.65
3M_after_13_01_2021_20.50.14-20.50.48	3.85	0	-3.85
3M_after_16_12_2020_04.30.27-04.31.02	0	2.2	2.2
3M_after_16_12_2020_04.49.49-04.50.12	1.95	6.25	4.3
3M_after_17_01_2021_04.55.29-04.55.56	0	20.1	20.1
3M_after_17_01_2021_04.55.59-04.56.42	0	33.7	33.7
3M_after_17_01_2021_05.00.27-05.01.19	0	18.25	18.25
3M_after_17_01_2021_05.02.13-05.02.55	0.05	20.65	20.6
3M_after_17_01_2021_05.03.58-05.05.10	0	34.35	34.35
3M_after_17_01_2021_05.05.06-05.05.45	3.65	0.25	-3.4
3M_after_17_01_2021_05.06.00-05.06.39	13	3.35	-9.65
3M_after_17_01_2021_05.08.09-05.09.00	6.7	0	-6.7
3M_after_17_01_2021_05.09.07-05.09.43	0	9	9
3M_after_17_01_2021_05.10.13-05.10.37	0	0.05	0.05
3M_after_23_12_2020_06.55.28-06.56.00	4.5	2.95	-1.55
3M_after_23_12_2020_07.00.44-07.01.27	18.9	0	-18.9
3M_after_23_12_2020_07.02.09-07.02.47	0	18.4	18.4
3M_after_23_12_2020_07.02.59-07.03.34	0	24.95	24.95
3M_after_23_12_2020_07.03.37-07.04.05	0	4.85	4.85
3M_after_23_12_2020_07.05.56-07.06.30	0	5.7	5.7
3M_after_23_12_2020_23.04.27-23.05.14	0	23.5	23.5
3M_after_23_12_2020_23.07.02-23.08.32	30.05	3.1	-26.95
3M_after_23_12_2020_23.11.47-23.12.30	6	8.05	2.05
3M_after_23_12_2020_23.14.27-23.15.40	14.2	17.6	3.4
3M_after_23_12_2020_23.19.31-23.20.33	0	32.9	32.9
3M_after_23_12_2020_23.22.15-23.22.47	0	8.95	8.95
3M_after_23_12_2020_23.24.08-23.24.39	8.3	0	-8.3
3M_after_23_12_2020_23.25.06-23.25.31	2.5	0	-2.5
3M_after_27_11_2020_06.55.43-06.56.17	3.55	0	-3.55
3M_after_27_11_2020_19.19.34-19.19.55	5.85	12	6.15
3M_after_27_11_2020_19.20.13-19.20.48	0	24.95	24.95
3M_after_27_11_2020_19.23.04-19.23.32	0	4.3	4.3
3M_after_27_11_2020_19.31.16-19.31.55	0.25	2.85	2.6
3M_after_27_11_2020_19.35.19-19.35.49	0	7.6	7.6
3M_after_27_11_2020_19.43.55-19.44.19	0	14.5	14.5
3M_after_27_11_2020_19.47.47-19.48.13	0	16.6	16.6
3M_after_27_11_2020_19.48.34-19.49.03	12.3	4.6	-7.7
3M_after_27_11_2020_19.55.57-19.56.19	0	0.9	0.9
3M_after_27_11_2020_20.04.25-20.04.54	0.25	18.9	18.65
3M_after_27_11_2020_20.04.54-20.05.16	0	21.3	21.3
3M_after_27_11_2020_20.07.22-20.07.45	0	7.35	7.35
3M_after_27_11_2020_20.30.38-20.31.02	0	1.85	1.85
3M_after_27_12_2020_00.32.15-00.32.48	0	10.5	10.5
3M_after_27_12_2020_00.33.18-00.34.28	12.95	9.85	-3.1
3M_after_27_12_2020_02.12.30-02.12.53	5.35	0	-5.35
3M_after_27_12_2020_03.28.50-03.29.27	0	12.55	12.55
3M_after_27_12_2020_04.12.42-04.13.05	0	1	1
3M_after_27_12_2020_19.50.44-19.51.06	0.2	14.75	14.55
3M_after_27_12_2020_19.51.02-19.51.22	0.15	4.85	4.7
3M_after_27_12_2020_19.51.37-19.52.11	0	15.25	15.25
3M_after_27_12_2020_20.01.55-20.02.50	0.55	26.2	25.65
3M_after_27_12_2020_20.03.41-20.04.08	0.35	5.3	4.95
3M_after_27_12_2020_20.04.44-20.05.12	3.5	0	-3.5
3M_after_27_12_2020_20.05.24-20.06.00	2.65	0	-2.65
3M_after_27_12_2020_20.10.32-20.11.35	1.55	6.25	4.7
3M_after_27_12_2020_20.34.55-20.35.20	0	3.3	3.3
3M_after_27_12_2020_20.39.59-20.40.34	5.95	17.9	11.95
3M_after_27_12_2020_20.40.27-20.40.50	0	7.35	7.35
3M_after_27_12_2020_22.05.26-22.06.13	7.55	10.65	3.1
3M_after_27_12_2020_22.06.55-22.07.18	0.45	6.1	5.65
3M_after_27_12_2020_22.21.13-22.21.54	3.45	8.5	5.05
