# Supplementary material for: A signal-like role for floral humidity in a nocturnal pollination system
Source: Nat Commun. 2022 Dec 15;13:7773. doi: 10.1038/s41467-022-35353-8 (PMC9755274; doi:10.1038/s41467-022-35353-8)
Supplement: Supplementary file 6 — Source Data [file 41467_2022_35353_MOESM6_ESM.zip › source data/Fig 5j_source data.xlsx]

## Sheet: Sheet1
Video	Ambient	Humid+nectar	difference in number of entries
3M_after_02_01_2021_21.29.43-21.30.14	4	0	-4
3M_after_02_01_2021_21.45.45-21.46.35	1	3	2
3M_after_02_01_2021_21.46.33-21.47.14	0	5	5
3M_after_06_12_2020_01.10.39-01.13.17	3	7	4
3M_after_06_12_2020_01.13.26-01.14.16	3	6	3
3M_after_06_12_2020_01.14.28-01.15.36	5	6	1
3M_after_06_12_2020_01.16.18-01.16.55	1	4	3
3M_after_06_12_2020_01.17.01-01.17.24	0	1	1
3M_after_06_12_2020_01.18.15-01.18.39	0	1	1
3M_after_06_12_2020_01.18.35-01.19.04	0	1	1
3M_after_06_12_2020_01.19.40-01.20.02	0	1	1
3M_after_06_12_2020_01.21.17-01.21.39	0	1	1
3M_after_06_12_2020_01.21.54-01.22.15	0	4	4
3M_after_06_12_2020_01.23.48-01.24.16	0	1	1
3M_after_06_12_2020_19.29.37-19.30.25	0	6	6
3M_after_06_12_2020_19.32.23-19.32.45	4	0	-4
3M_after_06_12_2020_19.33.09-19.33.53	7	4	-3
3M_after_06_12_2020_19.34.50-19.35.52	2	5	3
3M_after_06_12_2020_19.37.40-19.38.26	1	9	8
3M_after_09_01_2021_03.25.39-03.26.14	4	0	-4
3M_after_09_01_2021_03.26.17-03.26.58	0	4	4
3M_after_09_01_2021_03.27.22-03.27.45	0	1	1
3M_after_09_01_2021_03.29.01-03.29.33	0	1	1
3M_after_09_01_2021_03.29.57-03.30.21	0	8	8
3M_after_09_01_2021_03.30.16-03.30.38	0	2	2
3M_after_09_01_2021_03.31.44-03.32.20	5	1	-4
3M_after_09_01_2021_03.32.16-03.32.40	0	3	3
3M_after_09_01_2021_03.32.52-03.33.18	0	1	1
3M_after_09_01_2021_03.34.33-03.35.13	0	6	6
3M_after_09_01_2021_07.06.05-07.06.44	0	2	2
3M_after_09_01_2021_07.07.13-07.07.49	2	1	-1
3M_after_09_01_2021_07.11.10-07.12.58	0	2	2
3M_after_09_01_2021_07.13.04-07.14.24	5	1	-4
3M_after_09_01_2021_19.18.08-19.21.08	7	15	8
3M_after_09_01_2021_19.21.04-19.21.50	0	9	9
3M_after_09_01_2021_19.22.26-19.23.15	1	7	6
3M_after_09_01_2021_19.23.15-19.24.04	4	4	0
3M_after_09_01_2021_19.24.25-19.25.07	1	1	0
3M_after_09_01_2021_20.35.37-20.36.18	0	6	6
3M_after_09_01_2021_22.37.58-22.38.26	1	0	-1
3M_after_13_01_2021_00.13.23-00.13.47	2	0	-2
3M_after_13_01_2021_02.08.51-02.09.39	2	1	-1
3M_after_13_01_2021_02.32.53-02.33.25	0	2	2
3M_after_13_01_2021_02.36.04-02.36.27	0	2	2
3M_after_13_01_2021_02.36.27-02.37.14	1	4	3
3M_after_13_01_2021_02.37.35-02.38.21	9	4	-5
3M_after_13_01_2021_03.05.39-03.06.07	0	5	5
3M_after_13_01_2021_03.06.07-03.06.31	0	3	3
3M_after_13_01_2021_03.06.40-03.07.13	4	1	-3
3M_after_13_01_2021_03.08.04-03.08.28	4	1	-3
3M_after_13_01_2021_03.08.46-03.09.08	0	1	1
3M_after_13_01_2021_03.09.04-03.09.29	5	0	-5
3M_after_13_01_2021_03.09.53-03.10.30	3	0	-3
3M_after_13_01_2021_03.11.54-03.12.34	2	0	-2
3M_after_13_01_2021_03.18.25-03.19.12	6	0	-6
3M_after_13_01_2021_03.21.42-03.22.05	0	1	1
3M_after_13_01_2021_03.22.01-03.22.23	0	1	1
3M_after_13_01_2021_03.22.44-03.23.08	0	2	2
3M_after_13_01_2021_03.23.03-03.23.27	1	1	0
3M_after_13_01_2021_03.24.30-03.25.19	1	1	0
3M_after_13_01_2021_18.59.24-19.00.07	6	1	-5
3M_after_13_01_2021_19.02.01-19.03.00	0	8	8
3M_after_13_01_2021_19.02.55-19.03.22	0	4	4
3M_after_13_01_2021_19.03.49-19.04.16	0	5	5
3M_after_13_01_2021_19.04.19-19.05.02	4	3	-1
3M_after_13_01_2021_19.05.56-19.07.14	2	6	4
3M_after_13_01_2021_19.09.20-19.09.52	2	1	-1
3M_after_13_01_2021_19.12.00-19.13.00	0	9	9
3M_after_13_01_2021_19.24.45-19.25.15	0	1	1
3M_after_13_01_2021_19.29.45-19.30.23	2	1	-1
3M_after_13_01_2021_20.43.39-20.44.26	0	3	3
3M_after_13_01_2021_20.46.32-20.47.03	3	2	-1
3M_after_13_01_2021_20.47.09-20.47.44	0	5	5
3M_after_13_01_2021_20.48.18-20.48.49	5	2	-3
3M_after_13_01_2021_20.49.04-20.49.28	0	3	3
3M_after_13_01_2021_20.49.21-20.49.46	0	3	3
3M_after_13_01_2021_20.49.49-20.50.18	1	0	-1
3M_after_13_01_2021_20.50.14-20.50.48	1	0	-1
3M_after_16_12_2020_04.49.49-04.50.12	0	1	1
3M_after_17_01_2021_04.55.29-04.55.56	0	4	4
3M_after_17_01_2021_04.55.59-04.56.42	0	7	7
3M_after_17_01_2021_05.00.27-05.01.19	0	3	3
3M_after_17_01_2021_05.02.13-05.02.55	0	2	2
3M_after_17_01_2021_05.03.58-05.05.10	0	5	5
3M_after_17_01_2021_05.05.06-05.05.45	2	0	-2
3M_after_17_01_2021_05.06.00-05.06.39	4	1	-3
3M_after_17_01_2021_05.08.09-05.09.00	3	0	-3
3M_after_17_01_2021_05.09.07-05.09.43	0	4	4
3M_after_23_12_2020_06.55.28-06.56.00	0	1	1
3M_after_23_12_2020_07.00.44-07.01.27	4	0	-4
3M_after_23_12_2020_07.02.09-07.02.47	0	10	10
3M_after_23_12_2020_07.02.59-07.03.34	0	4	4
3M_after_23_12_2020_07.03.37-07.04.05	0	2	2
3M_after_23_12_2020_07.05.56-07.06.30	0	4	4
3M_after_23_12_2020_23.04.27-23.05.14	0	8	8
3M_after_23_12_2020_23.07.02-23.08.32	7	1	-6
3M_after_23_12_2020_23.11.47-23.12.30	4	4	0
3M_after_23_12_2020_23.14.27-23.15.40	5	3	-2
3M_after_23_12_2020_23.19.31-23.20.33	0	6	6
3M_after_23_12_2020_23.22.15-23.22.47	0	1	1
3M_after_23_12_2020_23.24.08-23.24.39	2	0	-2
3M_after_23_12_2020_23.25.06-23.25.31	1	0	-1
3M_after_27_11_2020_06.55.43-06.56.17	3	0	-3
3M_after_27_11_2020_19.19.34-19.19.55	1	1	0
3M_after_27_11_2020_19.20.13-19.20.48	0	3	3
3M_after_27_11_2020_19.23.04-19.23.32	0	1	1
3M_after_27_11_2020_19.31.16-19.31.55	0	5	5
3M_after_27_11_2020_19.35.19-19.35.49	0	5	5
3M_after_27_11_2020_19.43.55-19.44.19	0	3	3
3M_after_27_11_2020_19.45.22-19.45.44	0	1	1
3M_after_27_11_2020_19.47.47-19.48.13	0	6	6
3M_after_27_11_2020_19.48.34-19.49.03	3	4	1
3M_after_27_11_2020_20.04.25-20.04.54	1	7	6
3M_after_27_11_2020_20.04.54-20.05.16	0	2	2
3M_after_27_11_2020_20.07.22-20.07.45	0	1	1
3M_after_27_11_2020_20.30.38-20.31.02	0	2	2
3M_after_27_12_2020_00.32.15-00.32.48	0	4	4
3M_after_27_12_2020_00.33.18-00.34.28	4	8	4
3M_after_27_12_2020_02.12.30-02.12.53	5	0	-5
3M_after_27_12_2020_03.28.50-03.29.27	0	4	4
3M_after_27_12_2020_04.12.42-04.13.05	0	1	1
3M_after_27_12_2020_19.50.44-19.51.06	0	1	1
3M_after_27_12_2020_19.51.02-19.51.22	1	1	0
3M_after_27_12_2020_19.51.37-19.52.11	0	5	5
3M_after_27_12_2020_20.01.55-20.02.50	0	5	5
3M_after_27_12_2020_20.03.41-20.04.08	2	1	-1
3M_after_27_12_2020_20.04.44-20.05.12	3	0	-3
3M_after_27_12_2020_20.05.24-20.06.00	8	0	-8
3M_after_27_12_2020_20.10.32-20.11.35	0	1	1
3M_after_27_12_2020_20.34.55-20.35.20	0	5	5
3M_after_27_12_2020_20.39.59-20.40.34	2	5	3
3M_after_27_12_2020_20.40.27-20.40.50	0	2	2
3M_after_27_12_2020_22.05.26-22.06.13	4	4	0
3M_after_27_12_2020_22.06.55-22.07.18	1	2	1
3M_after_27_12_2020_22.21.13-22.21.54	2	1	-1
