# Supplementary material for: A signal-like role for floral humidity in a nocturnal pollination system
Source: Nat Commun. 2022 Dec 15;13:7773. doi: 10.1038/s41467-022-35353-8 (PMC9755274; doi:10.1038/s41467-022-35353-8)
Supplement: Supplementary file 6 — Source Data [file 41467_2022_35353_MOESM6_ESM.zip › source data/Fig 5k_source data.xlsx]

## Sheet: Sheet1
Video	Ambient+nectar	Humid	difference in probing duration
4M_after_05_01_2021_06.45.03-06.45.51	37.8	0	-37.8
4M_after_05_01_2021_06.46.45-06.47.12	23.45	0	-23.45
4M_after_05_01_2021_06.47.33-06.48.08	26.85	0	-26.85
4M_after_05_01_2021_06.48.35-06.49.50	36.2	15.95	-20.25
4M_after_05_01_2021_06.49.45-06.51.36	38.45	11.6	-26.85
4M_after_05_01_2021_06.52.00-06.52.57	16.3	8.4	-7.9
4M_after_05_01_2021_06.53.24-06.54.25	9.75	13.3	3.55
4M_after_05_01_2021_06.54.31-06.55.03	5.35	2.3	-3.05
4M_after_05_01_2021_06.55.36-06.56.09	6.7	2.4	-4.3
4M_after_05_01_2021_06.59.00-06.59.28	0.3	4.85	4.55
4M_after_08_12_2020_00.05.23-00.06.33	54.5	0	-54.5
4M_after_08_12_2020_00.06.51-00.09.06	29.95	36.8	6.85
4M_after_08_12_2020_00.10.19-00.10.47	7.3	0	-7.3
4M_after_08_12_2020_00.10.43-00.11.17	4.1	4.25	0.15
4M_after_08_12_2020_00.11.14-00.11.56	26	3.2	-22.8
4M_after_08_12_2020_00.29.50-00.30.18	7.35	0	-7.35
4M_after_08_12_2020_00.37.22-00.37.44	0	3.95	3.95
4M_after_08_12_2020_02.26.29-02.27.00	4.35	0	-4.35
4M_after_08_12_2020_02.30.06-02.30.28	0	1	1
4M_after_08_12_2020_04.39.34-04.40.00	3.4	0	-3.4
4M_after_08_12_2020_06.50.27-06.51.22	0.2	18.3	18.1
4M_after_08_12_2020_07.02.27-07.03.29	27.4	0	-27.4
4M_after_08_12_2020_07.03.35-07.04.10	4.5	2.9	-1.6
4M_after_08_12_2020_07.04.10-07.04.54	0.1	8.85	8.75
4M_after_10_01_2021_00.41.57-00.42.34	0	27.05	27.05
4M_after_10_01_2021_00.42.29-00.43.07	0	8.25	8.25
4M_after_10_01_2021_00.44.52-00.45.16	0	15.25	15.25
4M_after_10_01_2021_00.45.28-00.46.40	4.65	33.55	28.9
4M_after_10_01_2021_01.31.34-01.32.13	0	15.1	15.1
4M_after_10_01_2021_01.33.04-01.33.47	0	3.05	3.05
4M_after_10_01_2021_01.39.29-01.40.37	16.1	18.4	2.3
4M_after_10_01_2021_02.39.46-02.40.32	0	13	13
4M_after_10_01_2021_02.44.32-02.45.02	0	6.85	6.85
4M_after_10_01_2021_02.46.26-02.46.51	0	3.3	3.3
4M_after_10_01_2021_04.23.18-04.23.54	19.75	0	-19.75
4M_after_10_01_2021_04.23.49-04.24.48	7.1	9.6	2.5
4M_after_10_01_2021_04.25.12-04.25.46	8.6	4.15	-4.45
4M_after_10_01_2021_05.05.34-05.06.14	12.8	0	-12.8
4M_after_10_01_2021_05.06.50-05.07.13	4.2	0	-4.2
4M_after_10_01_2021_05.08.01-05.08.46	14.6	4.15	-10.45
4M_after_10_01_2021_05.09.55-05.10.20	0	3.15	3.15
4M_after_10_01_2021_05.11.05-05.11.42	4.05	7.25	3.2
4M_after_10_01_2021_05.13.42-05.14.25	14.25	1.35	-12.9
4M_after_10_01_2021_05.15.13-05.15.41	0	5.45	5.45
4M_after_10_01_2021_05.16.59-05.17.28	8.2	0.55	-7.65
4M_after_10_01_2021_05.21.04-05.21.34	0.5	5.15	4.65
4M_after_10_01_2021_05.48.43-05.49.16	0.2	4	3.8
4M_after_10_01_2021_05.49.52-05.50.41	3.5	5.95	2.45
4M_after_10_01_2021_05.56.35-05.57.11	27.25	0	-27.25
4M_after_10_01_2021_05.57.05-05.57.28	7.8	0	-7.8
4M_after_10_01_2021_06.36.10-06.37.00	0.15	11.2	11.05
4M_after_10_01_2021_06.37.46-06.38.31	18.75	0	-18.75
4M_after_10_01_2021_06.41.51-06.42.49	14.75	19.45	4.7
4M_after_10_01_2021_06.44.49-06.45.19	3.85	3.8	-0.05
4M_after_10_01_2021_06.48.57-06.49.20	0	0.55	0.55
4M_after_10_01_2021_20.31.13-20.31.57	26.65	1.95	-24.7
4M_after_10_01_2021_20.31.55-20.32.47	10.85	8.8	-2.05
4M_after_10_01_2021_20.33.26-20.34.39	2.95	35.75	32.8
4M_after_10_01_2021_20.34.51-20.35.17	12.3	4.2	-8.1
4M_after_10_01_2021_20.35.20-20.36.22	23.9	4.4	-19.5
4M_after_10_01_2021_20.36.25-20.36.56	0	2.4	2.4
4M_after_10_01_2021_20.36.55-20.37.21	0	2.8	2.8
4M_after_10_01_2021_20.37.19-20.37.46	2.55	4.85	2.3
4M_after_10_01_2021_20.37.52-20.38.16	0	1.9	1.9
4M_after_10_01_2021_20.39.21-20.40.03	0	13.2	13.2
4M_after_10_01_2021_20.40.15-20.41.19	2.4	17.2	14.8
4M_after_10_01_2021_20.43.32-20.44.17	19.3	0.1	-19.2
4M_after_10_01_2021_20.45.17-20.45.46	0	4.25	4.25
4M_after_10_01_2021_20.46.07-20.46.46	5.4	6.75	1.35
4M_after_10_01_2021_21.41.46-21.42.25	0.8	14.25	13.45
4M_after_10_01_2021_22.02.40-22.03.35	0	6.25	6.25
4M_after_14_12_2020_00.23.25-00.23.48	0	0.7	0.7
4M_after_14_12_2020_20.03.38-20.04.12	23.65	0	-23.65
4M_after_14_12_2020_21.52.27-21.52.49	0	0.25	0.25
4M_after_16_01_2021_00.02.18-00.02.46	0	4.15	4.15
4M_after_16_01_2021_00.37.01-00.37.30	0	3.4	3.4
4M_after_16_01_2021_01.29.54-01.30.32	2	4.5	2.5
4M_after_16_01_2021_01.31.03-01.31.18	0	1.6	1.6
4M_after_16_01_2021_01.31.11-01.31.28	0	1.4	1.4
4M_after_16_01_2021_01.38.57-01.39.32	2.75	2.8	0.05
4M_after_16_01_2021_18.59.45-19.00.38	20.6	0	-20.6
4M_after_16_01_2021_19.00.38-19.01.06	6.95	0	-6.95
4M_after_16_01_2021_19.11.09-19.11.58	6.7	2.55	-4.15
4M_after_16_01_2021_20.15.19-20.15.44	0	1.55	1.55
4M_after_16_01_2021_20.16.32-20.16.55	1.15	0	-1.15
4M_after_16_01_2021_20.36.23-20.37.18	0.05	23.1	23.05
4M_after_16_01_2021_20.44.54-20.45.27	0.6	0	-0.6
4M_after_16_01_2021_21.08.34-21.09.06	24.75	0	-24.75
4M_after_16_01_2021_21.09.03-21.10.19	29.95	8.05	-21.9
4M_after_16_01_2021_21.34.51-21.35.32	0	4.75	4.75
4M_after_16_01_2021_21.41.02-21.41.46	0.6	15.75	15.15
4M_after_16_01_2021_21.41.49-21.42.15	0	17.25	17.25
4M_after_16_01_2021_21.42.21-21.42.51	9	2.7	-6.3
4M_after_16_01_2021_21.43.15-21.43.38	0	15.75	15.75
4M_after_22_12_2020_00.44.34-00.45.00	0	2.9	2.9
4M_after_22_12_2020_03.44.14-03.44.40	2.5	0	-2.5
4M_after_22_12_2020_03.48.15-03.48.37	0	2.2	2.2
4M_after_22_12_2020_04.51.47-04.52.40	11.05	9.7	-1.35
4M_after_22_12_2020_06.57.49-06.58.23	6.4	0.85	-5.55
4M_after_22_12_2020_06.58.38-06.59.39	6.8	13.6	6.8
4M_after_22_12_2020_20.37.59-20.38.37	28.15	0	-28.15
4M_after_22_12_2020_20.38.38-20.39.00	23.15	0	-23.15
4M_after_22_12_2020_20.39.46-20.40.07	21.85	0	-21.85
4M_after_22_12_2020_20.40.23-20.41.30	32.15	0	-32.15
4M_after_22_12_2020_20.41.42-20.42.11	2.5	0	-2.5
4M_after_22_12_2020_21.27.01-21.27.25	0.05	0	-0.05
4M_after_22_12_2020_22.29.07-22.30.10	13.6	0.05	-13.55
4M_after_30_12_2020_00.48.57-00.49.45	10.65	0	-10.65
4M_after_30_12_2020_01.57.48-01.58.34	0	17.8	17.8
4M_after_30_12_2020_01.59.25-01.59.48	3.55	0	-3.55
4M_after_30_12_2020_03.13.17-03.14.16	5.4	17.3	11.9
4M_after_30_12_2020_05.02.07-05.02.36	0	2.3	2.3
4M_after_30_12_2020_05.02.39-05.03.02	0.55	2	1.45
4M_after_30_12_2020_05.42.15-05.43.03	38.3	0	-38.3
4M_after_30_12_2020_05.43.45-05.44.16	7.4	16.5	9.1
4M_after_30_12_2020_05.44.10-05.46.12	42.55	26.4	-16.15
4M_after_30_12_2020_05.49.07-05.50.07	6.3	28.4	22.1
4M_after_30_12_2020_05.52.31-05.53.12	0	5.9	5.9
4M_after_30_12_2020_05.54.24-05.54.52	4.85	0	-4.85
4M_after_30_12_2020_06.26.33-06.27.00	0	4.5	4.5
4M_after_30_12_2020_06.28.50-06.29.23	0.05	10.35	10.3
4M_after_30_12_2020_06.30.54-06.31.23	0	6	6
4M_after_30_12_2020_06.56.47-06.57.29	0	6.15	6.15
4M_after_30_12_2020_22.13.50-22.15.10	24.4	37.35	12.95
4M_after_30_12_2020_22.15.19-22.15.45	25.65	0	-25.65
4M_after_30_12_2020_22.15.41-22.16.06	23.7	0.1	-23.6
4M_after_30_12_2020_22.16.57-22.17.56	21.55	14	-7.55
4M_after_30_12_2020_22.18.35-22.19.46	5.65	27.35	21.7
4M_after_30_12_2020_22.40.52-22.41.20	0	0.3	0.3
4M_after_30_12_2020_23.07.56-23.08.47	0	21.9	21.9
4M_after_30_12_2020_23.08.50-23.09.15	0	2.4	2.4
4M_after_30_12_2020_23.09.45-23.10.38	0	22.35	22.35
4M_after_30_12_2020_23.10.50-23.11.31	15.9	1.75	-14.15
4M_after_30_12_2020_23.11.31-23.12.04	2.9	2.25	-0.65
4M_after_30_12_2020_23.56.28-23.57.10	19.9	0	-19.9
4M_after_30_12_2020_23.57.08-23.57.33	0	2.35	2.35
4M_after_30_12_2020_23.58.03-23.58.30	0.2	1.85	1.65
