# Supplementary material for: A signal-like role for floral humidity in a nocturnal pollination system
Source: Nat Commun. 2022 Dec 15;13:7773. doi: 10.1038/s41467-022-35353-8 (PMC9755274; doi:10.1038/s41467-022-35353-8)
Supplement: Supplementary file 6 — Source Data [file 41467_2022_35353_MOESM6_ESM.zip › source data/Fig 5l_source data.xlsx]

## Sheet: Sheet1
Video	Ambient+nectar	Humid	difference in number of entries
4M_after_05_01_2021_06.45.03-06.45.51	5	0	-5
4M_after_05_01_2021_06.46.45-06.47.12	3	0	-3
4M_after_05_01_2021_06.47.33-06.48.08	15	0	-15
4M_after_05_01_2021_06.48.35-06.49.50	11	6	-5
4M_after_05_01_2021_06.49.45-06.51.36	11	5	-6
4M_after_05_01_2021_06.52.00-06.52.57	7	4	-3
4M_after_05_01_2021_06.53.24-06.54.25	4	7	3
4M_after_05_01_2021_06.54.31-06.55.03	1	2	1
4M_after_05_01_2021_06.55.36-06.56.09	3	1	-2
4M_after_05_01_2021_06.59.00-06.59.28	0	1	1
4M_after_08_12_2020_00.05.23-00.06.33	11	0	-11
4M_after_08_12_2020_00.06.51-00.09.06	5	4	-1
4M_after_08_12_2020_00.10.19-00.10.47	1	0	-1
4M_after_08_12_2020_00.10.43-00.11.17	1	4	3
4M_after_08_12_2020_00.11.14-00.11.56	9	1	-8
4M_after_08_12_2020_00.29.50-00.30.18	3	0	-3
4M_after_08_12_2020_00.37.22-00.37.44	0	5	5
4M_after_08_12_2020_02.26.29-02.27.00	1	0	-1
4M_after_08_12_2020_02.30.06-02.30.28	0	1	1
4M_after_08_12_2020_04.39.34-04.40.00	1	0	-1
4M_after_08_12_2020_06.50.27-06.51.22	1	5	4
4M_after_08_12_2020_07.02.27-07.03.29	6	0	-6
4M_after_08_12_2020_07.03.35-07.04.10	2	1	-1
4M_after_08_12_2020_07.04.10-07.04.54	0	7	7
4M_after_10_01_2021_00.41.57-00.42.34	0	4	4
4M_after_10_01_2021_00.42.29-00.43.07	0	1	1
4M_after_10_01_2021_00.44.52-00.45.16	0	6	6
4M_after_10_01_2021_00.45.28-00.46.40	1	11	10
4M_after_10_01_2021_01.31.34-01.32.13	0	2	2
4M_after_10_01_2021_01.39.29-01.40.37	7	4	-3
4M_after_10_01_2021_02.39.46-02.40.32	0	3	3
4M_after_10_01_2021_02.44.32-02.45.02	0	4	4
4M_after_10_01_2021_04.23.18-04.23.54	7	0	-7
4M_after_10_01_2021_04.23.49-04.24.48	5	8	3
4M_after_10_01_2021_04.25.12-04.25.46	3	1	-2
4M_after_10_01_2021_05.05.34-05.06.14	8	0	-8
4M_after_10_01_2021_05.06.50-05.07.13	3	0	-3
4M_after_10_01_2021_05.08.01-05.08.46	4	2	-2
4M_after_10_01_2021_05.09.55-05.10.20	0	1	1
4M_after_10_01_2021_05.11.05-05.11.42	0	2	2
4M_after_10_01_2021_05.13.42-05.14.25	2	0	-2
4M_after_10_01_2021_05.15.13-05.15.41	0	4	4
4M_after_10_01_2021_05.16.59-05.17.28	2	0	-2
4M_after_10_01_2021_05.21.04-05.21.34	0	2	2
4M_after_10_01_2021_05.48.43-05.49.16	1	4	3
4M_after_10_01_2021_05.49.52-05.50.41	2	1	-1
4M_after_10_01_2021_05.56.35-05.57.11	7	0	-7
4M_after_10_01_2021_05.57.05-05.57.28	1	0	-1
4M_after_10_01_2021_06.36.10-06.37.00	0	6	6
4M_after_10_01_2021_06.37.46-06.38.31	13	0	-13
4M_after_10_01_2021_06.41.51-06.42.49	5	12	7
4M_after_10_01_2021_06.44.49-06.45.19	1	3	2
4M_after_10_01_2021_06.48.57-06.49.20	0	1	1
4M_after_10_01_2021_20.31.13-20.31.57	15	4	-11
4M_after_10_01_2021_20.31.55-20.32.47	6	7	1
4M_after_10_01_2021_20.33.26-20.34.39	0	12	12
4M_after_10_01_2021_20.34.51-20.35.17	2	4	2
4M_after_10_01_2021_20.35.20-20.36.22	14	1	-13
4M_after_10_01_2021_20.36.25-20.36.56	0	1	1
4M_after_10_01_2021_20.36.55-20.37.21	0	6	6
4M_after_10_01_2021_20.37.19-20.37.46	2	2	0
4M_after_10_01_2021_20.37.52-20.38.16	0	3	3
4M_after_10_01_2021_20.39.21-20.40.03	0	7	7
4M_after_10_01_2021_20.40.15-20.41.19	1	8	7
4M_after_10_01_2021_20.43.32-20.44.17	7	1	-6
4M_after_10_01_2021_20.45.17-20.45.46	0	2	2
4M_after_10_01_2021_20.46.07-20.46.46	1	2	1
4M_after_10_01_2021_21.41.46-21.42.25	0	3	3
4M_after_10_01_2021_22.02.40-22.03.35	0	7	7
4M_after_14_12_2020_20.03.38-20.04.12	6	0	-6
4M_after_16_01_2021_00.02.18-00.02.46	0	1	1
4M_after_16_01_2021_00.37.01-00.37.30	0	2	2
4M_after_16_01_2021_01.29.54-01.30.32	0	1	1
4M_after_16_01_2021_01.31.03-01.31.18	0	1	1
4M_after_16_01_2021_01.31.11-01.31.28	0	1	1
4M_after_16_01_2021_01.38.57-01.39.32	2	3	1
4M_after_16_01_2021_18.59.45-19.00.38	8	0	-8
4M_after_16_01_2021_19.00.38-19.01.06	1	0	-1
4M_after_16_01_2021_19.11.09-19.11.58	1	0	-1
4M_after_16_01_2021_20.36.23-20.37.18	0	5	5
4M_after_16_01_2021_21.08.34-21.09.06	7	0	-7
4M_after_16_01_2021_21.09.03-21.10.19	8	7	-1
4M_after_16_01_2021_21.34.51-21.35.32	0	6	6
4M_after_16_01_2021_21.41.02-21.41.46	0	2	2
4M_after_16_01_2021_21.41.49-21.42.15	0	2	2
4M_after_16_01_2021_21.42.21-21.42.51	2	1	-1
4M_after_16_01_2021_21.43.15-21.43.38	0	5	5
4M_after_22_12_2020_04.51.47-04.52.40	2	7	5
4M_after_22_12_2020_06.57.49-06.58.23	4	0	-4
4M_after_22_12_2020_06.58.38-06.59.39	4	4	0
4M_after_22_12_2020_20.37.59-20.38.37	2	0	-2
4M_after_22_12_2020_20.38.38-20.39.00	1	0	-1
4M_after_22_12_2020_20.39.46-20.40.07	3	0	-3
4M_after_22_12_2020_20.40.23-20.41.30	11	0	-11
4M_after_22_12_2020_20.41.42-20.42.11	1	0	-1
4M_after_22_12_2020_22.29.07-22.30.10	11	1	-10
4M_after_30_12_2020_00.48.57-00.49.45	7	0	-7
4M_after_30_12_2020_01.57.48-01.58.34	0	11	11
4M_after_30_12_2020_01.59.25-01.59.48	2	0	-2
4M_after_30_12_2020_03.13.17-03.14.16	6	7	1
4M_after_30_12_2020_05.02.39-05.03.02	1	0	-1
4M_after_30_12_2020_05.42.15-05.43.03	14	0	-14
4M_after_30_12_2020_05.43.45-05.44.16	5	10	5
4M_after_30_12_2020_05.44.10-05.46.12	10	7	-3
4M_after_30_12_2020_05.49.07-05.50.07	0	1	1
4M_after_30_12_2020_05.54.24-05.54.52	3	0	-3
4M_after_30_12_2020_06.28.50-06.29.23	0	1	1
4M_after_30_12_2020_06.30.54-06.31.23	0	3	3
4M_after_30_12_2020_06.56.47-06.57.29	0	3	3
4M_after_30_12_2020_22.13.50-22.15.10	3	5	2
4M_after_30_12_2020_22.15.19-22.15.45	8	0	-8
4M_after_30_12_2020_22.15.41-22.16.06	5	0	-5
4M_after_30_12_2020_22.16.57-22.17.56	6	4	-2
4M_after_30_12_2020_22.18.35-22.19.46	5	11	6
4M_after_30_12_2020_23.07.56-23.08.47	0	6	6
4M_after_30_12_2020_23.08.50-23.09.15	0	1	1
4M_after_30_12_2020_23.09.45-23.10.38	0	6	6
4M_after_30_12_2020_23.10.50-23.11.31	6	1	-5
4M_after_30_12_2020_23.11.31-23.12.04	1	2	1
4M_after_30_12_2020_23.56.28-23.57.10	4	0	-4
4M_after_30_12_2020_23.57.08-23.57.33	0	2	2
4M_after_30_12_2020_23.58.03-23.58.30	0	1	1
