# Supplementary material for: A signal-like role for floral humidity in a nocturnal pollination system
Source: Nat Commun. 2022 Dec 15;13:7773. doi: 10.1038/s41467-022-35353-8 (PMC9755274; doi:10.1038/s41467-022-35353-8)
Supplement: Supplementary file 6 — Source Data [file 41467_2022_35353_MOESM6_ESM.zip › source data/Fig. 3a-b.xlsx]

## Sheet: Sheet1
RH	rate of change	impulse freq moist neuron	impulse freq dry neuron
51.1743	0.191266	14	17
50.515	-1.4584	12	24
48.6871	-2.195	7	32
46.3125	-2.57412	8	32
43.5214	-3.06936	6	36
40.2575	-3.25151	13	33
37.0129	-3.03292	10	35
34.1138	-2.68569	14	32
31.5171	-2.22232	14	32
29.61	-1.68496	26	27
28.2625	-0.701307	27	16
28.0629	0.464502	29	20
28.9037	1.18744	32	21
30.2971	1.6212	35	14
32.0925	1.97641	39	11
34.2543	2.26786	46	8
36.5714	2.87809	51	7
39.935	3.85719	53	4
44.0743	4.08944	33	8
48.0625	3.55435	21	11
51.0071	1.55745	16	24
51.4225	-0.820848	15	24
50.0357	-1.93087	14	28
47.795	-2.50239	8	32
45.12	-2.84166	6	35
42.2414	-3.32438	8	35
38.8525	-3.23558	9	31
35.6914	-2.87809	11	32
32.8638	-2.62193	17	28
30.4643	-1.95819	21	26
28.7037	-1.29901	32	22
27.9014	-0.0728631	28	16
28.3025	0.940389	30	19
29.4643	1.3844	35	15
30.9257	1.73961	38	13
32.8663	2.15174	41	14
35.1814	2.51378	48	10
38.09	3.38699	48	8
41.9471	4.21695	44	6
46.1063	3.81734	18	11
49.6371	2.55021	17	17
51.0586	0.0728631	18	27
50.295	-1.53809	14	24
48.4114	-2.20411	11	27
46.0125	-2.55021	10	30
43.2186	-3.03292	11	33
39.9813	-3.21964	13	29
36.7714	-2.99649	11	32
33.8775	-2.63787	13	29
31.3243	-2.23143	18	37
29.4314	-1.72139	21	23
28.11	-0.693338	29	20
27.9129	0.519149	32	21
28.805	1.13165	35	11
30.1871	1.63031	38	10
32.0175	2.04017	42	12
34.2029	2.34983	47	12
36.8162	2.96462	49	8
40.2529	3.9255	48	9
44.0986	4.12587	27	5
48.1112	3.57826	17	14
50.9829	1.36618	17	19
51.1688	-1.02805	16	22
49.6071	-2.04017	12	25
47.3525	-2.47051	11	30
44.7257	-2.82344	9	28
41.9157	-3.22419	12	28
38.6225	-3.124	12	29
35.5386	-2.84166	15	32
32.79	-2.51833	17	25
30.4371	-1.99463	27	26
28.7325	-1.21932	29	19
27.9643	0.0182158	32	20
28.4525	0.948358	33	18
29.6471	1.42994	36	16
31.14	1.82158	41	11
33.1175	2.12783	45	11
35.3829	2.4318	48	6
38.2	3.26745	51	9
41.92	4.0439	42	6
45.9625	3.73765	23	5
49.39	2.41359	18	16
50.69	0.00910788	18	18
49.9038	-1.54606	16	21
48.0514	-2.10392	11	25
45.715	-2.54224	8	23
42.9086	-3.06936	10	28
39.6688	-3.18776	14	30
36.5014	-2.93274	15	31
33.64	-2.69366	17	26
31.0971	-2.18589	24	24
29.2414	-1.65763	29	19
27.9725	-0.637552	31	21
27.8486	0.528257	34	16
28.66	1.12369	34	14
29.9757	1.57566	41	15
31.7162	1.92859	43	9
33.8529	2.29519	48	11
36.3975	2.92477	50	6
39.8171	3.97104	11	5
