# Supplementary material for: A signal-like role for floral humidity in a nocturnal pollination system
Source: Nat Commun. 2022 Dec 15;13:7773. doi: 10.1038/s41467-022-35353-8 (PMC9755274; doi:10.1038/s41467-022-35353-8)
Supplement: Supplementary file 6 — Source Data [file 41467_2022_35353_MOESM6_ESM.zip › source data/Fig. 5a-c.xlsx]

## Sheet: Sheet1
treatment	time until nectar discovery (sec)	energy_expended until nectar discovery (J)	Net energy gain after nectar consumption (J)			energy (J)= Power (Watts) x Time (sec)
amb+nectar	137	32.469	708.936			Power= 0.237 W/kg for a 1.2g M. sexta
amb+nectar	48	11.376	730.029
amb+nectar	21	4.977	736.428
amb+nectar	112	26.544	714.861			Energy gained from 200 ul 22% sugar solution
amb+nectar	133	31.521	709.884			Energy (J)= 0.0443 g sugar x 4 kCal
amb+nectar	270.5	64.1085	677.296			0.1772	kCal
amb+nectar	125	29.625	711.78			Multiply with 4184 to convert to Joules
hum+nectar	37	8.769	732.636			741.405
hum+nectar	48	11.376	730.029
hum+nectar	7	1.659	739.746
hum+nectar	31	7.347	734.058
hum+nectar	73	17.301	724.104
hum+nectar	51	12.087	729.318
hum+nectar	59	13.983	727.422
hum+nectar	18.5	4.3845	737.02
hum+nectar	44	10.428	730.977
amb+nectar_hum+nectar	54	12.798	728.607
amb+nectar_hum+nectar	10	2.37	739.035
amb+nectar_hum+nectar	3	0.711	740.694
amb+nectar_hum+nectar	79	18.723	722.682
amb+nectar_hum+nectar	104	24.648	716.757
amb+nectar_hum+nectar	49	11.613	729.792
amb+nectar_hum+nectar	41	9.717	731.688
amb+nectar_hum+nectar	12	2.844	738.561
amb+nectar_hum+nectar	10	2.37	739.035
