# Supplementary material for: A signal-like role for floral humidity in a nocturnal pollination system
Source: Nat Commun. 2022 Dec 15;13:7773. doi: 10.1038/s41467-022-35353-8 (PMC9755274; doi:10.1038/s41467-022-35353-8)
Supplement: Supplementary file 6 — Source Data [file 41467_2022_35353_MOESM6_ESM.zip › source data/Supplementary data fig 10.xlsx]

## Sheet: Sheet1
Postive association		Negative association		No associaiton
time	treat	time	treat	time	treat
6	Ambient	6	Ambient	7	Ambient
6	Ambient	6	Ambient	7	Ambient
7	Ambient	6	Ambient	7	Ambient
7	Ambient	6	Ambient	8	Ambient
7	Ambient	6	Ambient	8	Ambient
7	Ambient	6	Ambient	9	Ambient
8	Ambient	6	Ambient	9	Ambient
8	Ambient	6	Ambient	9	Ambient
8	Ambient	7	Ambient	9	Ambient
8	Ambient	7	Ambient	9	Ambient
8	Ambient	7	Ambient	9	Ambient
9	Ambient	7	Ambient	9	Ambient
9	Ambient	8	Ambient	9	Ambient
9	Ambient	9	Ambient	10	Ambient
9	Ambient	9	Ambient	10	Ambient
9	Ambient	10	Ambient	10	Ambient
9	Ambient	10	Ambient	10	Ambient
9	Ambient	10	Ambient	10	Ambient
9	Ambient	10	Ambient	11	Ambient
10	Ambient	10	Ambient	11	Ambient
11	Ambient	11	Ambient	11	Ambient
11	Ambient	11	Ambient	11	Ambient
11	Ambient	11	Ambient	11	Ambient
11	Ambient	11	Ambient	12	Ambient
12	Ambient	11	Ambient	12	Ambient
12	Ambient	11	Ambient	12	Ambient
12	Ambient	11	Ambient	12	Ambient
1	Ambient	11	Ambient	12	Ambient
1	Ambient	11	Ambient	12	Ambient
1	Ambient	11	Ambient	12	Ambient
1	Ambient	11	Ambient	12	Ambient
1	Ambient	11	Ambient	12	Ambient
1	Ambient	11	Ambient	12	Ambient
1	Ambient	11	Ambient	12	Ambient
1	Ambient	11	Ambient	12	Ambient
1	Ambient	11	Ambient	12	Ambient
1	Ambient	11	Ambient	1	Ambient
1	Ambient	12	Ambient	1	Ambient
1	Ambient	12	Ambient	2	Ambient
1	Ambient	12	Ambient	2	Ambient
1	Ambient	12	Ambient	2	Ambient
1	Ambient	12	Ambient	2	Ambient
1	Ambient	12	Ambient	2	Ambient
2	Ambient	12	Ambient	2	Ambient
2	Ambient	12	Ambient	2	Ambient
2	Ambient	12	Ambient	2	Ambient
2	Ambient	12	Ambient	2	Ambient
2	Ambient	12	Ambient	2	Ambient
2	Ambient	12	Ambient	2	Ambient
2	Ambient	12	Ambient	2	Ambient
2	Ambient	12	Ambient	2	Ambient
2	Ambient	12	Ambient	2	Ambient
2	Ambient	12	Ambient	2	Ambient
2	Ambient	12	Ambient	2	Ambient
3	Ambient	12	Ambient	2	Ambient
3	Ambient	12	Ambient	2	Ambient
4	Ambient	12	Ambient	2	Ambient
4	Ambient	12	Ambient	2	Ambient
4	Ambient	1	Ambient	2	Ambient
5	Ambient	1	Ambient	3	Ambient
5	Ambient	1	Ambient	3	Ambient
5	Ambient	2	Ambient	3	Ambient
5	Ambient	2	Ambient	3	Ambient
5	Ambient	2	Ambient	3	Ambient
6	Humid	2	Ambient	3	Ambient
6	Humid	2	Ambient	3	Ambient
7	Humid	2	Ambient	4	Ambient
7	Humid	2	Ambient	4	Ambient
7	Humid	2	Ambient	4	Ambient
7	Humid	2	Ambient	4	Ambient
7	Humid	2	Ambient	4	Ambient
7	Humid	2	Ambient	5	Ambient
7	Humid	2	Ambient	5	Ambient
7	Humid	2	Ambient	6	Ambient
7	Humid	2	Ambient	6	Ambient
7	Humid	2	Ambient	7	Humid
7	Humid	2	Ambient	7	Humid
8	Humid	2	Ambient	7	Humid
8	Humid	2	Ambient	7	Humid
8	Humid	3	Ambient	8	Humid
8	Humid	3	Ambient	9	Humid
8	Humid	3	Ambient	9	Humid
9	Humid	3	Ambient	9	Humid
9	Humid	3	Ambient	9	Humid
9	Humid	3	Ambient	9	Humid
9	Humid	4	Ambient	9	Humid
9	Humid	4	Ambient	9	Humid
9	Humid	4	Ambient	10	Humid
9	Humid	4	Ambient	10	Humid
9	Humid	4	Ambient	10	Humid
9	Humid	4	Ambient	11	Humid
9	Humid	5	Ambient	11	Humid
9	Humid	5	Ambient	11	Humid
10	Humid	5	Ambient	11	Humid
10	Humid	5	Ambient	11	Humid
10	Humid	6	Humid	11	Humid
10	Humid	6	Humid	11	Humid
10	Humid	6	Humid	11	Humid
11	Humid	6	Humid	11	Humid
11	Humid	6	Humid	11	Humid
11	Humid	6	Humid	11	Humid
11	Humid	6	Humid	11	Humid
11	Humid	6	Humid	12	Humid
11	Humid	6	Humid	12	Humid
11	Humid	6	Humid	12	Humid
12	Humid	6	Humid	12	Humid
12	Humid	6	Humid	12	Humid
12	Humid	7	Humid	12	Humid
12	Humid	7	Humid	12	Humid
12	Humid	7	Humid	12	Humid
1	Humid	7	Humid	12	Humid
1	Humid	7	Humid	12	Humid
1	Humid	7	Humid	1	Humid
1	Humid	7	Humid	1	Humid
1	Humid	7	Humid	1	Humid
1	Humid	8	Humid	1	Humid
1	Humid	8	Humid	1	Humid
1	Humid	8	Humid	1	Humid
1	Humid	8	Humid	1	Humid
1	Humid	9	Humid	1	Humid
1	Humid	9	Humid	2	Humid
1	Humid	10	Humid	2	Humid
1	Humid	10	Humid	2	Humid
1	Humid	10	Humid	2	Humid
1	Humid	11	Humid	2	Humid
1	Humid	11	Humid	2	Humid
1	Humid	11	Humid	2	Humid
1	Humid	11	Humid	2	Humid
1	Humid	11	Humid	2	Humid
1	Humid	11	Humid	2	Humid
1	Humid	11	Humid	2	Humid
1	Humid	11	Humid	2	Humid
1	Humid	11	Humid	2	Humid
1	Humid	11	Humid	2	Humid
1	Humid	11	Humid	2	Humid
1	Humid	11	Humid	2	Humid
1	Humid	11	Humid	2	Humid
2	Humid	11	Humid	2	Humid
2	Humid	11	Humid	2	Humid
2	Humid	12	Humid	2	Humid
2	Humid	12	Humid	3	Humid
2	Humid	12	Humid	3	Humid
2	Humid	12	Humid	3	Humid
2	Humid	12	Humid	3	Humid
2	Humid	12	Humid	3	Humid
2	Humid	12	Humid	3	Humid
2	Humid	12	Humid	3	Humid
2	Humid	12	Humid	3	Humid
2	Humid	12	Humid	3	Humid
2	Humid	12	Humid	3	Humid
2	Humid	12	Humid	3	Humid
2	Humid	12	Humid	4	Humid
2	Humid	12	Humid	4	Humid
3	Humid	12	Humid	4	Humid
3	Humid	12	Humid	4	Humid
4	Humid	12	Humid	4	Humid
4	Humid	12	Humid	4	Humid
4	Humid	12	Humid	4	Humid
5	Humid	12	Humid	4	Humid
5	Humid	1	Humid	4	Humid
5	Humid	2	Humid	4	Humid
5	Humid	2	Humid	4	Humid
5	Humid	2	Humid	4	Humid
5	Humid	2	Humid	4	Humid
		2	Humid	5	Humid
		2	Humid	5	Humid
		2	Humid	5	Humid
		2	Humid	5	Humid
		2	Humid	6	Humid
		2	Humid	6	Humid
		2	Humid	6	Humid
		2	Humid
		2	Humid
		2	Humid
		2	Humid
		2	Humid
		3	Humid
		3	Humid
		3	Humid
		3	Humid
		3	Humid
		3	Humid
		3	Humid
		3	Humid
		4	Humid
		4	Humid
		4	Humid
		4	Humid
		4	Humid
		4	Humid
		4	Humid
		5	Humid
		5	Humid
		5	Humid
		5	Humid
		5	Humid
		5	Humid
		5	Humid
