# Supplementary material for: A signal-like role for floral humidity in a nocturnal pollination system
Source: Nat Commun. 2022 Dec 15;13:7773. doi: 10.1038/s41467-022-35353-8 (PMC9755274; doi:10.1038/s41467-022-35353-8)
Supplement: Supplementary file 6 — Source Data [file 41467_2022_35353_MOESM6_ESM.zip › source data/Supplementary data fig 1a.xlsx]

## Sheet: Sheet1
Time	distance	mean_RH	SE
1	0.214	1.48	0.426802
2	0.428	1.44	0.428999
3	0.642	1.46	0.425488
4	0.856	1.46	0.421474
5	1.07	1.47	0.419297
6	1.284	1.43	0.432215
7	1.498	1.41	0.433693
8	1.712	1.38	0.438817
9	1.926	1.36	0.44186
10	2.14	1.35	0.451719
11	2.354	1.33	0.441826
12	2.568	1.34	0.435477
13	2.782	1.41	0.43691
14	2.996	1.43	0.42943
15	3.21	1.48	0.435385
16	3.424	1.52	0.434005
17	3.638	1.57	0.433371
18	3.852	1.58	0.435385
19	4.066	1.59	0.430918
20	4.28	1.63	0.437047
21	4.494	1.63	0.435213
22	4.708	1.67	0.42943
23	4.922	1.67	0.430128
24	5.136	1.7	0.434051
25	5.35	1.66	0.442764
26	5.564	1.66	0.455016
27	5.778	1.55	0.465886
28	5.992	1.59	0.468924
29	6.206	1.55	0.48482
30	6.42	1.53	0.493366
31	6.634	1.52	0.490877
32	6.848	1.55	0.485644
33	7.062	1.57	0.491945
34	7.276	1.5	0.486826
35	7.49	1.52	0.486374
36	7.704	1.51	0.496075
37	7.918	1.52	0.497554
38	8.132	1.51	0.497081
39	8.346	1.51	0.489581
40	8.56	1.53	0.485191
41	8.774	1.55	0.482545
42	8.988	1.53	0.480843
43	9.202	1.56	0.492788
44	9.416	1.59	0.489173
45	9.63	1.62	0.491894
46	9.844	1.61	0.491213
47	10.058	1.62	0.489244
48	10.272	1.59	0.493244
49	10.486	1.65	0.496639
50	10.7	1.68	0.496749
51	10.914	1.66	0.499239
52	11.128	1.72	0.494125
53	11.342	1.73	0.498407
54	11.556	1.79	0.498086
55	11.77	1.81	0.509009
56	11.984	1.83	0.506369
57	12.198	1.85	0.529953
58	12.412	1.86	0.528621
59	12.626	1.77	0.534051
60	12.84	1.76	0.545014
61	13.054	1.66	0.563596
62	13.268	1.64	0.568718
63	13.482	1.62	0.562992
64	13.696	1.61	0.561507
65	13.91	1.6	0.557853
66	14.124	1.61	0.553435
67	14.338	1.6	0.535724
68	14.552	1.58	0.538665
69	14.766	1.62	0.540148
70	14.98	1.63	0.531046
71	15.194	1.63	0.537968
72	15.408	1.74	0.515984
73	15.622	1.81	0.547257
74	15.836	1.86	0.535014
75	16.05	1.89	0.545426
76	16.264	1.89	0.543038
77	16.478	1.89	0.574883
78	16.692	1.9	0.562494
79	16.906	1.89	0.575057
80	17.12	1.91	0.572267
81	17.334	1.94	0.5821
82	17.548	1.93	0.58087
83	17.762	1.91	0.5969
84	17.976	1.89	0.599908
85	18.19	1.9	0.586686
86	18.404	1.91	0.585739
87	18.618	1.93	0.581558
88	18.832	1.95	0.57918
89	19.046	1.92	0.583747
90	19.26	1.98	0.580483
91	19.474	1.98	0.592081
92	19.688	2.01	0.591346
93	19.902	2.05	0.597871
94	20.116	2.06	0.595181
95	20.33	2.09	0.584543
96	20.544	2.11	0.586592
97	20.758	2.11	0.576446
98	20.972	2.1	0.579483
99	21.186	2.1	0.562139
100	21.4	2.09	0.551262
101	21.614	2.05	0.550318
102	21.828	2.1	0.518266
103	22.042	2.03	0.528592
104	22.256	2.03	0.522504
105	22.47	1.98	0.521306
106	22.684	2.06	0.49964
107	22.898	2.05	0.488927
108	23.112	2.15	0.463519
109	23.326	2.14	0.454137
110	23.54	2.15	0.453486
111	23.754	2.14	0.455456
112	23.968	2.16	0.461996
113	24.182	2.21	0.449099
114	24.396	2.2	0.461519
115	24.61	2.25	0.455027
116	24.824	2.24	0.463724
117	25.038	2.17	0.46326
118	25.252	2.14	0.464801
119	25.466	2.11	0.466787
120	25.68	2.14	0.462428
121	25.894	2.16	0.468658
122	26.108	2.19	0.466573
123	26.322	2.24	0.477954
124	26.536	2.29	0.475699
125	26.75	2.3	0.483942
126	26.964	2.25	0.488723
127	27.178	2.23	0.49941
128	27.392	2.14	0.507583
129	27.606	2.15	0.516769
130	27.82	2.1	0.526308
131	28.034	2.11	0.518353
132	28.248	2.05	0.538934
133	28.462	2.07	0.531987
134	28.676	2.01	0.532813
135	28.89	2.01	0.545976
136	29.104	1.98	0.547686
137	29.318	1.97	0.544435
138	29.532	1.98	0.53755
139	29.746	2.02	0.540333
140	29.96	2.07	0.523651
141	30.174	2.04	0.520615
142	30.388	2.09	0.512143
143	30.602	2.08	0.510451
144	30.816	2.12	0.50016
145	31.03	2.07	0.506172
146	31.244	2.09	0.504073
147	31.458	2.05	0.511713
148	31.672	2.07	0.525176
149	31.886	2.09	0.521047
150	32.1	2.09	0.515839
151	32.314	2.12	0.51182
152	32.528	2.1	0.508331
153	32.742	2.08	0.517842
154	32.956	2.07	0.524986
155	33.17	2.04	0.528242
156	33.384	2.1	0.538888
157	33.598	2.12	0.540518
158	33.812	2.17	0.553182
159	34.026	2.14	0.551942
160	34.24	2.15	0.551407
161	34.454	2.15	0.551407
162	34.668	2.17	0.553543
163	34.882	2.26	0.532203
164	35.096	2.29	0.530368
165	35.31	2.34	0.521575
166	35.524	2.37	0.520202
167	35.738	2.38	0.516294
168	35.952	2.35	0.501847
169	36.166	2.28	0.517842
170	36.38	2.28	0.511038
171	36.594	2.23	0.526127
172	36.808	2.26	0.520038
173	37.022	2.23	0.528403
174	37.236	2.29	0.521814
175	37.45	2.31	0.517581
176	37.664	2.28	0.513965
177	37.878	2.32	0.504143
178	38.092	2.34	0.511312
179	38.306	2.37	0.506567
180	38.52	2.38	0.517262
181	38.734	2.42	0.509863
182	38.948	2.46	0.523297
183	39.162	2.46	0.521766
184	39.376	2.47	0.525367
185	39.59	2.5	0.520192
186	39.804	2.49	0.519702
187	40.018	2.53	0.51265
188	40.232	2.48	0.527598
189	40.446	2.47	0.525937
190	40.66	2.41	0.5345
191	40.874	2.37	0.536293
192	41.088	2.35	0.53633
193	41.302	2.31	0.535621
194	41.516	2.34	0.544096
195	41.73	2.31	0.547805
196	41.944	2.34	0.547576
197	42.158	2.34	0.541147
198	42.372	2.42	0.541073
199	42.586	2.42	0.541073
200	42.8	2.43	0.548826
201	43.014	2.46	0.542992
202	43.228	2.49	0.540268
203	43.442	2.45	0.547403
204	43.656	2.49	0.544509
205	43.87	2.51	0.542485
206	44.084	2.55	0.532963
207	44.298	2.55	0.532776
208	44.512	2.54	0.538739
209	44.726	2.53	0.546269
210	44.94	2.5	0.552087
211	45.154	2.48	0.556741
212	45.368	2.45	0.563782
213	45.582	2.44	0.567838
214	45.796	2.43	0.574465
215	46.01	2.41	0.576793
216	46.224	2.35	0.579353
217	46.438	2.35	0.584679
218	46.652	2.35	0.584679
219	46.866	2.34	0.585525
220	47.08	2.37	0.586353
221	47.294	2.39	0.58591
222	47.508	2.46	0.56819
223	47.722	2.46	0.575361
224	47.936	2.5	0.577927
225	48.15	2.48	0.580655
226	48.364	2.46	0.582958
227	48.578	2.52	0.574073
228	48.792	2.48	0.592925
229	49.006	2.51	0.586592
230	49.22	2.5	0.580861
231	49.434	2.5	0.570438
232	49.648	2.56	0.582958
233	49.862	2.59	0.580767
234	50.076	2.67	0.569921
235	50.29	2.59	0.589483
236	50.504	2.64	0.588592
237	50.718	2.58	0.606432
238	50.932	2.63	0.610582
239	51.146	2.62	0.630365
240	51.36	2.64	0.635641
241	51.574	2.65	0.638005
242	51.788	2.62	0.627822
243	52.002	2.64	0.609787
244	52.216	2.59	0.602735
245	52.43	2.64	0.585696
246	52.644	2.65	0.590974
247	52.858	2.72	0.571279
248	53.072	2.71	0.570167
249	53.286	2.76	0.56819
250	53.5	2.74	0.569069
251	53.714	2.79	0.575057
252	53.928	2.76	0.582786
253	54.142	2.77	0.586524
254	54.356	2.8	0.583609
255	54.57	2.79	0.582829
256	54.784	2.79	0.584029
257	54.998	2.84	0.575013
258	55.212	2.86	0.574143
259	55.426	2.9	0.555878
260	55.64	2.86	0.56519
261	55.854	2.92	0.555662
262	56.068	2.93	0.554626
263	56.282	2.94	0.552666
264	56.496	3	0.536656
265	56.71	3.02	0.534565
266	56.924	3.14	0.512484
267	57.138	3.2	0.505569
268	57.352	3.22	0.502155
269	57.566	3.21	0.518739
270	57.78	3.22	0.518999
271	57.994	3.14	0.543176
272	58.208	3.15	0.541895
273	58.422	3.05	0.56573
274	58.636	3.06	0.569069
275	58.85	3	0.576541
276	59.064	2.98	0.571104
277	59.278	2.95	0.557539
278	59.492	2.94	0.557171
279	59.706	2.91	0.565588
280	59.92	2.9	0.566216
281	60.134	2.87	0.559115
282	60.348	2.85	0.55933
283	60.562	2.88	0.560321
284	60.776	2.84	0.561106
285	60.99	2.91	0.539713
286	61.204	2.91	0.538971
287	61.418	2.99	0.519702
288	61.632	2.99	0.523727
289	61.846	3.09	0.496679
290	62.06	3.08	0.497755
291	62.274	3.15	0.48296
292	62.488	3.17	0.482918
293	62.702	3.18	0.479333
294	62.916	3.17	0.482711
295	63.13	3.14	0.482535
296	63.344	3.14	0.482328
297	63.558	3.19	0.478006
298	63.772	3.19	0.477378
299	63.986	3.26	0.477326
300	64.2	3.28	0.477661
301	64.414	3.31	0.480718
302	64.628	3.33	0.480843
303	64.842	3.3	0.469894
304	65.056	3.36	0.466305
305	65.27	3.34	0.451265
306	65.484	3.35	0.446598
307	65.698	3.32	0.431231
308	65.912	3.37	0.417864
309	66.126	3.28	0.418999
310	66.34	3.28	0.415163
311	66.554	3.25	0.420773
312	66.768	3.21	0.422481
313	66.982	3.2	0.414488
314	67.196	3.15	0.419106
315	67.41	3.2	0.417612
316	67.624	3.22	0.429604
317	67.838	3.29	0.421533
318	68.052	3.27	0.420012
319	68.266	3.42	0.418282
320	68.48	3.42	0.42727
321	68.694	3.56	0.450821
322	68.908	3.59	0.442821
323	69.122	3.59	0.435993
324	69.336	3.69	0.411449
325	69.55	3.67	0.407443
326	69.764	3.71	0.406559
327	69.978	3.71	0.415078
328	70.192	3.73	0.416665
329	70.406	3.75	0.423615
330	70.62	3.76	0.424075
331	70.834	3.79	0.414114
332	71.048	3.8	0.413763
333	71.262	3.85	0.400312
334	71.476	3.82	0.402443
335	71.69	3.89	0.421058
336	71.904	3.88	0.420428
337	72.118	3.85	0.40651
338	72.332	3.88	0.394411
339	72.546	3.72	0.388278
340	72.76	3.8	0.377359
341	72.974	3.66	0.380316
342	73.188	3.64	0.389923
343	73.402	3.6	0.387298
344	73.616	3.56	0.391714
345	73.83	3.61	0.373484
346	74.044	3.55	0.382165
347	74.258	3.59	0.378272
348	74.472	3.51	0.374286
349	74.686	3.53	0.387827
350	74.9	3.51	0.383784
351	75.114	3.47	0.403745
352	75.328	3.5	0.418808
353	75.542	3.51	0.431382
354	75.756	3.56	0.453696
355	75.97	3.56	0.470574
356	76.184	3.6	0.475815
357	76.398	3.59	0.473381
358	76.612	3.57	0.462396
359	76.826	3.57	0.467985
360	77.04	3.53	0.486014
361	77.254	3.48	0.504341
362	77.468	3.43	0.50775
363	77.682	3.36	0.490347
364	77.896	3.27	0.454324
365	78.11	3.23	0.440919
366	78.324	3.12	0.425864
367	78.538	3.07	0.42803
368	78.752	2.98	0.398447
369	78.966	2.97	0.405968
370	79.18	2.96	0.398296
371	79.394	2.94	0.429232
372	79.608	2.97	0.421438
373	79.822	3.07	0.454984
374	80.036	3.1	0.457165
375	80.25	3.11	0.454632
376	80.464	3.33	0.491538
377	80.678	3.38	0.476193
378	80.892	3.46	0.477745
379	81.106	3.5	0.475395
380	81.32	3.51	0.464855
381	81.534	3.48	0.471763
382	81.748	3.55	0.468882
383	81.962	3.56	0.466733
384	82.176	3.48	0.443125
385	82.39	3.49	0.447984
386	82.604	3.46	0.436623
387	82.818	3.46	0.443667
388	83.032	3.45	0.442549
389	83.246	3.48	0.442222
390	83.46	3.47	0.423804
391	83.674	3.54	0.425723
392	83.888	3.51	0.389987
393	84.102	3.54	0.391203
394	84.316	3.52	0.363813
395	84.53	3.44	0.370999
396	84.744	3.44	0.370999
397	84.958	3.44	0.381104
398	85.172	3.47	0.384981
399	85.386	3.42	0.4002
400	85.6	3.45	0.419345
401	85.814	3.39	0.417481
402	86.028	3.43	0.427095
403	86.242	3.4	0.427083
404	86.456	3.44	0.459391
405	86.67	3.41	0.45988
406	86.884	3.45	0.466744
407	87.098	3.42	0.456465
408	87.312	3.4	0.450555
409	87.526	3.43	0.451453
410	87.74	3.39	0.425547
411	87.954	3.37	0.429663
412	88.168	3.26	0.390692
413	88.382	3.28	0.395929
414	88.596	3.21	0.386381
415	88.81	3.27	0.397505
416	89.024	3.27	0.421912
417	89.238	3.3	0.428019
418	89.452	3.37	0.443407
419	89.666	3.41	0.444848
420	89.88	3.49	0.464209
421	90.094	3.51	0.45595
422	90.308	3.65	0.460489
423	90.522	3.63	0.468626
424	90.736	3.69	0.48051
425	90.95	3.68	0.482866
426	91.164	3.68	0.46579
427	91.378	3.65	0.46395
428	91.592	3.54	0.409927
429	91.806	3.45	0.405524
430	92.02	3.25	0.336823
431	92.234	3.19	0.340132
432	92.448	3.02	0.303908
433	92.662	2.92	0.318057
434	92.876	2.82	0.318371
435	93.09	2.74	0.333527
436	93.304	2.73	0.333482
437	93.518	2.74	0.354175
438	93.732	2.76	0.354457
439	93.946	2.82	0.361054
440	94.16	2.83	0.365527
441	94.374	2.81	0.375353
442	94.588	2.82	0.380473
443	94.802	2.79	0.386898
444	95.016	2.83	0.392696
445	95.23	2.9	0.382623
446	95.444	2.89	0.402107
447	95.658	2.91	0.381955
448	95.872	2.9	0.386523
449	96.086	2.88	0.376245
450	96.3	2.88	0.373845
451	96.514	2.86	0.370999
452	96.728	2.88	0.350086
453	96.942	2.93	0.368524
454	97.156	2.85	0.360624
455	97.37	2.87	0.373644
456	97.584	2.84	0.371806
457	97.798	2.79	0.367546
458	98.012	2.82	0.363813
459	98.226	2.78	0.354344
460	98.44	2.82	0.351226
461	98.654	2.83	0.347865
462	98.868	2.84	0.339175
463	99.082	2.85	0.341541
464	99.296	2.89	0.335395
465	99.51	2.88	0.346641
466	99.724	2.82	0.352363
467	99.938	2.77	0.343817
468	100.152	2.7	0.353553
469	100.366	2.59	0.356497
470	100.58	2.59	0.351696
471	100.794	2.46	0.375819
472	101.008	2.43	0.379486
473	101.222	2.34	0.390436
474	101.436	2.34	0.390436
475	101.65	2.37	0.389628
476	101.864	2.37	0.392186
477	102.078	2.43	0.377372
478	102.292	2.45	0.37663
479	102.506	2.43	0.384461
480	102.72	2.46	0.380053
481	102.934	2.47	0.384721
482	103.148	2.5	0.38833
483	103.362	2.5	0.381314
484	103.576	2.52	0.379947
485	103.79	2.51	0.362615
486	104.004	2.54	0.349914
487	104.218	2.6	0.34176
488	104.432	2.64	0.325023
489	104.646	2.7	0.310805
490	104.86	2.73	0.315611
491	105.074	2.73	0.326512
492	105.288	2.71	0.332701
493	105.502	2.67	0.334978
494	105.716	2.64	0.341819
495	105.93	2.58	0.346064
496	106.144	2.49	0.369175
497	106.358	2.48	0.365185
498	106.572	2.46	0.378735
499	106.786	2.46	0.378471
500	107	2.41	0.392288
501	107.214	2.42	0.385953
502	107.428	2.41	0.38793
503	107.642	2.43	0.3842
504	107.856	2.43	0.372572
505	108.07	2.41	0.374019
506	108.284	2.39	0.378008
507	108.498	2.41	0.374553
508	108.712	2.38	0.385953
509	108.926	2.39	0.384044
510	109.14	2.39	0.384044
511	109.354	2.47	0.389628
512	109.568	2.46	0.388381
513	109.782	2.51	0.395082
514	109.996	2.45	0.406263
515	110.21	2.43	0.412807
516	110.424	2.41	0.428591
517	110.638	2.39	0.427656
518	110.852	2.31	0.457482
519	111.066	2.3	0.454533
520	111.28	2.31	0.454632
521	111.494	2.29	0.451763
522	111.708	2.3	0.458476
523	111.922	2.3	0.46
524	112.136	2.28	0.471551
525	112.35	2.26	0.470149
526	112.564	2.31	0.477169
527	112.778	2.26	0.482742
528	112.992	2.28	0.486991
529	113.206	2.24	0.488098
530	113.42	2.27	0.476036
531	113.634	2.23	0.47855
532	113.848	2.23	0.460445
533	114.062	2.17	0.470117
534	114.276	2.22	0.45865
535	114.49	2.21	0.456169
536	114.704	2.25	0.446598
537	114.918	2.25	0.442323
538	115.132	2.24	0.446139
539	115.346	2.2	0.451442
540	115.56	2.2	0.463033
541	115.774	2.22	0.456465
542	115.988	2.22	0.469425
543	116.202	2.25	0.468882
544	116.416	2.21	0.474015
545	116.63	2.21	0.479677
546	116.844	2.17	0.479594
547	117.058	2.14	0.484603
548	117.272	2.13	0.483125
549	117.486	2.11	0.48238
550	117.7	2.12	0.482866
551	117.914	2.15	0.478383
552	118.128	2.18	0.464069
553	118.342	2.17	0.464769
554	118.556	2.18	0.458214
555	118.77	2.16	0.461129
556	118.984	2.13	0.457613
557	119.198	2.07	0.472239
558	119.412	2.07	0.466487
559	119.626	2.04	0.477116
560	119.84	2	0.469255
561	120.054	2.03	0.477713
562	120.268	2.02	0.466219
563	120.482	2.04	0.448375
564	120.696	2.03	0.427095
565	120.91	2.09	0.407296
566	121.124	2.13	0.393205
567	121.338	2.17	0.380276
568	121.552	2.2	0.388072
569	121.766	2.19	0.393052
570	121.98	2.2	0.392938
571	122.194	2.2	0.393446
572	122.408	2.18	0.391612
573	122.622	2.2	0.391918
574	122.836	2.22	0.387763
575	123.05	2.2	0.396989
576	123.264	2.2	0.402989
577	123.478	2.2	0.4
578	123.692	2.2	0.3937
579	123.906	2.18	0.387763
580	124.12	2.17	0.393205
581	124.334	2.11	0.396093
582	124.548	2.09	0.387415
583	124.762	2.15	0.395285
584	124.976	2.15	0.396548
585	125.19	2.22	0.395171
586	125.404	2.17	0.40646
587	125.618	2.19	0.414114
588	125.832	2.18	0.416125
589	126.046	2.16	0.42993
590	126.26	2.15	0.426673
591	126.474	2.05	0.432724
592	126.688	2.01	0.435764
593	126.902	2	0.453872
594	127.116	1.96	0.469297
595	127.33	1.96	0.483363
596	127.544	1.95	0.493609
597	127.758	1.93	0.488886
598	127.972	1.9	0.500999
599	128.186	1.89	0.497685
600	128.4	1.92	0.498758
601	128.614	1.89	0.49223
602	128.828	1.87	0.492352
603	129.042	1.87	0.486014
604	129.256	1.92	0.471975
605	129.47	1.96	0.48357
606	129.684	1.98	0.479333
607	129.898	2.03	0.477923
608	130.112	2.04	0.483777
609	130.326	2.07	0.478132
610	130.54	2.07	0.477085
611	130.754	2.14	0.476067
612	130.968	2.11	0.474858
613	131.182	2.15	0.479218
614	131.396	2.16	0.472694
615	131.61	2.12	0.466433
616	131.824	2.15	0.453266
617	132.038	2.12	0.452504
618	132.252	2.09	0.452648
619	132.466	2.05	0.44794
620	132.68	2.03	0.450122
621	132.894	1.99	0.465929
622	133.108	1.99	0.465929
623	133.322	1.95	0.448163
624	133.536	1.96	0.443441
625	133.75	1.94	0.426192
626	133.964	1.94	0.425723
627	134.178	1.88	0.416605
628	134.392	1.87	0.415945
629	134.606	1.86	0.411388
630	134.82	1.85	0.410427
631	135.034	1.86	0.411145
632	135.248	1.82	0.415885
633	135.462	1.8	0.425206
634	135.676	1.75	0.429942
635	135.89	1.7	0.434051
636	136.104	1.67	0.440239
637	136.318	1.65	0.43755
638	136.532	1.67	0.436589
639	136.746	1.66	0.434557
640	136.96	1.68	0.430767
641	137.174	1.72	0.427972
642	137.388	1.7	0.434971
643	137.602	1.75	0.43755
644	137.816	1.71	0.442595
645	138.03	1.7	0.463681
646	138.244	1.7	0.474342
647	138.458	1.63	0.466915
648	138.672	1.56	0.477954
649	138.886	1.54	0.473329
650	139.1	1.51	0.479677
