# Supplementary material for: A signal-like role for floral humidity in a nocturnal pollination system
Source: Nat Commun. 2022 Dec 15;13:7773. doi: 10.1038/s41467-022-35353-8 (PMC9755274; doi:10.1038/s41467-022-35353-8)
Supplement: Supplementary file 6 — Source Data [file 41467_2022_35353_MOESM6_ESM.zip › source data/Supplementary data fig 1b.xlsx]

## Sheet: Sheet1
Outer-side stomates on Greenhouse-grown plants							Outer side stomates on field plants
location 1	location 2	location 3	location 4				location 1	location 2	location 3	location 4
16	15	26	12				26	31	68	16
9	22	29	17				13	63	46	35
15	21	20	11				8	34	32	18
13	12	15	17				7	43	48	20
19	17	26	5				17	43	50	21
7	28	12	6				9	46	30	13
8	22	12	6				15	58	38	35
12	21	16	19				19	47	62	44
21	25	22	11				19	59	48	12
22	22	18	7				11	34	50	20
12	31	28	4
7	22	15	5
7	21	15	17
14	25	14	14
21	22	13	9
	21	18	10
		13
