# Supplementary material for: A signal-like role for floral humidity in a nocturnal pollination system
Source: Nat Commun. 2022 Dec 15;13:7773. doi: 10.1038/s41467-022-35353-8 (PMC9755274; doi:10.1038/s41467-022-35353-8)
Supplement: Supplementary file 6 — Source Data [file 41467_2022_35353_MOESM6_ESM.zip › source data/Supplementary data fig 1c.xlsx]

## Sheet: Sheet1
time	distance	mean RH nectar	SEM	mean RH water	SEM
1	0.214	2.44	0.331059	3.16	0.61041
2	0.428	2.42	0.330757	3.18	0.603656
3	0.642	2.42	0.348425	3.2	0.595819
4	0.856	2.4	0.340588	3.2	0.595819
5	1.07	2.34	0.326497	3.22	0.588558
6	1.284	2.34	0.326497	3.2	0.577062
7	1.498	2.38	0.302324	3.16	0.555518
8	1.712	2.42	0.302324	3.16	0.56
9	1.926	2.48	0.313688	3.16	0.54461
10	2.14	2.48	0.300666	3.16	0.54461
11	2.354	2.48	0.324654	3.18	0.534228
12	2.568	2.5	0.317805	3.16	0.525928
13	2.782	2.46	0.317175	3.18	0.51614
14	2.996	2.54	0.352987	3.16	0.524023
15	3.21	2.5	0.353553	3.14	0.516333
16	3.424	2.5	0.336155	3.12	0.5004
17	3.638	2.42	0.31686	3.12	0.51517
18	3.852	2.38	0.302324	3.04	0.491528
19	4.066	2.3	0.288097	3.04	0.492544
20	4.28	2.28	0.263439	3	0.443847
21	4.494	2.2	0.252982	2.96	0.46
22	4.708	2.16	0.237908	2.92	0.452106
23	4.922	2.18	0.231084	2.9	0.461519
24	5.136	2.16	0.224944	2.86	0.470744
25	5.35	2.14	0.242074	2.74	0.487442
26	5.564	2.08	0.233238	2.74	0.479166
27	5.778	2.06	0.224944	2.7	0.496991
28	5.992	1.98	0.217715	2.7	0.493964
29	6.206	1.98	0.235372	2.64	0.522111
30	6.42	1.94	0.224944	2.56	0.506557
31	6.634	1.88	0.208327	2.54	0.515364
32	6.848	1.88	0.190788	2.46	0.48949
33	7.062	1.84	0.208806	2.4	0.493964
34	7.276	1.82	0.224499	2.32	0.48621
35	7.49	1.82	0.224499	2.28	0.458694
36	7.704	1.82	0.224499	2.26	0.445646
37	7.918	1.78	0.231084	2.2	0.430116
38	8.132	1.72	0.20347	2.18	0.437493
39	8.346	1.68	0.193391	2.1	0.430116
40	8.56	1.68	0.198494	2.12	0.44317
41	8.774	1.6	0.209762	2.06	0.456727
42	8.988	1.58	0.20347	2.06	0.456727
43	9.202	1.52	0.193391	2	0.444972
44	9.416	1.5	0.197484	1.98	0.450999
45	9.63	1.44	0.180555	1.92	0.439773
46	9.844	1.42	0.1772	1.9	0.446094
47	10.058	1.38	0.152971	1.8	0.408656
48	10.272	1.34	0.150333	1.8	0.408656
49	10.486	1.3	0.122474	1.78	0.394208
50	10.7	1.26	0.132665	1.76	0.400749
51	10.914	1.24	0.128841	1.76	0.400749
52	11.128	1.26	0.156844	1.76	0.400749
53	11.342	1.2	0.122474	1.68	0.354119
54	11.556	1.18	0.135647	1.66	0.366879
55	11.77	1.14	0.12083	1.62	0.344093
56	11.984	1.1	0.130384	1.6	0.357771
57	12.198	1.06	0.136382	1.5	0.311448
58	12.412	1.08	0.124097	1.48	0.32619
59	12.626	1.02	0.10198	1.42	0.283549
60	12.84	1	0.114018	1.42	0.297321
61	13.054	0.92	0.0860233	1.34	0.25219
62	13.268	0.94	0.0748331	1.3	0.264575
63	13.482	0.96	0.107703	1.2	0.2
64	13.696	0.96	0.107703	1.18	0.193391
65	13.91	0.96	0.128841	1.14	0.191311
66	14.124	0.94	0.136382	1.14	0.191311
67	14.338	0.9	0.130384	1.06	0.177764
68	14.552	0.88	0.115758	1.04	0.186011
69	14.766	0.86	0.12083	1.04	0.16
70	14.98	0.84	0.128841	1.04	0.16
71	15.194	0.86	0.14	1	0.148324
72	15.408	0.82	0.139284	1.04	0.128841
73	15.622	0.78	0.152971	1	0.114018
74	15.836	0.78	0.152971	1	0.114018
75	16.05	0.78	0.152971	1.04	0.11225
76	16.264	0.78	0.152971	1.04	0.11225
77	16.478	0.74	0.150333	1.04	0.11225
78	16.692	0.74	0.150333	1.04	0.11225
79	16.906	0.7	0.13784	1.04	0.107703
80	17.12	0.72	0.149666	1.04	0.107703
81	17.334	0.64	0.136382	1.04	0.107703
82	17.548	0.6	0.130384	1	0.126491
83	17.762	0.56	0.0979796	1.02	0.139284
84	17.976	0.58	0.0969536	1	0.151658
85	18.19	0.52	0.115758	1	0.141421
86	18.404	0.5	0.118322	0.98	0.149666
87	18.618	0.5	0.118322	0.96	0.143527
88	18.832	0.48	0.124097	0.94	0.156844
89	19.046	0.48	0.124097	0.9	0.13784
90	19.26	0.46	0.146969	0.9	0.13784
91	19.474	0.48	0.111355	0.9	0.13784
92	19.688	0.48	0.139284	0.88	0.135647
93	19.902	0.48	0.139284	0.86	0.12083
94	20.116	0.44	0.132665	0.82	0.135647
95	20.33	0.42	0.111355	0.78	0.115758
96	20.544	0.42	0.111355	0.76	0.132665
97	20.758	0.4	0.0948683	0.74	0.12083
98	20.972	0.4	0.0948683	0.78	0.131909
99	21.186	0.4	0.0948683	0.74	0.12083
100	21.4	0.38	0.0969536	0.7	0.104881
101	21.614	0.36	0.0812404	0.66	0.0927362
102	21.828	0.38	0.08	0.6	0.114018
103	22.042	0.38	0.08	0.6	0.0948683
104	22.256	0.4	0.0707107	0.56	0.0927362
105	22.47	0.4	0.0707107	0.54	0.0812404
106	22.684	0.42	0.0663325	0.54	0.0812404
107	22.898	0.42	0.0663325	0.54	0.0812404
108	23.112	0.38	0.0663325	0.54	0.0748331
109	23.326	0.36	0.0748331	0.52	0.0374166
110	23.54	0.34	0.0678233	0.52	0.0489898
111	23.754	0.28	0.0663325	0.52	0.0489898
112	23.968	0.3	0.0707107	0.5	0.0632456
113	24.182	0.3	0.083666	0.5	0.0632456
114	24.396	0.26	0.0812404	0.52	0.0489898
115	24.61	0.26	0.0979796	0.5	0.0632456
116	24.824	0.26	0.0979796	0.5	0.0632456
117	25.038	0.26	0.0979796	0.46	0.0748331
118	25.252	0.26	0.102956	0.46	0.0927362
119	25.466	0.26	0.102956	0.48	0.0969536
120	25.68	0.28	0.10198	0.5	0.083666
121	25.894	0.3	0.0774597	0.5	0.0948683
122	26.108	0.28	0.0734847	0.5	0.0948683
123	26.322	0.28	0.0734847	0.46	0.11225
124	26.536	0.26	0.0678233	0.46	0.11225
125	26.75	0.26	0.0678233	0.44	0.11225
126	26.964	0.28	0.0734847	0.4	0.134164
127	27.178	0.3	0.083666	0.42	0.146287
128	27.392	0.3	0.083666	0.42	0.146287
129	27.606	0.3	0.083666	0.44	0.136382
130	27.82	0.26	0.0748331	0.46	0.128841
131	28.034	0.24	0.0678233	0.44	0.11225
132	28.248	0.22	0.0734847	0.44	0.11225
133	28.462	0.22	0.0734847	0.42	0.0969536
134	28.676	0.22	0.0734847	0.44	0.0979796
135	28.89	0.22	0.0734847	0.44	0.0979796
136	29.104	0.22	0.0734847	0.46	0.102956
137	29.318	0.22	0.0734847	0.46	0.0748331
138	29.532	0.22	0.0734847	0.42	0.0663325
139	29.746	0.22	0.0734847	0.4	0.083666
140	29.96	0.2	0.0632456	0.34	0.102956
141	30.174	0.2	0.0632456	0.36	0.11225
142	30.388	0.18	0.08	0.38	0.10198
143	30.602	0.16	0.087178	0.38	0.10198
144	30.816	0.18	0.08	0.4	0.0948683
145	31.03	0.18	0.08	0.4	0.0948683
146	31.244	0.2	0.083666	0.44	0.102956
147	31.458	0.18	0.10198	0.44	0.102956
148	31.672	0.1	0.109545	0.46	0.102956
149	31.886	0.08	0.128062	0.46	0.102956
150	32.1	0.08	0.111355	0.46	0.116619
151	32.314	0.1	0.0948683	0.44	0.132665
152	32.528	0.1	0.0948683	0.42	0.139284
153	32.742	0.08	0.111355	0.42	0.139284
154	32.956	0.1	0.0894427	0.4	0.13784
155	33.17	0.1	0.0632456	0.4	0.13784
156	33.384	0.08	0.0583095	0.38	0.128062
157	33.598	0.08	0.0583095	0.38	0.128062
158	33.812	0.06	0.0748331	0.4	0.130384
159	34.026	0.04	0.0812404	0.38	0.139284
160	34.24	0.06	0.06	0.36	0.128841
161	34.454	0.08	0.0583095	0.32	0.135647
162	34.668	0.14	0.0678233	0.32	0.115758
163	34.882	0.14	0.0678233	0.32	0.111355
164	35.096	0.14	0.0678233	0.32	0.0969536
165	35.31	0.1	0.083666	0.3	0.104881
166	35.524	0.1	0.083666	0.3	0.104881
167	35.738	0.08	0.0860233	0.28	0.115758
168	35.952	0.12	0.10198	0.26	0.107703
169	36.166	0.1	0.1	0.26	0.116619
170	36.38	0.08	0.0860233	0.24	0.11225
171	36.594	0.08	0.0860233	0.2	0.109545
172	36.808	0.04	0.0678233	0.22	0.115758
173	37.022	0.04	0.0678233	0.22	0.111355
174	37.236	0.04	0.0748331	0.22	0.111355
175	37.45	0.06	0.0748331	0.22	0.111355
176	37.664	0.08	0.0583095	0.22	0.111355
177	37.878	0.08	0.0583095	0.18	0.0969536
178	38.092	0.08	0.0583095	0.16	0.087178
179	38.306	0.08	0.0583095	0.16	0.087178
180	38.52	0.1	0.0707107	0.18	0.0969536
181	38.734	0.12	0.0663325	0.18	0.0969536
182	38.948	0.12	0.0663325	0.18	0.0860233
183	39.162	0.14	0.0678233	0.18	0.0860233
184	39.376	0.14	0.0678233	0.22	0.0860233
185	39.59	0.14	0.0678233	0.22	0.0860233
186	39.804	0.12	0.0583095	0.26	0.0927362
187	40.018	0.12	0.0583095	0.26	0.0927362
188	40.232	0.12	0.0860233	0.22	0.08
189	40.446	0.14	0.087178	0.22	0.08
190	40.66	0.14	0.0678233	0.18	0.0734847
191	40.874	0.14	0.0678233	0.18	0.0734847
192	41.088	0.12	0.0583095	0.24	0.087178
193	41.302	0.1	0.0632456	0.24	0.087178
194	41.516	0.1	0.083666	0.24	0.087178
195	41.73	0.1	0.0707107	0.22	0.0860233
196	41.944	0.1	0.0707107	0.2	0.0948683
197	42.158	0.12	0.0583095	0.22	0.0969536
198	42.372	0.1	0.0547723	0.24	0.0812404
199	42.586	0.1	0.0547723	0.24	0.0812404
200	42.8	0.1	0.0707107	0.24	0.0678233
201	43.014	0.1	0.0707107	0.24	0.0678233
202	43.228	0.1	0.0547723	0.24	0.0678233
203	43.442	0.06	0.0509902	0.26	0.0748331
204	43.656	0.08	0.0374166	0.26	0.0748331
205	43.87	0.08	0.0374166	0.3	0.083666
206	44.084	0.08	0.0374166	0.28	0.0734847
207	44.298	0.04	0.04	0.24	0.06
208	44.512	0.04	0.04	0.22	0.0583095
209	44.726	0.06	0.04	0.2	0.0547723
210	44.94	0.06	0.04	0.2	0.0547723
211	45.154	0.08	0.0489898	0.22	0.0583095
212	45.368	0.08	0.0489898	0.22	0.0583095
213	45.582	0.08	0.0489898	0.2	0.0632456
214	45.796	0.02	0.0583095	0.2	0.0632456
215	46.01	0.04	0.0678233	0.22	0.0663325
216	46.224	0.04	0.04	0.22	0.0663325
217	46.438	0.04	0.04	0.22	0.0663325
218	46.652	7.10543e-16	0.0547723	0.22	0.0663325
219	46.866	0.02	0.0583095	0.22	0.0663325
220	47.08	0.02	0.0583095	0.22	0.0663325
221	47.294	0.02	0.0583095	0.24	0.0678233
222	47.508	0.06	0.0748331	0.22	0.0583095
223	47.722	0.08	0.08	0.22	0.0583095
224	47.936	0.06	0.0748331	0.22	0.0663325
225	48.15	0.04	0.0678233	0.24	0.0748331
226	48.364	0.06	0.0748331	0.22	0.0663325
227	48.578	0.02	0.0663325	0.2	0.083666
228	48.792	0.06	0.0509902	0.22	0.0860233
229	49.006	0.04	0.0509902	0.24	0.087178
230	49.22	0.04	0.0509902	0.24	0.087178
231	49.434	0	0.0547723	0.22	0.0860233
232	49.648	0	0.0547723	0.26	0.0678233
233	49.862	-0.02	0.0374166	0.26	0.0678233
234	50.076	-0.02	0.0374166	0.26	0.0678233
235	50.29	0.02	0.0374166	0.24	0.0678233
236	50.504	0	0.0547723	0.2	0.0547723
237	50.718	0.04	0.0509902	0.2	0.0547723
238	50.932	0.02	0.0583095	0.2	0.0547723
239	51.146	0.04	0.0509902	0.2	0.0547723
240	51.36	0.04	0.0509902	0.2	0.0632456
241	51.574	0.04	0.0509902	0.18	0.0663325
242	51.788	0.04	0.0509902	0.16	0.0812404
243	52.002	0.06	0.0244949	0.14	0.0812404
244	52.216	0.04	0.04	0.14	0.0812404
245	52.43	0.06	0.0509902	0.16	0.102956
246	52.644	0.04	0.0509902	0.14	0.0927362
247	52.858	0.04	0.0509902	0.14	0.0927362
248	53.072	0.08	0.0374166	0.14	0.0927362
249	53.286	0.1	0.0447214	0.14	0.0927362
250	53.5	0.08	0.0374166	0.14	0.0927362
251	53.714	0.1	0.0316228	0.18	0.0860233
252	53.928	0.12	0.02	0.18	0.0860233
253	54.142	0.12	0.02	0.18	0.0860233
254	54.356	0.12	0.02	0.16	0.0927362
255	54.57	0.12	0.02	0.18	0.0860233
256	54.784	0.1	0.0316228	0.18	0.0860233
257	54.998	0.1	0.0316228	0.18	0.08
258	55.212	0.1	8.70238e-16	0.18	0.08
259	55.426	0.04	0.0244949	0.18	0.0860233
260	55.64	0.06	0.04	0.18	0.0860233
261	55.854	0.06	0.0509902	0.18	0.106771
262	56.068	0.04	0.04	0.2	0.122474
263	56.282	0.06	0.0244949	0.2	0.122474
264	56.496	0.06	0.0244949	0.18	0.0969536
265	56.71	0.1	0.0316228	0.2	0.083666
266	56.924	0.1	0.0547723	0.2	0.083666
267	57.138	0.12	0.0374166	0.24	0.0812404
268	57.352	0.1	0.0316228	0.26	0.0927362
269	57.566	0.1	8.70238e-16	0.26	0.0927362
270	57.78	0.1	8.70238e-16	0.28	0.10198
271	57.994	0.12	0.0374166	0.28	0.0860233
272	58.208	0.12	0.0374166	0.28	0.106771
273	58.422	0.1	0.0316228	0.24	0.087178
274	58.636	0.1	0.0316228	0.24	0.12083
275	58.85	0.12	0.0489898	0.22	0.111355
276	59.064	0.12	0.0489898	0.24	0.0927362
277	59.278	0.1	0.0632456	0.22	0.0860233
278	59.492	0.12	0.08	0.22	0.0860233
279	59.706	0.12	0.0583095	0.18	0.08
280	59.92	0.12	0.0583095	0.18	0.08
281	60.134	0.1	0.0632456	0.2	0.0774597
282	60.348	0.1	0.0547723	0.2	0.0774597
283	60.562	0.08	0.0374166	0.2	0.0774597
284	60.776	0.1	0.0447214	0.2	0.0774597
285	60.99	0.16	0.0244949	0.18	0.0734847
286	61.204	0.16	0.0244949	0.2	0.0547723
287	61.418	0.14	0.0244949	0.16	0.0678233
288	61.632	0.14	0.0244949	0.16	0.0678233
289	61.846	0.14	0.0244949	0.06	0.0678233
290	62.06	0.16	0.0244949	0.06	0.0678233
291	62.274	0.18	0.02	0.08	0.0663325
292	62.488	0.16	0.04	0.08	0.0663325
293	62.702	0.16	0.04	0.02	0.0583095
294	62.916	0.18	0.0489898	0.02	0.0583095
295	63.13	0.16	0.04	0.04	0.06
296	63.344	0.16	0.04	0.04	0.06
297	63.558	0.16	0.0244949	0.06	0.0748331
298	63.772	0.14	0.0244949	0.06	0.0748331
299	63.986	0.14	0.0244949	0.06	0.0748331
300	64.2	0.12	0.02	0.06	0.0748331
301	64.414	0.14	0.0244949	0.06	0.0748331
302	64.628	0.14	0.0244949	0.04	0.0812404
303	64.842	0.16	0.0244949	0.02	0.0734847
304	65.056	0.14	0.0244949	0.06	0.0678233
305	65.27	0.12	0.02	0.08	0.08
306	65.484	0.12	0.02	0.1	0.0707107
307	65.698	0.1	0.0316228	0.08	0.0583095
308	65.912	0.08	0.0374166	0.1	0.0707107
309	66.126	0.08	0.0374166	0.1	0.0707107
310	66.34	0.08	0.0374166	0.08	0.0860233
311	66.554	0.08	0.0374166	0.08	0.0860233
312	66.768	0.08	0.0374166	0.12	0.0860233
313	66.982	0.08	0.0374166	0.12	0.0860233
314	67.196	0.08	0.0374166	0.1	0.0774597
315	67.41	0.12	0.0374166	0.1	0.0774597
316	67.624	0.1	0.0316228	0.1	0.0774597
317	67.838	0.1	0.0316228	0.1	0.0774597
318	68.052	0.12	0.0374166	0.08	0.0734847
319	68.266	0.1	0.0316228	0.1	0.0547723
320	68.48	0.1	0.0447214	0.1	0.0547723
321	68.694	0.06	0.04	0.1	0.0547723
322	68.908	0.04	0.0244949	0.1	0.0547723
323	69.122	0.04	0.04	0.1	0.0632456
324	69.336	0.04	0.04	0.1	0.0632456
325	69.55	0.06	0.0509902	0.1	0.0632456
326	69.764	0.02	0.0489898	0.1	0.0632456
327	69.978	0.02	0.0489898	0.1	0.0632456
328	70.192	-0.02	0.0374166	0.1	0.0632456
329	70.406	0.02	0.02	0.1	0.0547723
330	70.62	0.04	0.0244949	0.1	0.0547723
331	70.834	0.06	0.0244949	0.08	0.0489898
332	71.048	0.08	0.0374166	0.04	0.04
333	71.262	0.08	0.0374166	0.04	0.04
334	71.476	0.1	0.0316228	0.02	0.0374166
335	71.69	0.08	0.02	0.02	0.0374166
336	71.904	0.12	0.0374166	0.02	0.0489898
337	72.118	0.1	0.0316228	0.02	0.0489898
338	72.332	0.14	0.04	0	0.0447214
339	72.546	0.16	0.0509902	0.02	0.0583095
340	72.76	0.14	0.0678233	0.04	0.0509902
341	72.974	0.1	0.0547723	0.06	0.04
342	73.188	0.1	0.0547723	0.06	0.04
343	73.402	0.1	0.0547723	0.08	0.0489898
344	73.616	0.08	0.0583095	0.08	0.0489898
345	73.83	0.08	0.0583095	0.08	0.0489898
346	74.044	0.06	0.0509902	0.1	0.0447214
347	74.258	0.06	0.0509902	0.06	0.0509902
348	74.472	0.08	0.0489898	0.08	0.0489898
349	74.686	0.08	0.0489898	0.08	0.0489898
350	74.9	0.06	0.0509902	0.06	0.0509902
351	75.114	0.06	0.06	0.04	0.0509902
352	75.328	0.06	0.06	0.06	0.0509902
353	75.542	0.06	0.06	0.06	0.0509902
354	75.756	0.06	0.06	0.04	0.04
355	75.97	0.02	0.0734847	0.06	0.0509902
356	76.184	0.02	0.0734847	0.06	0.0509902
357	76.398	0.06	0.0748331	0.06	0.0509902
358	76.612	0.08	0.0663325	0.06	0.0678233
359	76.826	0.04	0.0748331	0.06	0.0678233
360	77.04	0.04	0.0748331	0.04	0.06
361	77.254	0.04	0.0748331	-1.42109e-15	0.0447214
362	77.468	0.06	0.0748331	0.02	0.0583095
363	77.682	0.04	0.0748331	0.06	0.0678233
364	77.896	0.04	0.0748331	0.06	0.0509902
365	78.11	0.08	0.0663325	0.04	0.04
366	78.324	0.08	0.0663325	0.04	0.04
367	78.538	0.08	0.0663325	0.04	0.04
368	78.752	0.08	0.0663325	0.02	0.0374166
369	78.966	0.06	0.0678233	0.04	0.04
370	79.18	0.08	0.0860233	0.02	0.0374166
371	79.394	0.14	0.0812404	0.04	0.04
372	79.608	0.14	0.0812404	-1.42109e-15	0.0447214
373	79.822	0.14	0.0748331	0.02	0.0374166
374	80.036	0.14	0.06	0.02	0.0374166
375	80.25	0.14	0.06	0.06	0.0509902
376	80.464	0.16	0.0678233	0.06	0.0509902
377	80.678	0.16	0.0678233	0.08	0.0583095
378	80.892	0.16	0.06	0.06	0.0678233
379	81.106	0.14	0.0509902	0.02	0.0583095
380	81.32	0.14	0.0509902	0.04	0.0509902
381	81.534	0.14	0.0509902	0.04	0.0509902
382	81.748	0.16	0.0509902	0.08	0.0734847
383	81.962	0.12	0.0583095	0.08	0.0734847
384	82.176	0.1	0.0632456	0.06	0.0927362
385	82.39	0.1	0.0632456	0.06	0.0927362
386	82.604	0.14	0.0509902	0.04	0.0748331
387	82.818	0.14	0.0509902	0.06	0.0678233
388	83.032	0.14	0.0509902	0.04	0.0812404
389	83.246	0.12	0.0583095	0.02	0.0860233
390	83.46	0.16	0.06	0.02	0.0583095
391	83.674	0.16	0.06	0.02	0.0583095
392	83.888	0.14	0.0748331	-7.10543e-16	0.0707107
393	84.102	0.14	0.0678233	0.02	0.0663325
394	84.316	0.12	0.08	0.04	0.0678233
395	84.53	0.12	0.08	0.06	0.0509902
396	84.744	0.1	0.0948683	0.06	0.04
397	84.958	0.1	0.0948683	0.08	0.0374166
398	85.172	0.06	0.11225	0.08	0.0583095
399	85.386	0.06	0.11225	0.1	0.0547723
400	85.6	0.06	0.11225	0.12	0.08
401	85.814	0.04	0.1249	0.12	0.0734847
402	86.028	0.04	0.1249	0.16	0.0812404
403	86.242	0.04	0.136382	0.18	0.0374166
404	86.456	0.08	0.115758	0.2	0.0447214
405	86.67	0.06	0.102956	0.16	0.0509902
406	86.884	0.08	0.0916515	0.22	0.0374166
407	87.098	0.08	0.0916515	0.22	0.02
408	87.312	0.06	0.0812404	0.2	0.0316228
409	87.526	0.08	0.08	0.2	0.0316228
410	87.74	0.08	0.08	0.18	0.0374166
411	87.954	0.06	0.0678233	0.14	0.0509902
412	88.168	0.08	0.0583095	0.14	0.0509902
413	88.382	0.08	0.0583095	0.16	0.0509902
414	88.596	0.06	0.0509902	0.18	0.0489898
415	88.81	0.06	0.0509902	0.14	0.04
416	89.024	0.04	0.0509902	0.12	0.0374166
417	89.238	0.04	0.0509902	0.1	0.0547723
418	89.452	0.04	0.0509902	0.08	0.0583095
419	89.666	0.04	0.0509902	0.12	0.0374166
420	89.88	0.04	0.0509902	0.12	0.0374166
421	90.094	0.08	0.0374166	0.12	0.0583095
422	90.308	0.06	0.04	0.1	0.0547723
423	90.522	0.08	0.0374166	0.08	0.0734847
424	90.736	0.1	0.0447214	0.1	0.0547723
425	90.95	0.12	0.0583095	0.1	0.0547723
426	91.164	0.14	0.0244949	0.1	0.0632456
427	91.378	0.18	0.0374166	0.08	0.0583095
428	91.592	0.16	0.0509902	0.18	0.0663325
429	91.806	0.14	0.04	0.14	0.0678233
430	92.02	0.14	0.04	0.14	0.102956
431	92.234	0.16	0.0509902	0.12	0.0860233
432	92.448	0.18	0.0489898	0.08	0.0969536
433	92.662	0.18	0.0489898	0.04	0.0678233
434	92.876	0.2	0.0547723	0.06	0.0678233
435	93.09	0.16	0.04	0.06	0.0678233
436	93.304	0.16	0.04	0.04	0.087178
437	93.518	0.12	0.0489898	0.02	0.0860233
438	93.732	0.14	0.04	-0.04	0.0509902
439	93.946	0.16	0.0244949	-7.10543e-16	0.0707107
440	94.16	0.16	0.0244949	0.02	0.0663325
441	94.374	0.14	0.04	0.06	0.0979796
442	94.588	0.14	0.04	0.04	0.102956
443	94.802	0.16	0.04	0.06	0.102956
444	95.016	0.14	0.04	0.06	0.0979796
445	95.23	0.16	0.04	0.06	0.0979796
446	95.444	0.1	0.0447214	0.1	0.0774597
447	95.658	0.12	0.0374166	0.12	0.0734847
448	95.872	0.1	0.0447214	0.12	0.08
449	96.086	0.16	0.04	0.14	0.0812404
450	96.3	0.14	0.04	0.14	0.0812404
451	96.514	0.14	0.0244949	0.14	0.0812404
452	96.728	0.14	0.0244949	0.12	0.08
453	96.942	0.14	0.0244949	0.16	0.0979796
454	97.156	0.16	0.0244949	0.14	0.102956
455	97.37	0.18	0.0374166	0.14	0.102956
456	97.584	0.14	0.0509902	0.12	0.0860233
457	97.798	0.14	0.0509902	0.16	0.0979796
458	98.012	0.14	0.0509902	0.12	0.0916515
459	98.226	0.14	0.0509902	0.08	0.0969536
460	98.44	0.14	0.0509902	0.04	0.087178
461	98.654	0.18	0.0583095	0.06	0.0927362
462	98.868	0.18	0.0663325	0.04	0.0812404
463	99.082	0.18	0.0663325	0.04	0.0812404
464	99.296	0.2	0.0707107	0.08	0.0860233
465	99.51	0.22	0.0663325	0.04	0.0678233
466	99.724	0.2	0.0316228	0.1	0.0894427
467	99.938	0.2	0.0316228	0.06	0.06
468	100.152	0.18	0.0374166	0.14	0.087178
469	100.366	0.18	0.0374166	0.1	0.0632456
470	100.58	0.14	0.0244949	0.1	0.0707107
471	100.794	0.12	0.02	0.1	0.0707107
472	101.008	0.14	0.0244949	0.12	0.0583095
473	101.222	0.12	0.0374166	0.12	0.0583095
474	101.436	0.1	0.0447214	0.14	0.06
475	101.65	0.06	0.04	0.14	0.06
476	101.864	0.08	0.0374166	0.14	0.06
477	102.078	0.08	0.02	0.12	0.0489898
478	102.292	0.06	0.04	0.08	0.0583095
479	102.506	0.04	0.04	0.08	0.0583095
480	102.72	0.04	0.04	0.06	0.0678233
481	102.934	0.04	0.0244949	0.06	0.0678233
482	103.148	0.06	0.04	0.1	0.0547723
483	103.362	0.06	0.04	0.14	0.0678233
484	103.576	0.12	0.0583095	0.14	0.0678233
485	103.79	0.12	0.0583095	0.16	0.0678233
486	104.004	0.06	0.04	0.16	0.0678233
487	104.218	0.08	0.0374166	0.18	0.0734847
488	104.432	0.1	0.0547723	0.16	0.0927362
489	104.646	0.06	0.0509902	0.16	0.102956
490	104.86	0.06	0.06	0.16	0.102956
491	105.074	0.08	0.0489898	0.2	0.118322
492	105.288	0.08	0.0489898	0.2	0.118322
493	105.502	0.08	0.0489898	0.22	0.0969536
494	105.716	0.06	0.04	0.22	0.0969536
495	105.93	0.08	0.0374166	0.24	0.0979796
496	106.144	0.06	0.0509902	0.22	0.10198
497	106.358	0.04	0.0509902	0.22	0.10198
498	106.572	0.04	0.0244949	0.22	0.10198
499	106.786	0.08	0.0374166	0.18	0.111355
500	107	0.1	0.0316228	0.16	0.12083
501	107.214	0.1	0.0316228	0.18	0.124097
502	107.428	0.08	0.0489898	0.2	0.122474
503	107.642	0.06	0.0509902	0.2	0.114018
504	107.856	0.12	0.0583095	0.18	0.0860233
505	108.07	0.12	0.0583095	0.16	0.0927362
506	108.284	0.12	0.0583095	0.18	0.0860233
507	108.498	0.1	0.0447214	0.18	0.0860233
508	108.712	0.08	0.0489898	0.18	0.0860233
509	108.926	0.1	0.0447214	0.2	0.083666
510	109.14	0.1	0.0447214	0.18	0.0860233
511	109.354	0.1	0.0447214	0.18	0.0860233
512	109.568	0.1	0.0447214	0.18	0.0663325
513	109.782	0.08	0.0583095	0.16	0.06
514	109.996	0.08	0.0583095	0.16	0.06
515	110.21	0.08	0.0583095	0.18	0.0583095
516	110.424	0.08	0.0583095	0.2	0.0316228
517	110.638	0.1	0.0707107	0.12	0.0583095
518	110.852	0.1	0.0707107	0.14	0.0509902
519	111.066	0.08	0.0916515	0.1	0.0707107
520	111.28	0.06	0.0812404	0.1	0.0707107
521	111.494	0.1	0.0707107	0.1	0.0707107
522	111.708	0.1	0.0707107	0.1	0.0707107
523	111.922	0.12	0.0734847	0.14	0.0748331
524	112.136	0.12	0.0734847	0.1	0.0707107
525	112.35	0.06	0.04	0.14	0.0509902
526	112.564	0.06	0.04	0.14	0.0509902
527	112.778	0.08	0.0374166	0.14	0.0509902
528	112.992	0.08	0.0374166	0.1	0.0707107
529	113.206	0.08	0.0374166	0.1	0.0632456
530	113.42	0.12	0.0374166	0.08	0.08
531	113.634	0.06	0.06	0.12	0.0734847
532	113.848	0.08	0.0583095	0.12	0.0734847
533	114.062	0.08	0.0374166	0.14	0.06
534	114.276	0.08	0.0374166	0.14	0.06
535	114.49	0.08	0.0374166	0.14	0.06
536	114.704	0.04	0.0509902	0.14	0.06
537	114.918	0.06	0.0509902	0.1	0.0707107
538	115.132	0.06	0.0509902	0.1	0.0707107
539	115.346	0.06	0.0509902	0.1	0.0707107
540	115.56	0.1	0.0447214	0.14	0.0678233
541	115.774	0.08	0.0489898	0.14	0.0678233
542	115.988	0.06	0.04	0.14	0.0678233
543	116.202	0.08	0.0374166	0.16	0.0509902
544	116.416	0.04	0.0509902	0.2	0.0632456
545	116.63	0.04	0.04	0.22	0.0583095
546	116.844	0.08	0.02	0.26	0.0812404
547	117.058	0.1	0.0316228	0.24	0.0979796
548	117.272	0.14	0.0244949	0.22	0.0860233
549	117.486	0.14	0.0244949	0.24	0.087178
550	117.7	0.08	0.0374166	0.22	0.0860233
551	117.914	0.08	0.0374166	0.16	0.087178
552	118.128	0.06	0.04	0.14	0.0748331
553	118.342	0.08	0.0489898	0.14	0.0812404
554	118.556	0.08	0.0489898	0.14	0.0812404
555	118.77	0.08	0.0489898	0.1	0.0707107
556	118.984	0.08	0.0489898	0.08	0.0663325
557	119.198	0.08	0.0489898	0.1	0.0707107
558	119.412	0.08	0.0374166	0.08	0.0583095
559	119.626	0.04	0.0509902	0.08	0.0583095
560	119.84	0.06	0.0509902	0.02	0.0969536
561	120.054	0.08	0.0583095	0.04	0.0812404
562	120.268	0.06	0.0509902	0.04	0.0812404
563	120.482	0.06	0.0244949	0.06	0.087178
564	120.696	0.04	0.0244949	0.12	0.0583095
565	120.91	0.06	0.04	0.1	0.0632456
566	121.124	0.1	0.0447214	0.12	0.0663325
567	121.338	0.1	0.0447214	0.14	0.0678233
568	121.552	0.12	0.0489898	0.12	0.0663325
569	121.766	0.1	0.0447214	0.1	0.083666
570	121.98	0.08	0.0374166	0.1	0.083666
571	122.194	0.1	0.0447214	0.08	0.08
572	122.408	0.12	0.0489898	0.08	0.08
573	122.622	0.12	0.0489898	0.14	0.0927362
574	122.836	0.1	0.0447214	0.18	0.0969536
575	123.05	0.12	0.0374166	0.18	0.0969536
576	123.264	0.1	0.0707107	0.16	0.0927362
577	123.478	0.08	0.0663325	0.14	0.087178
578	123.692	0.1	0.0547723	0.12	0.0860233
579	123.906	0.1	0.0547723	0.14	0.0927362
580	124.12	0.12	0.0583095	0.06	0.128841
581	124.334	0.1	0.0547723	0.06	0.11225
582	124.548	0.12	0.0583095	0.08	0.0969536
583	124.762	0.1	0.0447214	0.1	0.114018
584	124.976	0.1	0.0447214	0.1	0.114018
585	125.19	0.08	0.0374166	0.1	0.114018
586	125.404	0.1	0.0447214	0.14	0.102956
587	125.618	0.1	0.0447214	0.1	0.0948683
588	125.832	0.1	0.0447214	0.12	0.0734847
589	126.046	0.12	0.0583095	0.1	0.0707107
590	126.26	0.12	0.0583095	0.12	0.0583095
591	126.474	0.1	0.0447214	0.1	0.0547723
592	126.688	0.1	0.0447214	0.08	0.0583095
593	126.902	0.1	0.0447214	0.08	0.0583095
594	127.116	0.1	0.0447214	0.04	0.0678233
595	127.33	0.1	0.0447214	0.08	0.0583095
596	127.544	0.12	0.0374166	0.08	0.0734847
597	127.758	0.1	0.0447214	0.1	0.0632456
598	127.972	0.1	0.0447214	0.08	0.0860233
599	128.186	0.08	0.0583095	0.06	0.102956
600	128.4	0.08	0.0583095	0.06	0.1249
601	128.614	0.08	0.0583095	0.1	0.0894427
602	128.828	0.1	0.0447214	0.1	0.114018
603	129.042	0.12	0.0583095	0.12	0.0969536
604	129.256	0.08	0.0583095	0.12	0.10198
605	129.47	0.1	0.0632456	0.14	0.06
606	129.684	0.08	0.0734847	0.1	0.109545
607	129.898	0.08	0.0734847	0.08	0.0969536
608	130.112	0.06	0.0812404	0.1	0.083666
609	130.326	0.08	0.0734847	0.06	0.087178
610	130.54	0.1	0.0632456	0.08	0.0734847
611	130.754	0.1	0.0447214	-7.10543e-16	0.0894427
612	130.968	0.08	0.0489898	0.02	0.0969536
613	131.182	0.1	0.0632456	-7.10543e-16	0.0948683
614	131.396	0.08	0.0734847	0.02	0.08
615	131.61	0.04	0.0509902	-0.02	0.08
616	131.824	0.04	0.0509902	-0.04	0.0812404
617	132.038	0.06	0.04	0	0.0707107
618	132.252	0.04	0.04	0.06	0.0509902
619	132.466	0.04	0.04	0.06	0.0509902
620	132.68	0.02	0.0489898	0.12	0.08
621	132.894	0.06	0.0678233	0.12	0.08
622	133.108	-7.10543e-16	0.0547723	0.12	0.0663325
623	133.322	-7.10543e-16	0.0547723	0.14	0.0509902
624	133.536	-7.10543e-16	0.0316228	0.12	0.0374166
625	133.75	-7.10543e-16	0.0316228	0.12	0.0374166
626	133.964	-0.02	0.0374166	0.16	0.04
627	134.178	-0.02	0.0374166	0.16	0.04
628	134.392	-1.42109e-15	0.0447214	0.18	0.0489898
629	134.606	-1.42109e-15	0.0447214	0.18	0.0489898
630	134.82	0.04	0.0244949	0.16	0.04
631	135.034	0.02	0.02	0.14	0.06
632	135.248	0.08	0.02	0.16	0.0678233
633	135.462	0.06	0.0244949	0.16	0.0678233
634	135.676	0.06	0.0509902	0.14	0.0678233
635	135.89	0.06	0.0509902	0.12	0.0663325
636	136.104	0.06	0.04	0.1	0.0707107
637	136.318	0.06	0.04	0.08	0.0583095
638	136.532	0.08	0.0489898	0.08	0.0374166
639	136.746	0.06	0.0509902	0.06	0.04
640	136.96	0.06	0.0678233	0.06	0.04
641	137.174	0.1	0.0707107	0.08	0.0583095
642	137.388	0.12	0.0583095	0.1	0.0632456
643	137.602	0.12	0.0583095	0.06	0.1249
644	137.816	0.1	0.0547723	0.06	0.1249
645	138.03	0.1	0.0707107	0.04	0.12083
646	138.244	0.06	0.0927362	0.06	0.12083
647	138.458	0.06	0.0678233	0.1	0.083666
648	138.672	0.06	0.0678233	0.08	0.0734847
649	138.886	0.08	0.08	0.1	0.0547723
650	139.1	0.08	0.08	0.1	0.0547723
