# Supplementary material for: A signal-like role for floral humidity in a nocturnal pollination system
Source: Nat Commun. 2022 Dec 15;13:7773. doi: 10.1038/s41467-022-35353-8 (PMC9755274; doi:10.1038/s41467-022-35353-8)
Supplement: Supplementary file 6 — Source Data [file 41467_2022_35353_MOESM6_ESM.zip › source data/Supplementary data fig 6a.xlsx]

## Sheet: Sheet1
Time	male_control_avg	SEM	male_sensor_blocked_avg	SEM	male_sham_control_avg	SEM
0	-5.14286e-06	-1.94382e-06	0.0001672	7.47741e-05	0.0001485	6.06249e-05
0.01	-4.71429e-06	-1.78183e-06	0.0001648	7.37008e-05	0.000146667	5.98764e-05
0.02	-4.71429e-06	-1.78183e-06	0.0001626	7.27169e-05	0.000147333	6.01486e-05
0.03	-4.57143e-06	-1.72784e-06	0.000161	7.20014e-05	0.000147833	6.03527e-05
0.04	-5.14286e-06	-1.94382e-06	0.0001618	7.23592e-05	0.000147833	6.03527e-05
0.05	-4.57143e-06	-1.72784e-06	0.0001618	7.23592e-05	0.000149333	6.09651e-05
0.06	-8.42857e-06	-3.1857e-06	0.0001624	7.26275e-05	0.000150833	6.15775e-05
0.07	-1.07143e-05	-4.04962e-06	0.0001618	7.23592e-05	0.000148833	6.0761e-05
0.08	-1.15714e-05	-4.37359e-06	0.000164	7.3343e-05	0.000146833	5.99445e-05
0.09	-1.04286e-05	-3.94163e-06	0.0001634	7.30747e-05	0.000147667	6.02847e-05
0.1	-9.28571e-06	-3.50967e-06	0.0001632	7.29853e-05	0.000148333	6.05568e-05
0.11	-8.71429e-06	-3.29369e-06	0.0001602	7.16436e-05	0.000149	6.0829e-05
0.12	-8.71429e-06	-3.29369e-06	0.0001594	7.12858e-05	0.000149667	6.11012e-05
0.13	-9.28571e-06	-3.50967e-06	0.0001586	7.09281e-05	0.000150167	6.13053e-05
0.14	-8.71429e-06	-3.29369e-06	0.0001586	7.09281e-05	0.000150833	6.15775e-05
0.15	-8.14286e-06	-3.07771e-06	0.000157	7.02125e-05	0.000152333	6.21898e-05
0.16	-8.28571e-06	-3.13171e-06	0.0001566	7.00336e-05	0.000153	6.2462e-05
0.17	-1e-05	-3.77964e-06	0.0001554	6.9497e-05	0.000151	6.16455e-05
0.18	-1.1e-05	-4.15761e-06	0.000157	7.02125e-05	0.0001515	6.18496e-05
0.19	-1e-05	-3.77964e-06	0.0001586	7.09281e-05	0.000151833	6.19857e-05
0.2	-1.11429e-05	-4.2116e-06	0.0001596	7.13753e-05	0.000150833	6.15775e-05
0.21	-1.15714e-05	-4.37359e-06	0.0001594	7.12858e-05	0.000151333	6.17816e-05
0.22	-1.2e-05	-4.53557e-06	0.0001564	6.99442e-05	0.000149667	6.11012e-05
0.23	-1.32857e-05	-5.02153e-06	0.000154	6.88709e-05	0.0001505	6.14414e-05
0.24	-1.42857e-05	-5.39949e-06	0.000154	6.88709e-05	0.000149833	6.11692e-05
0.25	-1.31429e-05	-4.96753e-06	0.0001542	6.89603e-05	0.000149667	6.11012e-05
0.26	-1.2e-05	-4.53557e-06	0.0001562	6.98548e-05	0.000148167	6.04888e-05
0.27	-1.21429e-05	-4.58957e-06	0.0001548	6.92287e-05	0.0001495	6.10331e-05
0.28	-1.35714e-05	-5.12952e-06	0.000154	6.88709e-05	0.000149833	6.11692e-05
0.29	-1.3e-05	-4.91354e-06	0.0001532	6.85131e-05	0.000149167	6.0897e-05
0.3	-1.62857e-05	-6.15542e-06	0.000154	6.88709e-05	0.000149	6.0829e-05
0.31	-1.57143e-05	-5.93944e-06	0.0001542	6.89603e-05	0.000148333	6.05568e-05
0.32	-1.68571e-05	-6.3714e-06	0.0001544	6.90498e-05	0.000149167	6.0897e-05
0.33	-1.34286e-05	-5.07552e-06	0.0001536	6.8692e-05	0.000149667	6.11012e-05
0.34	-1.24286e-05	-4.69756e-06	0.0001512	6.76187e-05	0.000147667	6.02847e-05
0.35	-9.85714e-06	-3.72565e-06	0.0001526	6.82448e-05	0.0001485	6.06249e-05
0.36	-1.04286e-05	-3.94163e-06	0.0001518	6.7887e-05	0.000149667	6.11012e-05
0.37	-1.2e-05	-4.53557e-06	0.0001496	6.69032e-05	0.000152833	6.23939e-05
0.38	-1.37143e-05	-5.18351e-06	0.0001488	6.65454e-05	0.000154667	6.31424e-05
0.39	-1.27143e-05	-4.80555e-06	0.0001464	6.54721e-05	0.000154667	6.31424e-05
0.4	-1.15714e-05	-4.37359e-06	0.0001464	6.54721e-05	0.000154667	6.31424e-05
0.41	-1.27143e-05	-4.80555e-06	0.0001448	6.47565e-05	0.000154667	6.31424e-05
0.42	-1.44286e-05	-5.45349e-06	0.0001464	6.54721e-05	0.000153	6.2462e-05
0.43	-1.54286e-05	-5.83145e-06	0.000145	6.4846e-05	0.000152333	6.21898e-05
0.44	-1.65714e-05	-6.26341e-06	0.0001458	6.52037e-05	0.000154667	6.31424e-05
0.45	-1.5e-05	-5.66947e-06	0.0001456	6.51143e-05	0.000156	6.36867e-05
0.46	-1.61429e-05	-6.10143e-06	0.000144	6.43988e-05	0.000157333	6.42311e-05
0.47	-1.55714e-05	-5.88545e-06	0.0001434	6.41304e-05	0.000157	6.4095e-05
0.48	-1.64286e-05	-6.20942e-06	0.0001428	6.38621e-05	0.0001585	6.47074e-05
0.49	-1.42857e-05	-5.39949e-06	0.0001434	6.41304e-05	0.000159667	6.51836e-05
0.5	-1.15714e-05	-4.37359e-06	0.0001434	6.41304e-05	0.000159667	6.51836e-05
0.51	-1.11429e-05	-4.2116e-06	0.0001412	6.31466e-05	0.000159333	6.50476e-05
0.52	-1.2e-05	-4.53557e-06	0.0001388	6.20732e-05	0.000158667	6.47754e-05
0.53	-1.37143e-05	-5.18351e-06	0.000138	6.17155e-05	0.000158667	6.47754e-05
0.54	-1.41429e-05	-5.3455e-06	0.0001368	6.11788e-05	0.000158833	6.48434e-05
0.55	-1.44286e-05	-5.45349e-06	0.0001366	6.10894e-05	0.00016	6.53197e-05
0.56	-1.38571e-05	-5.23751e-06	0.000135	6.03738e-05	0.000158167	6.45713e-05
0.57	-1.42857e-05	-5.39949e-06	0.0001312	5.86744e-05	0.0001575	6.42991e-05
0.58	-1.48571e-05	-5.61547e-06	0.0001306	5.84061e-05	0.000156833	6.40269e-05
0.59	-1.42857e-05	-5.39949e-06	0.0001312	5.86744e-05	0.000156833	6.40269e-05
0.6	-1.14286e-05	-4.31959e-06	0.0001312	5.86744e-05	0.000156	6.36867e-05
0.61	-9.14286e-06	-3.45568e-06	0.0001328	5.939e-05	0.000154833	6.32104e-05
0.62	-1.08571e-05	-4.10361e-06	0.0001322	5.91216e-05	0.000154833	6.32104e-05
0.63	-1.1e-05	-4.15761e-06	0.0001298	5.80483e-05	0.000153667	6.27342e-05
0.64	-1.04286e-05	-3.94163e-06	0.00013	5.81378e-05	0.000156167	6.37548e-05
0.65	-1.04286e-05	-3.94163e-06	0.0001312	5.86744e-05	0.000155833	6.36187e-05
0.66	-1.04286e-05	-3.94163e-06	0.0001328	5.939e-05	0.000156	6.36867e-05
0.67	-9.28571e-06	-3.50967e-06	0.000132	5.90322e-05	0.000158	6.45032e-05
0.68	-7.71429e-06	-2.91573e-06	0.000132	5.90322e-05	0.000159833	6.52517e-05
0.69	-6.14286e-06	-2.32178e-06	0.0001306	5.84061e-05	0.000159167	6.49795e-05
0.7	-6.14286e-06	-2.32178e-06	0.0001298	5.80483e-05	0.0001585	6.47074e-05
0.71	-6.71429e-06	-2.53776e-06	0.0001266	5.66172e-05	0.0001585	6.47074e-05
0.72	-9.42857e-06	-3.56367e-06	0.0001244	5.56334e-05	0.000159167	6.49795e-05
0.73	-8.85714e-06	-3.34769e-06	0.000123	5.50073e-05	0.000157833	6.44352e-05
0.74	-6.14286e-06	-2.32178e-06	0.0001214	5.42917e-05	0.000157333	6.42311e-05
0.75	-5e-06	-1.88982e-06	0.0001182	5.28606e-05	0.000154333	6.30063e-05
0.76	-6e-06	-2.26779e-06	0.000117	5.2324e-05	0.000152667	6.23259e-05
0.77	-6e-06	-2.26779e-06	0.0001138	5.08929e-05	0.0001495	6.10331e-05
0.78	-6e-06	-2.26779e-06	0.0001116	4.9909e-05	0.000150167	6.13053e-05
0.79	-4.85714e-06	-1.83583e-06	0.0001116	4.9909e-05	0.000150333	6.13733e-05
0.8	-4.42857e-06	-1.67384e-06	0.00011	4.91935e-05	0.0001495	6.10331e-05
0.81	-4.42857e-06	-1.67384e-06	0.00011	4.91935e-05	0.000149667	6.11012e-05
0.82	-5.42857e-06	-2.05181e-06	0.0001102	4.92829e-05	0.000148333	6.05568e-05
0.83	-5.42857e-06	-2.05181e-06	0.0001086	4.85674e-05	0.000145667	5.94682e-05
0.84	-5e-06	-1.88982e-06	0.0001094	4.89252e-05	0.000143167	5.84475e-05
0.85	-4.28571e-06	-1.61985e-06	0.0001078	4.82096e-05	0.000143667	5.86517e-05
0.86	-3.42857e-06	-1.29588e-06	0.0001076	4.81202e-05	0.000144333	5.89238e-05
0.87	-2.71429e-06	-1.0259e-06	0.000103	4.6063e-05	0.000144667	5.90599e-05
0.88	-3.28571e-06	-1.24188e-06	0.0001014	4.53475e-05	0.0001465	5.98084e-05
0.89	-2.85714e-06	-1.0799e-06	0.0001008	4.50791e-05	0.000145833	5.95362e-05
0.9	-2.14286e-06	-8.09924e-07	0.0001008	4.50791e-05	0.000144667	5.90599e-05
0.91	-5.71429e-07	-2.1598e-07	9.62e-05	4.30219e-05	0.000145333	5.93321e-05
0.92	-1.85714e-06	-7.01934e-07	9.38e-05	4.19486e-05	0.000143333	5.85156e-05
0.93	-1.85714e-06	-7.01934e-07	9.08e-05	4.0607e-05	0.000143333	5.85156e-05
0.94	-1.71429e-06	-6.47939e-07	8.92e-05	3.98915e-05	0.000142	5.79713e-05
0.95	-1.71429e-06	-6.47939e-07	8.62e-05	3.85498e-05	0.00014	5.71548e-05
0.96	-1.42857e-07	-5.39949e-08	8.46e-05	3.78343e-05	0.000138833	5.66785e-05
0.97	-1.28571e-06	-4.85954e-07	8.22e-05	3.6761e-05	0.000137667	5.62022e-05
0.98	-5.71429e-07	-2.1598e-07	8.08e-05	3.61349e-05	0.000136333	5.56579e-05
0.99	-1.28571e-06	-4.85954e-07	8.06e-05	3.60454e-05	0.000136333	5.56579e-05
1	-1.85714e-06	-7.01934e-07	7.78e-05	3.47932e-05	0.000134333	5.48414e-05
1.01	-7.14286e-07	-2.69975e-07	7.76e-05	3.47038e-05	0.0001345	5.49094e-05
1.02	2.28571e-06	8.63919e-07	7.56e-05	3.38093e-05	0.000133167	5.43651e-05
1.03	3.28571e-06	1.24188e-06	7.48e-05	3.34516e-05	0.000133167	5.43651e-05
1.04	2.28571e-06	8.63919e-07	7.34e-05	3.28255e-05	0.000131833	5.38207e-05
1.05	2.85714e-06	1.0799e-06	7.34e-05	3.28255e-05	0.0001305	5.32764e-05
1.06	4.42857e-06	1.67384e-06	7.16e-05	3.20205e-05	0.000129833	5.30042e-05
1.07	5e-06	1.88982e-06	7e-05	3.1305e-05	0.000131833	5.38207e-05
1.08	6.57143e-06	2.48377e-06	7.1e-05	3.17522e-05	0.000133667	5.45692e-05
1.09	5.57143e-06	2.1058e-06	7.02e-05	3.13944e-05	0.000133667	5.45692e-05
1.1	5.57143e-06	2.1058e-06	6.94e-05	3.10366e-05	0.000131833	5.38207e-05
1.11	6.71429e-06	2.53776e-06	6.62e-05	2.96055e-05	0.0001325	5.40929e-05
1.12	1.01429e-05	3.83364e-06	6.4e-05	2.86217e-05	0.000133	5.4297e-05
1.13	1.24286e-05	4.69756e-06	6.26e-05	2.79956e-05	0.0001325	5.40929e-05
1.14	1.07143e-05	4.04962e-06	6.4e-05	2.86217e-05	0.000129833	5.30042e-05
1.15	5.85714e-06	2.21379e-06	6.24e-05	2.79061e-05	0.000126833	5.17795e-05
1.16	5.71429e-06	2.1598e-06	5.8e-05	2.59384e-05	0.0001255	5.12352e-05
1.17	6.85714e-06	2.59176e-06	5.72e-05	2.55806e-05	0.000125667	5.13032e-05
1.18	6.28571e-06	2.37578e-06	5.56e-05	2.48651e-05	0.000124333	5.07589e-05
1.19	9.14286e-06	3.45568e-06	5.64e-05	2.52228e-05	0.000123	5.02145e-05
1.2	1.02857e-05	3.88763e-06	5.48e-05	2.45073e-05	0.000122333	4.99424e-05
1.21	1.12857e-05	4.2656e-06	5.1e-05	2.28079e-05	0.000121667	4.96702e-05
1.22	9.71429e-06	3.67165e-06	4.94e-05	2.20924e-05	0.000124333	5.07589e-05
1.23	1.02857e-05	3.88763e-06	4.78e-05	2.13768e-05	0.000126333	5.15754e-05
1.24	1.08571e-05	4.10361e-06	4.7e-05	2.1019e-05	0.000128	5.22558e-05
1.25	1.18571e-05	4.48158e-06	4.48e-05	2.00352e-05	0.000127333	5.19836e-05
1.26	1.35714e-05	5.12952e-06	4.18e-05	1.86935e-05	0.0001275	5.20517e-05
1.27	1.41429e-05	5.3455e-06	4e-05	1.78885e-05	0.0001275	5.20517e-05
1.28	1.35714e-05	5.12952e-06	3.86e-05	1.72624e-05	0.0001275	5.20517e-05
1.29	1.31429e-05	4.96753e-06	4.1e-05	1.83358e-05	0.000129167	5.27321e-05
1.3	1.31429e-05	4.96753e-06	4.04e-05	1.80674e-05	0.000126667	5.17115e-05
1.31	1.48571e-05	5.61547e-06	4.04e-05	1.80674e-05	0.000125333	5.11671e-05
1.32	1.42857e-05	5.39949e-06	3.58e-05	1.60102e-05	0.0001255	5.12352e-05
1.33	1.42857e-05	5.39949e-06	3.5e-05	1.56525e-05	0.0001235	5.04187e-05
1.34	1.14286e-05	4.31959e-06	3.66e-05	1.6368e-05	0.000122167	4.98743e-05
1.35	1.25714e-05	4.75155e-06	3.58e-05	1.60102e-05	0.000121	4.9398e-05
1.36	1.68571e-05	6.3714e-06	3.52e-05	1.57419e-05	0.000121	4.9398e-05
1.37	1.84286e-05	6.96535e-06	3.36e-05	1.50264e-05	0.0001185	4.83774e-05
1.38	1.95714e-05	7.3973e-06	3.04e-05	1.35953e-05	0.000119167	4.86496e-05
1.39	2.05714e-05	7.77527e-06	2.74e-05	1.22537e-05	0.000117167	4.78331e-05
1.4	2.21429e-05	8.36921e-06	2.82e-05	1.26114e-05	0.000117833	4.81053e-05
1.41	2.04286e-05	7.72127e-06	2.82e-05	1.26114e-05	0.000119833	4.89218e-05
1.42	2e-05	7.55929e-06	2.82e-05	1.26114e-05	0.000119167	4.86496e-05
1.43	2.22857e-05	8.42321e-06	2.52e-05	1.12698e-05	0.0001185	4.83774e-05
1.44	2.27143e-05	8.58519e-06	2.36e-05	1.05542e-05	0.000119167	4.86496e-05
1.45	2.32857e-05	8.80117e-06	2.12e-05	9.48093e-06	0.0001185	4.83774e-05
1.46	2.34286e-05	8.85517e-06	1.82e-05	8.13929e-06	0.000117833	4.81053e-05
1.47	2.4e-05	9.07115e-06	1.44e-05	6.43988e-06	0.0001185	4.83774e-05
1.48	2.28571e-05	8.63919e-06	1.2e-05	5.36656e-06	0.0001165	4.75609e-05
1.49	2.22857e-05	8.42321e-06	1.06e-05	4.74046e-06	0.000115833	4.72888e-05
1.5	2.22857e-05	8.42321e-06	8.4e-06	3.75659e-06	0.000115833	4.72888e-05
1.51	2.28571e-05	8.63919e-06	6e-06	2.68328e-06	0.0001145	4.67444e-05
1.52	2.32857e-05	8.80117e-06	6.8e-06	3.04105e-06	0.000114	4.65403e-05
1.53	2.32857e-05	8.80117e-06	5.4e-06	2.41495e-06	0.000112833	4.6064e-05
1.54	2.27143e-05	8.58519e-06	5.4e-06	2.41495e-06	0.000113	4.61321e-05
1.55	2.27143e-05	8.58519e-06	2.2e-06	9.8387e-07	0.000113	4.61321e-05
1.56	2.32857e-05	8.80117e-06	-1.6e-06	-7.15542e-07	0.000112833	4.6064e-05
1.57	2.21429e-05	8.36921e-06	-3.8e-06	-1.69941e-06	0.000112667	4.5996e-05
1.58	2.21429e-05	8.36921e-06	-3.8e-06	-1.69941e-06	0.000112	4.57238e-05
1.59	2.15714e-05	8.15323e-06	-2.2e-06	-9.8387e-07	0.000112667	4.5996e-05
1.6	2.1e-05	7.93725e-06	-1.4e-06	-6.26099e-07	0.000113833	4.64723e-05
1.61	2.27143e-05	8.58519e-06	-4.6e-06	-2.05718e-06	0.0001145	4.67444e-05
1.62	2.32857e-05	8.80117e-06	-9.2e-06	-4.11437e-06	0.000114667	4.68125e-05
1.63	2.5e-05	9.44911e-06	-1.22e-05	-5.45601e-06	0.000111667	4.55877e-05
1.64	2.55714e-05	9.66509e-06	-1.46e-05	-6.52932e-06	0.000109	4.44991e-05
1.65	2.54286e-05	9.6111e-06	-1.74e-05	-7.78152e-06	0.0001065	4.34784e-05
1.66	2.65714e-05	1.00431e-05	-2.14e-05	-9.57037e-06	0.0001065	4.34784e-05
1.67	2.54286e-05	9.6111e-06	-2.22e-05	-9.92814e-06	0.000108167	4.41589e-05
1.68	2.48571e-05	9.39512e-06	-2.3e-05	-1.02859e-05	0.000108833	4.4431e-05
1.69	2.42857e-05	9.17914e-06	-2.22e-05	-9.92814e-06	0.000109	4.44991e-05
1.7	2.54286e-05	9.6111e-06	-2.44e-05	-1.0912e-05	0.000107667	4.39547e-05
1.71	2.77143e-05	1.0475e-05	-2.68e-05	-1.19853e-05	0.000107667	4.39547e-05
1.72	2.77143e-05	1.0475e-05	-2.84e-05	-1.27009e-05	0.0001065	4.34784e-05
1.73	2.72857e-05	1.0313e-05	-2.9e-05	-1.29692e-05	0.000103167	4.21176e-05
1.74	2.95714e-05	1.11769e-05	-2.9e-05	-1.29692e-05	0.000103833	4.23898e-05
1.75	2.91429e-05	1.1015e-05	-2.74e-05	-1.22537e-05	0.000103167	4.21176e-05
1.76	2.87143e-05	1.0853e-05	-2.9e-05	-1.29692e-05	0.000104333	4.25939e-05
1.77	2.72857e-05	1.0313e-05	-2.9e-05	-1.29692e-05	0.000105167	4.29341e-05
1.78	2.75714e-05	1.0421e-05	-2.92e-05	-1.30586e-05	0.000105167	4.29341e-05
1.79	2.64286e-05	9.98906e-06	-2.9e-05	-1.29692e-05	0.000103167	4.21176e-05
1.8	2.64286e-05	9.98906e-06	-3.28e-05	-1.46686e-05	9.91667e-05	4.04846e-05
1.81	2.64286e-05	9.98906e-06	-3.82e-05	-1.70836e-05	9.81667e-05	4.00764e-05
1.82	2.87143e-05	1.0853e-05	-4.28e-05	-1.91407e-05	9.68333e-05	3.9532e-05
1.83	2.81429e-05	1.0637e-05	-4.52e-05	-2.02141e-05	9.61667e-05	3.92599e-05
1.84	2.92857e-05	1.1069e-05	-4.66e-05	-2.08402e-05	9.6e-05	3.91918e-05
1.85	2.98571e-05	1.12849e-05	-4.8e-05	-2.14663e-05	9.48333e-05	3.87155e-05
1.86	3.2e-05	1.20949e-05	-4.82e-05	-2.15557e-05	9.35e-05	3.81712e-05
1.87	3.1e-05	1.17169e-05	-4.8e-05	-2.14663e-05	9.38333e-05	3.83073e-05
1.88	3.07143e-05	1.16089e-05	-4.8e-05	-2.14663e-05	9.23333e-05	3.76949e-05
1.89	2.95714e-05	1.11769e-05	-5.12e-05	-2.28973e-05	9.1e-05	3.71506e-05
1.9	3.24286e-05	1.22568e-05	-5.3e-05	-2.37023e-05	9.11667e-05	3.72186e-05
1.91	3.15714e-05	1.19329e-05	-5.36e-05	-2.39706e-05	9.05e-05	3.69465e-05
1.92	3e-05	1.13389e-05	-5.2e-05	-2.32551e-05	9.05e-05	3.69465e-05
1.93	3e-05	1.13389e-05	-4.88e-05	-2.1824e-05	8.98333e-05	3.66743e-05
1.94	3.04286e-05	1.15009e-05	-4.56e-05	-2.03929e-05	8.91667e-05	3.64021e-05
1.95	3.08571e-05	1.16629e-05	-4.42e-05	-1.97668e-05	8.6e-05	3.51094e-05
1.96	3.42857e-05	1.29588e-05	-4.66e-05	-2.08402e-05	8.35e-05	3.40887e-05
1.97	3.38571e-05	1.27968e-05	-4.74e-05	-2.11979e-05	8.28333e-05	3.38166e-05
1.98	3.42857e-05	1.29588e-05	-4.58e-05	-2.04824e-05	8.35e-05	3.40887e-05
1.99	3.48571e-05	1.31748e-05	-4.66e-05	-2.08402e-05	8.41667e-05	3.43609e-05
2	3.48571e-05	1.31748e-05	-4.84e-05	-2.16451e-05	8.28333e-05	3.38166e-05
2.01	3.37143e-05	1.27428e-05	-5.06e-05	-2.2629e-05	8.11667e-05	3.31362e-05
2.02	3.21429e-05	1.21489e-05	-5.06e-05	-2.2629e-05	8.16667e-05	3.33403e-05
2.03	3.15714e-05	1.19329e-05	-4.9e-05	-2.19135e-05	8.08333e-05	3.30001e-05
2.04	3.21429e-05	1.21489e-05	-4.88e-05	-2.1824e-05	7.96667e-05	3.25238e-05
2.05	3.31429e-05	1.25268e-05	-4.98e-05	-2.22712e-05	7.98333e-05	3.25918e-05
2.06	3.48571e-05	1.31748e-05	-4.82e-05	-2.15557e-05	7.96667e-05	3.25238e-05
2.07	3.65714e-05	1.38227e-05	-4.66e-05	-2.08402e-05	7.98333e-05	3.25918e-05
2.08	3.54286e-05	1.33907e-05	-4.66e-05	-2.08402e-05	7.98333e-05	3.25918e-05
2.09	3.42857e-05	1.29588e-05	-4.74e-05	-2.11979e-05	7.91667e-05	3.23197e-05
2.1	3.42857e-05	1.29588e-05	-4.82e-05	-2.15557e-05	7.98333e-05	3.25918e-05
2.11	3.48571e-05	1.31748e-05	-4.9e-05	-2.19135e-05	7.8e-05	3.18434e-05
2.12	3.54286e-05	1.33907e-05	-5.02e-05	-2.24501e-05	7.71667e-05	3.15032e-05
2.13	3.54286e-05	1.33907e-05	-5.04e-05	-2.25396e-05	7.58333e-05	3.09588e-05
2.14	3.57143e-05	1.34987e-05	-5.26e-05	-2.35234e-05	7.38333e-05	3.01423e-05
2.15	3.48571e-05	1.31748e-05	-5.42e-05	-2.4239e-05	7.31667e-05	2.98702e-05
2.16	3.45714e-05	1.30668e-05	-5.34e-05	-2.38812e-05	7.4e-05	3.02104e-05
2.17	3.47143e-05	1.31208e-05	-5.28e-05	-2.36129e-05	7.38333e-05	3.01423e-05
2.18	3.61429e-05	1.36607e-05	-5.28e-05	-2.36129e-05	7.51667e-05	3.06867e-05
2.19	3.62857e-05	1.37147e-05	-5.48e-05	-2.45073e-05	7.51667e-05	3.06867e-05
2.2	3.74286e-05	1.41467e-05	-5.48e-05	-2.45073e-05	7.6e-05	3.10269e-05
2.21	3.85714e-05	1.45786e-05	-5.56e-05	-2.48651e-05	7.26667e-05	2.9666e-05
2.22	3.78571e-05	1.43087e-05	-5.4e-05	-2.41495e-05	6.95e-05	2.83733e-05
2.23	3.84286e-05	1.45246e-05	-5.34e-05	-2.38812e-05	6.81667e-05	2.78289e-05
2.24	3.84286e-05	1.45246e-05	-5.18e-05	-2.31657e-05	6.75e-05	2.75568e-05
2.25	3.95714e-05	1.49566e-05	-5.28e-05	-2.36129e-05	6.7e-05	2.73526e-05
2.26	4.07143e-05	1.53886e-05	-5.34e-05	-2.38812e-05	6.7e-05	2.73526e-05
2.27	3.84286e-05	1.45246e-05	-5.4e-05	-2.41495e-05	6.68333e-05	2.72846e-05
2.28	3.91429e-05	1.47946e-05	-5.26e-05	-2.35234e-05	6.7e-05	2.73526e-05
2.29	4.02857e-05	1.52266e-05	-5.34e-05	-2.38812e-05	6.63333e-05	2.70805e-05
2.3	3.95714e-05	1.49566e-05	-5.42e-05	-2.4239e-05	6.58333e-05	2.68763e-05
2.31	3.9e-05	1.47406e-05	-5.42e-05	-2.4239e-05	6.63333e-05	2.70805e-05
2.32	3.75714e-05	1.42007e-05	-5.36e-05	-2.39706e-05	6.88333e-05	2.81011e-05
2.33	3.64286e-05	1.37687e-05	-5.2e-05	-2.32551e-05	6.63333e-05	2.70805e-05
2.34	3.61429e-05	1.36607e-05	-4.96e-05	-2.21818e-05	6.25e-05	2.55155e-05
2.35	3.67143e-05	1.38767e-05	-5.1e-05	-2.28079e-05	6.05e-05	2.4699e-05
2.36	3.84286e-05	1.45246e-05	-5.34e-05	-2.38812e-05	5.98333e-05	2.44269e-05
2.37	3.72857e-05	1.40927e-05	-5.32e-05	-2.37918e-05	5.98333e-05	2.44269e-05
2.38	3.78571e-05	1.43087e-05	-5.18e-05	-2.31657e-05	5.98333e-05	2.44269e-05
2.39	3.68571e-05	1.39307e-05	-5.02e-05	-2.24501e-05	6e-05	2.44949e-05
2.4	3.74286e-05	1.41467e-05	-4.86e-05	-2.17346e-05	6.06667e-05	2.47671e-05
2.41	3.68571e-05	1.39307e-05	-5.04e-05	-2.25396e-05	5.86667e-05	2.39506e-05
2.42	3.64286e-05	1.37687e-05	-5.14e-05	-2.29868e-05	5.61667e-05	2.29299e-05
2.43	3.61429e-05	1.36607e-05	-5.26e-05	-2.35234e-05	5.68333e-05	2.32021e-05
2.44	3.47143e-05	1.31208e-05	-5.44e-05	-2.43284e-05	5.61667e-05	2.29299e-05
2.45	3.41429e-05	1.29048e-05	-5.58e-05	-2.49545e-05	5.75e-05	2.34743e-05
2.46	3.22857e-05	1.22029e-05	-5.36e-05	-2.39706e-05	5.68333e-05	2.32021e-05
2.47	3.35714e-05	1.26888e-05	-4.96e-05	-2.21818e-05	5.75e-05	2.34743e-05
2.48	3.35714e-05	1.26888e-05	-5.02e-05	-2.24501e-05	5.73333e-05	2.34062e-05
2.49	3.35714e-05	1.26888e-05	-4.96e-05	-2.21818e-05	5.66667e-05	2.31341e-05
2.5	3.3e-05	1.24728e-05	-5.02e-05	-2.24501e-05	5.73333e-05	2.34062e-05
2.51	3.24286e-05	1.22568e-05	-4.74e-05	-2.11979e-05	5.56667e-05	2.27258e-05
2.52	3.3e-05	1.24728e-05	-4.74e-05	-2.11979e-05	5.63333e-05	2.2998e-05
2.53	3.35714e-05	1.26888e-05	-4.8e-05	-2.14663e-05	5.55e-05	2.26578e-05
2.54	3.31429e-05	1.25268e-05	-4.8e-05	-2.14663e-05	5.48333e-05	2.23856e-05
2.55	3.45714e-05	1.30668e-05	-4.82e-05	-2.15557e-05	5.48333e-05	2.23856e-05
2.56	3.51429e-05	1.32828e-05	-5.14e-05	-2.29868e-05	5.35e-05	2.18413e-05
2.57	3.8e-05	1.43626e-05	-5.12e-05	-2.28973e-05	5.48333e-05	2.23856e-05
2.58	3.97143e-05	1.50106e-05	-5.12e-05	-2.28973e-05	5.3e-05	2.16372e-05
2.59	3.97143e-05	1.50106e-05	-5.2e-05	-2.32551e-05	5.16667e-05	2.10928e-05
2.6	3.85714e-05	1.45786e-05	-5.2e-05	-2.32551e-05	5.23333e-05	2.1365e-05
2.61	3.4e-05	1.28508e-05	-5.12e-05	-2.28973e-05	5.16667e-05	2.10928e-05
2.62	3.47143e-05	1.31208e-05	-4.82e-05	-2.15557e-05	4.91667e-05	2.00722e-05
2.63	3.62857e-05	1.37147e-05	-4.9e-05	-2.19135e-05	4.93333e-05	2.01402e-05
2.64	3.72857e-05	1.40927e-05	-4.88e-05	-2.1824e-05	4.73333e-05	1.93238e-05
2.65	4.01429e-05	1.51726e-05	-4.72e-05	-2.11085e-05	4.73333e-05	1.93238e-05
2.66	3.84286e-05	1.45246e-05	-4.64e-05	-2.07507e-05	4.8e-05	1.95959e-05
2.67	3.57143e-05	1.34987e-05	-4.74e-05	-2.11979e-05	4.8e-05	1.95959e-05
2.68	3.35714e-05	1.26888e-05	-4.58e-05	-2.04824e-05	4.55e-05	1.85753e-05
2.69	3.41429e-05	1.29048e-05	-4.58e-05	-2.04824e-05	4.6e-05	1.87794e-05
2.7	3.61429e-05	1.36607e-05	-4.66e-05	-2.08402e-05	4.6e-05	1.87794e-05
2.71	3.65714e-05	1.38227e-05	-4.74e-05	-2.11979e-05	4.66667e-05	1.90516e-05
2.72	3.62857e-05	1.37147e-05	-4.68e-05	-2.09296e-05	4.6e-05	1.87794e-05
2.73	3.38571e-05	1.27968e-05	-4.6e-05	-2.05718e-05	4.46667e-05	1.82351e-05
2.74	3.22857e-05	1.22029e-05	-4.6e-05	-2.05718e-05	4.41667e-05	1.8031e-05
2.75	3.11429e-05	1.17709e-05	-4.68e-05	-2.09296e-05	4.48333e-05	1.83031e-05
2.76	3.11429e-05	1.17709e-05	-4.66e-05	-2.08402e-05	4.61667e-05	1.88475e-05
2.77	3.04286e-05	1.15009e-05	-4.52e-05	-2.02141e-05	4.61667e-05	1.88475e-05
2.78	3.04286e-05	1.15009e-05	-4.68e-05	-2.09296e-05	4.53333e-05	1.85073e-05
2.79	3.11429e-05	1.17709e-05	-4.58e-05	-2.04824e-05	4.48333e-05	1.83031e-05
2.8	3e-05	1.13389e-05	-4.66e-05	-2.08402e-05	4.21667e-05	1.72145e-05
2.81	3.08571e-05	1.16629e-05	-4.46e-05	-1.99457e-05	4.03333e-05	1.6466e-05
2.82	3.14286e-05	1.18789e-05	-4.42e-05	-1.97668e-05	3.78333e-05	1.54454e-05
2.83	3.31429e-05	1.25268e-05	-4.26e-05	-1.90513e-05	3.71667e-05	1.51732e-05
2.84	3.25714e-05	1.23108e-05	-4.36e-05	-1.94985e-05	3.78333e-05	1.54454e-05
2.85	3.08571e-05	1.16629e-05	-4.2e-05	-1.8783e-05	3.85e-05	1.57176e-05
2.86	2.91429e-05	1.1015e-05	-4.2e-05	-1.8783e-05	3.76667e-05	1.53774e-05
2.87	3.24286e-05	1.22568e-05	-4.18e-05	-1.86935e-05	3.7e-05	1.51052e-05
2.88	3.24286e-05	1.22568e-05	-4.04e-05	-1.80674e-05	3.78333e-05	1.54454e-05
2.89	3.15714e-05	1.19329e-05	-4.2e-05	-1.8783e-05	3.78333e-05	1.54454e-05
2.9	3.07143e-05	1.16089e-05	-4.14e-05	-1.85146e-05	3.91667e-05	1.59897e-05
2.91	3.01429e-05	1.13929e-05	-4.14e-05	-1.85146e-05	3.78333e-05	1.54454e-05
2.92	3.15714e-05	1.19329e-05	-3.98e-05	-1.77991e-05	3.78333e-05	1.54454e-05
2.93	3.35714e-05	1.26888e-05	-3.96e-05	-1.77097e-05	3.65e-05	1.49011e-05
2.94	3.51429e-05	1.32828e-05	-3.88e-05	-1.73519e-05	3.65e-05	1.49011e-05
2.95	3.52857e-05	1.33367e-05	-4.12e-05	-1.84252e-05	3.71667e-05	1.51732e-05
2.96	3.47143e-05	1.31208e-05	-4.28e-05	-1.91407e-05	3.76667e-05	1.53774e-05
2.97	3.24286e-05	1.22568e-05	-4.36e-05	-1.94985e-05	3.71667e-05	1.51732e-05
2.98	3.25714e-05	1.23108e-05	-4.36e-05	-1.94985e-05	3.78333e-05	1.54454e-05
2.99	3.25714e-05	1.23108e-05	-4.12e-05	-1.84252e-05	4.05e-05	1.65341e-05
3	3.18571e-05	1.20409e-05	-3.92e-05	-1.75308e-05	4.06667e-05	1.66021e-05
3.01	3.27143e-05	1.23648e-05	-3.84e-05	-1.7173e-05	4.06667e-05	1.66021e-05
3.02	3.34286e-05	1.26348e-05	-3.6e-05	-1.60997e-05	3.9e-05	1.59217e-05
3.03	3.41429e-05	1.29048e-05	-3.52e-05	-1.57419e-05	3.76667e-05	1.53774e-05
3.04	3.37143e-05	1.27428e-05	-3.66e-05	-1.6368e-05	3.76667e-05	1.53774e-05
3.05	3.48571e-05	1.31748e-05	-3.6e-05	-1.60997e-05	3.76667e-05	1.53774e-05
3.06	3.35714e-05	1.26888e-05	-3.68e-05	-1.64575e-05	3.83333e-05	1.56495e-05
3.07	3.35714e-05	1.26888e-05	-3.52e-05	-1.57419e-05	3.66667e-05	1.49691e-05
3.08	3.41429e-05	1.29048e-05	-3.44e-05	-1.53841e-05	3.46667e-05	1.41526e-05
3.09	3.3e-05	1.24728e-05	-3.36e-05	-1.50264e-05	3.33333e-05	1.36083e-05
3.1	3.31429e-05	1.25268e-05	-3.28e-05	-1.46686e-05	3.41667e-05	1.39485e-05
3.11	3.25714e-05	1.23108e-05	-3.28e-05	-1.46686e-05	3.51667e-05	1.43567e-05
3.12	3.21429e-05	1.21489e-05	-3.44e-05	-1.53841e-05	3.53333e-05	1.44248e-05
3.13	3.1e-05	1.17169e-05	-3.68e-05	-1.64575e-05	3.56667e-05	1.45609e-05
3.14	2.98571e-05	1.12849e-05	-3.6e-05	-1.60997e-05	3.56667e-05	1.45609e-05
3.15	2.97143e-05	1.12309e-05	-3.52e-05	-1.57419e-05	3.63333e-05	1.4833e-05
3.16	2.87143e-05	1.0853e-05	-3.36e-05	-1.50264e-05	3.7e-05	1.51052e-05
3.17	2.91429e-05	1.1015e-05	-2.96e-05	-1.32375e-05	3.58333e-05	1.46289e-05
3.18	3.04286e-05	1.15009e-05	-2.98e-05	-1.3327e-05	3.51667e-05	1.43567e-05
3.19	3.17143e-05	1.19869e-05	-2.9e-05	-1.29692e-05	3.2e-05	1.30639e-05
3.2	3.17143e-05	1.19869e-05	-3.06e-05	-1.36847e-05	3.35e-05	1.36763e-05
3.21	3.05714e-05	1.15549e-05	-3e-05	-1.34164e-05	3.4e-05	1.38804e-05
3.22	3.21429e-05	1.21489e-05	-2.92e-05	-1.30586e-05	3.4e-05	1.38804e-05
3.23	3.37143e-05	1.27428e-05	-2.92e-05	-1.30586e-05	3.46667e-05	1.41526e-05
3.24	3.31429e-05	1.25268e-05	-2.6e-05	-1.16276e-05	3.66667e-05	1.49691e-05
3.25	3.08571e-05	1.16629e-05	-2.6e-05	-1.16276e-05	3.66667e-05	1.49691e-05
3.26	2.92857e-05	1.1069e-05	-2.52e-05	-1.12698e-05	3.6e-05	1.46969e-05
3.27	2.97143e-05	1.12309e-05	-2.6e-05	-1.16276e-05	3.33333e-05	1.36083e-05
3.28	2.82857e-05	1.0691e-05	-2.6e-05	-1.16276e-05	3.33333e-05	1.36083e-05
3.29	2.94286e-05	1.1123e-05	-2.74e-05	-1.22537e-05	3.38333e-05	1.38124e-05
3.3	3.04286e-05	1.15009e-05	-2.84e-05	-1.27009e-05	3.38333e-05	1.38124e-05
3.31	3.15714e-05	1.19329e-05	-2.9e-05	-1.29692e-05	3.25e-05	1.32681e-05
3.32	3.24286e-05	1.22568e-05	-2.76e-05	-1.23431e-05	3.13333e-05	1.27918e-05
3.33	3.07143e-05	1.16089e-05	-2.52e-05	-1.12698e-05	3.08333e-05	1.25877e-05
3.34	2.82857e-05	1.0691e-05	-2.36e-05	-1.05542e-05	3.1e-05	1.26557e-05
3.35	2.61429e-05	9.88107e-06	-2.22e-05	-9.92814e-06	3.15e-05	1.28598e-05
3.36	2.44286e-05	9.23313e-06	-2.08e-05	-9.30204e-06	3.4e-05	1.38804e-05
3.37	2.32857e-05	8.80117e-06	-1.86e-05	-8.31817e-06	3.38333e-05	1.38124e-05
3.38	2.4e-05	9.07115e-06	-1.7e-05	-7.60263e-06	3.6e-05	1.46969e-05
3.39	2.28571e-05	8.63919e-06	-1.46e-05	-6.52932e-06	3.46667e-05	1.41526e-05
3.4	2.11429e-05	7.99125e-06	-1.38e-05	-6.17155e-06	3.26667e-05	1.33361e-05
3.41	2e-05	7.55929e-06	-1.3e-05	-5.81378e-06	3e-05	1.22474e-05
3.42	2e-05	7.55929e-06	-1.54e-05	-6.88709e-06	2.36667e-05	9.66188e-06
3.43	2.12857e-05	8.04524e-06	-1.44e-05	-6.43988e-06	2.05e-05	8.36909e-06
3.44	2.22857e-05	8.42321e-06	-1.52e-05	-6.79765e-06	1.86667e-05	7.62063e-06
3.45	2.45714e-05	9.28713e-06	-1.36e-05	-6.0821e-06	1.75e-05	7.14435e-06
3.46	2.44286e-05	9.23313e-06	-1.44e-05	-6.43988e-06	1.88333e-05	7.68868e-06
3.47	2.28571e-05	8.63919e-06	-1.36e-05	-6.0821e-06	2.08333e-05	8.50517e-06
3.48	2.4e-05	9.07115e-06	-1.44e-05	-6.43988e-06	2.26667e-05	9.25363e-06
3.49	2.22857e-05	8.42321e-06	-1.36e-05	-6.0821e-06	2.06667e-05	8.43713e-06
3.5	2.27143e-05	8.58519e-06	-1.36e-05	-6.0821e-06	1.93333e-05	7.8928e-06
3.51	2.32857e-05	8.80117e-06	-1.44e-05	-6.43988e-06	1.86667e-05	7.62063e-06
3.52	2.4e-05	9.07115e-06	-1.44e-05	-6.43988e-06	1.73333e-05	7.0763e-06
3.53	2.32857e-05	8.80117e-06	-1.44e-05	-6.43988e-06	1.61667e-05	6.60001e-06
3.54	2.44286e-05	9.23313e-06	-1.22e-05	-5.45601e-06	1.55e-05	6.32785e-06
3.55	2.44286e-05	9.23313e-06	-1.22e-05	-5.45601e-06	1.68333e-05	6.87218e-06
3.56	2.45714e-05	9.28713e-06	-1.38e-05	-6.17155e-06	1.68333e-05	6.87218e-06
3.57	2.4e-05	9.07115e-06	-1.22e-05	-5.45601e-06	1.35e-05	5.51135e-06
3.58	2.07143e-05	7.82926e-06	-1.22e-05	-5.45601e-06	1.16667e-05	4.7629e-06
3.59	2.07143e-05	7.82926e-06	-1.14e-05	-5.09823e-06	1.16667e-05	4.7629e-06
3.6	2.01429e-05	7.61328e-06	-1.14e-05	-5.09823e-06	1.36667e-05	5.57939e-06
3.61	2.01429e-05	7.61328e-06	-1.14e-05	-5.09823e-06	1.43333e-05	5.85156e-06
3.62	2.11429e-05	7.99125e-06	-1.24e-05	-5.54545e-06	1.68333e-05	6.87218e-06
3.63	2e-05	7.55929e-06	-1.38e-05	-6.17155e-06	1.68333e-05	6.87218e-06
3.64	2.05714e-05	7.77527e-06	-1.36e-05	-6.0821e-06	1.56667e-05	6.39589e-06
3.65	1.9e-05	7.18132e-06	-1.3e-05	-5.81378e-06	1.43333e-05	5.85156e-06
3.66	2.01429e-05	7.61328e-06	-1.14e-05	-5.09823e-06	1.3e-05	5.30723e-06
3.67	1.78571e-05	6.74937e-06	-1.06e-05	-4.74046e-06	1.1e-05	4.49073e-06
3.68	2.05714e-05	7.77527e-06	-1.44e-05	-6.43988e-06	1.16667e-05	4.7629e-06
3.69	2.1e-05	7.93725e-06	-1.58e-05	-7.06597e-06	1.43333e-05	5.85156e-06
3.7	2.27143e-05	8.58519e-06	-1.82e-05	-8.13929e-06	1.55e-05	6.32785e-06
3.71	2.32857e-05	8.80117e-06	-1.58e-05	-7.06597e-06	1.61667e-05	6.60001e-06
3.72	2.21429e-05	8.36921e-06	-1.5e-05	-6.7082e-06	1.75e-05	7.14435e-06
3.73	2.22857e-05	8.42321e-06	-1.5e-05	-6.7082e-06	1.68333e-05	6.87218e-06
3.74	2.17143e-05	8.20723e-06	-1.6e-05	-7.15542e-06	1.55e-05	6.32785e-06
3.75	2.17143e-05	8.20723e-06	-1.52e-05	-6.79765e-06	1.48333e-05	6.05568e-06
3.76	2.11429e-05	7.99125e-06	-1.84e-05	-8.22873e-06	1.41667e-05	5.78352e-06
3.77	1.94286e-05	7.34331e-06	-1.9e-05	-8.49706e-06	1.53333e-05	6.25981e-06
3.78	1.95714e-05	7.3973e-06	-2.14e-05	-9.57037e-06	1.46667e-05	5.98764e-06
3.79	1.68571e-05	6.3714e-06	-2.22e-05	-9.92814e-06	1.48333e-05	6.05568e-06
3.8	1.57143e-05	5.93944e-06	-2.44e-05	-1.0912e-05	1.66667e-05	6.80414e-06
3.81	1.48571e-05	5.61547e-06	-2.8e-05	-1.2522e-05	1.6e-05	6.53197e-06
3.82	1.3e-05	4.91354e-06	-2.8e-05	-1.2522e-05	1.66667e-05	6.80414e-06
3.83	1.02857e-05	3.88763e-06	-2.68e-05	-1.19853e-05	1.66667e-05	6.80414e-06
3.84	8.57143e-06	3.2397e-06	-2.46e-05	-1.10015e-05	1.41667e-05	5.78352e-06
3.85	6.42857e-06	2.42977e-06	-2.06e-05	-9.2126e-06	1e-05	4.08248e-06
3.86	6.57143e-06	2.48377e-06	-2.2e-05	-9.8387e-06	7.33333e-06	2.99382e-06
3.87	7.71429e-06	2.91573e-06	-2.2e-05	-9.8387e-06	9.83333e-06	4.01444e-06
3.88	9e-06	3.40168e-06	-2.28e-05	-1.01965e-05	1.25e-05	5.1031e-06
3.89	1.02857e-05	3.88763e-06	-2.2e-05	-9.8387e-06	1.3e-05	5.30723e-06
3.9	9.85714e-06	3.72565e-06	-2.36e-05	-1.05542e-05	1.3e-05	5.30723e-06
3.91	7e-06	2.64575e-06	-2.44e-05	-1.0912e-05	1.05e-05	4.28661e-06
3.92	5.42857e-06	2.05181e-06	-2.68e-05	-1.19853e-05	6.66667e-06	2.72166e-06
3.93	4.28571e-06	1.61985e-06	-2.76e-05	-1.23431e-05	6.66667e-06	2.72166e-06
3.94	4.71429e-06	1.78183e-06	-2.9e-05	-1.29692e-05	6e-06	2.44949e-06
3.95	6.57143e-06	2.48377e-06	-2.9e-05	-1.29692e-05	5.66667e-06	2.31341e-06
3.96	8.57143e-06	3.2397e-06	-3.06e-05	-1.36847e-05	4.83333e-06	1.9732e-06
3.97	8e-06	3.02372e-06	-3.44e-05	-1.53841e-05	2.33333e-06	9.52579e-07
3.98	9.14286e-06	3.45568e-06	-3.52e-05	-1.57419e-05	1.66667e-07	6.80414e-08
3.99	9.28571e-06	3.50967e-06	-3.42e-05	-1.52947e-05	-5e-07	-2.04124e-07
4	5.57143e-06	2.1058e-06	-3.52e-05	-1.57419e-05	3.33333e-07	1.36083e-07
4.01	4.28571e-06	1.61985e-06	-3.38e-05	-1.51158e-05	3.33333e-06	1.36083e-06
4.02	3.14286e-06	1.18789e-06	-3.22e-05	-1.44003e-05	3.16667e-06	1.29279e-06
4.03	2.57143e-06	9.71909e-07	-3.12e-05	-1.39531e-05	3.5e-06	1.42887e-06
4.04	3.71429e-06	1.40387e-06	-3.22e-05	-1.44003e-05	4e-06	1.63299e-06
4.05	1e-06	3.77964e-07	-3.36e-05	-1.50264e-05	4.66667e-06	1.90516e-06
4.06	2.71429e-06	1.0259e-06	-3.34e-05	-1.49369e-05	4.5e-06	1.83712e-06
4.07	3.85714e-06	1.45786e-06	-3.5e-05	-1.56525e-05	5.16667e-06	2.10928e-06
4.08	6.71429e-06	2.53776e-06	-3.58e-05	-1.60102e-05	4.5e-06	1.83712e-06
4.09	8.14286e-06	3.07771e-06	-3.58e-05	-1.60102e-05	1.66667e-06	6.80414e-07
4.1	7e-06	2.64575e-06	-3.36e-05	-1.50264e-05	1e-06	4.08248e-07
4.11	8.71429e-06	3.29369e-06	-3.52e-05	-1.57419e-05	1e-06	4.08248e-07
4.12	8.28571e-06	3.13171e-06	-3.74e-05	-1.67258e-05	-1e-06	-4.08248e-07
4.13	5.57143e-06	2.1058e-06	-3.98e-05	-1.77991e-05	-2.16667e-06	-8.84538e-07
4.14	4.71429e-06	1.78183e-06	-3.9e-05	-1.74413e-05	-4e-06	-1.63299e-06
4.15	5.85714e-06	2.21379e-06	-3.96e-05	-1.77097e-05	-5.33333e-06	-2.17732e-06
4.16	8.57143e-06	3.2397e-06	-3.74e-05	-1.67258e-05	-4.83333e-06	-1.9732e-06
4.17	8e-06	3.02372e-06	-3.74e-05	-1.67258e-05	-6.16667e-06	-2.51753e-06
4.18	9.14286e-06	3.45568e-06	-3.66e-05	-1.6368e-05	-6.16667e-06	-2.51753e-06
4.19	1.08571e-05	4.10361e-06	-3.74e-05	-1.67258e-05	-5.5e-06	-2.24537e-06
4.2	1.01429e-05	3.83364e-06	-3.66e-05	-1.6368e-05	-5e-06	-2.04124e-06
4.21	1.01429e-05	3.83364e-06	-4.04e-05	-1.80674e-05	-2.83333e-06	-1.1567e-06
4.22	1.07143e-05	4.04962e-06	-4.12e-05	-1.84252e-05	-3.33333e-07	-1.36083e-07
4.23	1.24286e-05	4.69756e-06	-4.38e-05	-1.9588e-05	2.16667e-06	8.84538e-07
4.24	1.24286e-05	4.69756e-06	-4.44e-05	-1.98563e-05	2.33333e-06	9.52579e-07
4.25	1.35714e-05	5.12952e-06	-4.52e-05	-2.02141e-05	-3.33333e-07	-1.36083e-07
4.26	1.3e-05	4.91354e-06	-4.68e-05	-2.09296e-05	-1.5e-06	-6.12372e-07
4.27	1.41429e-05	5.3455e-06	-4.76e-05	-2.12874e-05	-6.16667e-06	-2.51753e-06
4.28	1.34286e-05	5.07552e-06	-4.58e-05	-2.04824e-05	-7.33333e-06	-2.99382e-06
4.29	1.07143e-05	4.04962e-06	-4.66e-05	-2.08402e-05	-1e-05	-4.08248e-06
4.3	1.12857e-05	4.2656e-06	-4.9e-05	-2.19135e-05	-1.68333e-05	-6.87218e-06
4.31	1.28571e-05	4.85954e-06	-5.12e-05	-2.28973e-05	-1.75e-05	-7.14435e-06
4.32	1.45714e-05	5.50748e-06	-5.2e-05	-2.32551e-05	-1.88333e-05	-7.68868e-06
4.33	1.62857e-05	6.15542e-06	-5.36e-05	-2.39706e-05	-1.88333e-05	-7.68868e-06
4.34	1.58571e-05	5.99344e-06	-5.44e-05	-2.43284e-05	-1.95e-05	-7.96084e-06
4.35	1.58571e-05	5.99344e-06	-5.58e-05	-2.49545e-05	-1.88333e-05	-7.68868e-06
4.36	1.72857e-05	6.53339e-06	-5.88e-05	-2.62962e-05	-1.95e-05	-7.96084e-06
4.37	1.72857e-05	6.53339e-06	-6.12e-05	-2.73695e-05	-1.95e-05	-7.96084e-06
4.38	1.78571e-05	6.74937e-06	-6.34e-05	-2.83533e-05	-2.01667e-05	-8.23301e-06
4.39	1.72857e-05	6.53339e-06	-6.28e-05	-2.8085e-05	-2.01667e-05	-8.23301e-06
4.4	1.78571e-05	6.74937e-06	-6.5e-05	-2.90689e-05	-1.95e-05	-7.96084e-06
4.41	1.84286e-05	6.96535e-06	-6.66e-05	-2.97844e-05	-1.9e-05	-7.75672e-06
4.42	1.82857e-05	6.91135e-06	-6.58e-05	-2.94267e-05	-2.08333e-05	-8.50517e-06
4.43	1.65714e-05	6.26341e-06	-6.64e-05	-2.9695e-05	-1.75e-05	-7.14435e-06
4.44	1.84286e-05	6.96535e-06	-6.62e-05	-2.96055e-05	-1.75e-05	-7.14435e-06
4.45	1.88571e-05	7.12733e-06	-6.94e-05	-3.10366e-05	-1.68333e-05	-6.87218e-06
4.46	1.82857e-05	6.91135e-06	-6.92e-05	-3.09472e-05	-1.7e-05	-6.94022e-06
4.47	1.74286e-05	6.58738e-06	-6.96e-05	-3.11261e-05	-1.68333e-05	-6.87218e-06
4.48	1.72857e-05	6.53339e-06	-7.02e-05	-3.13944e-05	-1.81667e-05	-7.41651e-06
4.49	1.81429e-05	6.85736e-06	-7.1e-05	-3.17522e-05	-1.76667e-05	-7.21239e-06
4.5	2.04286e-05	7.72127e-06	-7.18e-05	-3.21099e-05	-1.76667e-05	-7.21239e-06
4.51	2.04286e-05	7.72127e-06	-7.18e-05	-3.21099e-05	-1.63333e-05	-6.66806e-06
4.52	2.04286e-05	7.72127e-06	-7.18e-05	-3.21099e-05	-1.43333e-05	-5.85156e-06
4.53	2.31429e-05	8.74718e-06	-7.42e-05	-3.31832e-05	-1.45e-05	-5.9196e-06
4.54	2.54286e-05	9.6111e-06	-7.58e-05	-3.38988e-05	-1.45e-05	-5.9196e-06
4.55	2.31429e-05	8.74718e-06	-7.64e-05	-3.41671e-05	-1.43333e-05	-5.85156e-06
4.56	2.04286e-05	7.72127e-06	-7.5e-05	-3.3541e-05	-1.31667e-05	-5.37527e-06
4.57	1.85714e-05	7.01934e-06	-7.94e-05	-3.55088e-05	-1.25e-05	-5.1031e-06
4.58	1.82857e-05	6.91135e-06	-8.26e-05	-3.69398e-05	-1.38333e-05	-5.64743e-06
4.59	1.88571e-05	7.12733e-06	-8.48e-05	-3.79237e-05	-1.51667e-05	-6.19177e-06
4.6	2.1e-05	7.93725e-06	-8.48e-05	-3.79237e-05	-1.38333e-05	-5.64743e-06
4.61	2.15714e-05	8.15323e-06	-8.8e-05	-3.93548e-05	-1.31667e-05	-5.37527e-06
4.62	2.28571e-05	8.63919e-06	-8.88e-05	-3.97126e-05	-1.31667e-05	-5.37527e-06
4.63	2.22857e-05	8.42321e-06	-8.72e-05	-3.8997e-05	-1.31667e-05	-5.37527e-06
4.64	2.17143e-05	8.20723e-06	-8.7e-05	-3.89076e-05	-1e-05	-4.08248e-06
4.65	2.05714e-05	7.77527e-06	-8.86e-05	-3.96231e-05	-8.66667e-06	-3.53815e-06
4.66	2.1e-05	7.93725e-06	-9.32e-05	-4.16803e-05	-8.66667e-06	-3.53815e-06
4.67	2.05714e-05	7.77527e-06	-9.54e-05	-4.26642e-05	-7.5e-06	-3.06186e-06
4.68	2.17143e-05	8.20723e-06	-9.62e-05	-4.30219e-05	-8.16667e-06	-3.33403e-06
4.69	2.17143e-05	8.20723e-06	-9.54e-05	-4.26642e-05	-6.83333e-06	-2.7897e-06
4.7	2.22857e-05	8.42321e-06	-9.44e-05	-4.2217e-05	-6.16667e-06	-2.51753e-06
4.71	2.05714e-05	7.77527e-06	-9.36e-05	-4.18592e-05	-6.83333e-06	-2.7897e-06
4.72	1.87143e-05	7.07334e-06	-9.38e-05	-4.19486e-05	-5.5e-06	-2.24537e-06
4.73	1.8e-05	6.80336e-06	-9.54e-05	-4.26642e-05	-5.5e-06	-2.24537e-06
4.74	1.85714e-05	7.01934e-06	-9.92e-05	-4.43636e-05	-6.83333e-06	-2.7897e-06
4.75	1.88571e-05	7.12733e-06	-0.0001	-4.47214e-05	-6e-06	-2.44949e-06
4.76	2.05714e-05	7.77527e-06	-0.0001032	-4.61524e-05	-5.33333e-06	-2.17732e-06
4.77	2.17143e-05	8.20723e-06	-0.0001024	-4.57947e-05	-8.66667e-06	-3.53815e-06
4.78	2.21429e-05	8.36921e-06	-0.0001032	-4.61524e-05	-1.06667e-05	-4.35465e-06
4.79	2.42857e-05	9.17914e-06	-0.0001038	-4.64208e-05	-1e-05	-4.08248e-06
4.8	2.41429e-05	9.12514e-06	-0.0001054	-4.71363e-05	-1e-05	-4.08248e-06
4.81	2.32857e-05	8.80117e-06	-8.7e-05	-3.89076e-05	-7.33333e-06	-2.99382e-06
4.82	2.34286e-05	8.85517e-06	-8.62e-05	-3.85498e-05	-5.33333e-06	-2.17732e-06
4.83	2.32857e-05	8.80117e-06	-8.82e-05	-3.94442e-05	-6.66667e-06	-2.72166e-06
4.84	2.32857e-05	8.80117e-06	-8.98e-05	-4.01598e-05	-6.66667e-06	-2.72166e-06
4.85	2.21429e-05	8.36921e-06	-9.14e-05	-4.08753e-05	-6.83333e-06	-2.7897e-06
4.86	1.92857e-05	7.28931e-06	-9.46e-05	-4.23064e-05	-7.5e-06	-3.06186e-06
4.87	1.87143e-05	7.07334e-06	-9.44e-05	-4.2217e-05	-1.06667e-05	-4.35465e-06
4.88	1.91429e-05	7.23532e-06	-9.44e-05	-4.2217e-05	-1.18333e-05	-4.83094e-06
4.89	2.1e-05	7.93725e-06	-9.5e-05	-4.24853e-05	-1.36667e-05	-5.57939e-06
4.9	2.1e-05	7.93725e-06	-9.44e-05	-4.2217e-05	-1.43333e-05	-5.85156e-06
4.91	2.01429e-05	7.61328e-06	-9.68e-05	-4.32903e-05	-1.36667e-05	-5.57939e-06
4.92	2.01429e-05	7.61328e-06	-9.8e-05	-4.38269e-05	-1.5e-05	-6.12372e-06
4.93	2.3e-05	8.69318e-06	-9.8e-05	-4.38269e-05	-1.45e-05	-5.9196e-06
4.94	2.22857e-05	8.42321e-06	-9.9e-05	-4.42741e-05	-1.33333e-05	-5.44331e-06
4.95	1.94286e-05	7.34331e-06	-9.98e-05	-4.46319e-05	-1.26667e-05	-5.17115e-06
4.96	1.77143e-05	6.69537e-06	-0.000102	-4.56158e-05	-1.13333e-05	-4.62681e-06
4.97	1.71429e-05	6.47939e-06	-0.0001028	-4.59736e-05	-1.18333e-05	-4.83094e-06
4.98	1.67143e-05	6.31741e-06	-0.0001036	-4.63313e-05	-1.13333e-05	-4.62681e-06
4.99	1.67143e-05	6.31741e-06	-0.0001042	-4.65997e-05	-1.25e-05	-5.1031e-06
5	1.55714e-05	5.88545e-06	-0.0001098	-4.91041e-05	-1.36667e-05	-5.57939e-06
5.01	1.55714e-05	5.88545e-06	-0.0001122	-5.01774e-05	-1.36667e-05	-5.57939e-06
5.02	1.51429e-05	5.72346e-06	-0.000113	-5.05351e-05	-1.43333e-05	-5.85156e-06
5.03	1.45714e-05	5.50748e-06	-0.000113	-5.05351e-05	-1.36667e-05	-5.57939e-06
5.04	1.35714e-05	5.12952e-06	-0.000113	-5.05351e-05	-1.05e-05	-4.28661e-06
5.05	1.47143e-05	5.56148e-06	-0.000113	-5.05351e-05	-7.83333e-06	-3.19794e-06
5.06	1.24286e-05	4.69756e-06	-0.0001152	-5.1519e-05	-8.66667e-06	-3.53815e-06
5.07	1.07143e-05	4.04962e-06	-0.0001168	-5.22345e-05	-1e-05	-4.08248e-06
5.08	9.71429e-06	3.67165e-06	-0.0001164	-5.20557e-05	-1.03333e-05	-4.21857e-06
5.09	1.3e-05	4.91354e-06	-0.0001196	-5.34867e-05	-1.1e-05	-4.49073e-06
5.1	1.24286e-05	4.69756e-06	-0.0001236	-5.52756e-05	-1.25e-05	-5.1031e-06
5.11	1.01429e-05	3.83364e-06	-0.0001288	-5.76011e-05	-1.23333e-05	-5.03506e-06
5.12	9.57143e-06	3.61766e-06	-0.0001328	-5.939e-05	-1.25e-05	-5.1031e-06
5.13	1.01429e-05	3.83364e-06	-0.0001328	-5.939e-05	-1.35e-05	-5.51135e-06
5.14	7.71429e-06	2.91573e-06	-0.0001328	-5.939e-05	-1.55e-05	-6.32785e-06
5.15	2.28571e-06	8.63919e-07	-0.0001334	-5.96583e-05	-1.95e-05	-7.96084e-06
5.16	-1.15714e-05	-4.37359e-06	-0.0001364	-6.09999e-05	-2.08333e-05	-8.50517e-06
5.17	-3.34286e-05	-1.26348e-05	-0.0001448	-6.47565e-05	-3.01667e-05	-1.23155e-05
5.18	-7.31429e-05	-2.76454e-05	-0.000151	-6.75293e-05	-4.3e-05	-1.75547e-05
5.19	-0.000145286	-5.49128e-05	-0.0001608	-7.19119e-05	-7.05e-05	-2.87815e-05
5.2	-0.000251429	-9.50311e-05	-0.0001738	-7.77257e-05	-0.000108333	-4.42269e-05
5.21	-0.000416429	-0.000157395	-0.0001928	-8.62228e-05	-0.0001435	-5.85836e-05
5.22	-0.000534143	-0.000201887	-0.0002158	-9.65087e-05	-0.000188667	-7.70228e-05
5.23	-0.000653286	-0.000246919	-0.0002348	-0.000105006	-0.0002325	-9.49177e-05
5.24	-0.000764286	-0.000288873	-0.0002582	-0.000115471	-0.0002765	-0.000112881
5.25	-0.000870857	-0.000329153	-0.0002882	-0.000128887	-0.0003265	-0.000133293
5.26	-0.000993571	-0.000375535	-0.0003198	-0.000143019	-0.0003615	-0.000147582
5.27	-0.00107214	-0.000405232	-0.0003498	-0.000156435	-0.0004105	-0.000167586
5.28	-0.001132	-0.000427856	-0.0003122	-0.00013962	-0.000453167	-0.000185005
5.29	-0.00117671	-0.000444756	-0.000336	-0.000150264	-0.000490667	-0.000200314
5.3	-0.00122943	-0.00046468	-0.0003646	-0.000163054	-0.0005275	-0.000215351
5.31	-0.00125714	-0.000475155	-0.0003968	-0.000177454	-0.000554	-0.00022617
5.32	-0.00128571	-0.000485954	-0.0004252	-0.000190155	-0.000587667	-0.000239914
5.33	-0.00130529	-0.000493352	-0.0004474	-0.000200083	-0.000615333	-0.000251209
5.34	-0.00131929	-0.000498643	-0.0004754	-0.000212605	-0.000641833	-0.000262027
5.35	-0.00134486	-0.000508308	-0.000499	-0.00022316	-0.000667333	-0.000272438
5.36	-0.00136643	-0.000516461	-0.0005298	-0.000236934	-0.000685	-0.00027965
5.37	-0.00138814	-0.000524669	-0.000555	-0.000248204	-0.000710167	-0.000289924
5.38	-0.00140729	-0.000531904	-0.0005762	-0.000257684	-0.000734	-0.000299654
5.39	-0.001426	-0.000538977	-0.0005998	-0.000268239	-0.0007575	-0.000309248
5.4	-0.00145286	-0.000549128	-0.0006206	-0.000277541	-0.000781	-0.000318842
5.41	-0.00147543	-0.00055766	-0.0006516	-0.000291404	-0.000800333	-0.000326735
5.42	-0.001496	-0.000565435	-0.0006822	-0.000305089	-0.000826167	-0.000337281
5.43	-0.00151457	-0.000572454	-0.0007036	-0.000314659	-0.000845833	-0.00034531
5.44	-0.001534	-0.000579798	-0.0007272	-0.000325214	-0.000867	-0.000353951
5.45	-0.001559	-0.000589247	-0.000748	-0.000334516	-0.000888	-0.000362524
5.46	-0.001575	-0.000595294	-0.000776	-0.000347038	-0.0009045	-0.000369261
5.47	-0.00159143	-0.000601503	-0.0008066	-0.000360722	-0.000928	-0.000378854
5.48	-0.00160657	-0.000607227	-0.0008272	-0.000369935	-0.000945167	-0.000385863
5.49	-0.00161914	-0.000611978	-0.0008494	-0.000379863	-0.000959667	-0.000391782
5.5	-0.00163614	-0.000618404	-0.0008746	-0.000391133	-0.000975167	-0.00039811
5.51	-0.00164271	-0.000620888	-0.0009104	-0.000407143	-0.000983833	-0.000401648
5.52	-0.00165171	-0.000624289	-0.0009418	-0.000421186	-0.000994833	-0.000406139
5.53	-0.00165943	-0.000627205	-0.0009592	-0.000428967	-0.0010035	-0.000409677
5.54	-0.00166814	-0.000630499	-0.0009782	-0.000437464	-0.00101117	-0.000412807
5.55	-0.00168057	-0.000635196	-0.000995	-0.000444978	-0.00101817	-0.000415665
5.56	-0.00169429	-0.00064038	-0.0010208	-0.000456516	-0.0010195	-0.000416209
5.57	-0.00170429	-0.000644159	-0.0010418	-0.000465907	-0.001022	-0.00041723
5.58	-0.00171229	-0.000647183	-0.0010538	-0.000471274	-0.00102217	-0.000417298
5.59	-0.00171571	-0.000648479	-0.0010696	-0.00047834	-0.0010215	-0.000417026
5.6	-0.001724	-0.000651611	-0.001082	-0.000483885	-0.0010225	-0.000417434
5.61	-0.00172243	-0.000651017	-0.0010974	-0.000490772	-0.00102217	-0.000417298
5.62	-0.00172271	-0.000651125	-0.0011102	-0.000496497	-0.00102267	-0.000417502
5.63	-0.00172057	-0.000650315	-0.001117	-0.000499538	-0.00102083	-0.000416753
5.64	-0.00172443	-0.000651773	-0.0011248	-0.000503026	-0.00101767	-0.000415461
5.65	-0.00172486	-0.000651935	-0.00113	-0.000505351	-0.00101833	-0.000415733
5.66	-0.00171886	-0.000649667	-0.0011408	-0.000510181	-0.0010185	-0.000415801
5.67	-0.00171943	-0.000649883	-0.0011478	-0.000513312	-0.00101917	-0.000416073
5.68	-0.001721	-0.000650477	-0.0011514	-0.000514922	-0.00101617	-0.000414848
5.69	-0.00172157	-0.000650693	-0.0011528	-0.000515548	-0.00101067	-0.000412603
5.7	-0.00171986	-0.000650045	-0.0011538	-0.000515995	-0.00100867	-0.000411786
5.71	-0.00170857	-0.000645779	-0.0011598	-0.000518678	-0.00100567	-0.000410562
5.72	-0.00170086	-0.000642864	-0.0011628	-0.00052002	-0.0009985	-0.000407636
5.73	-0.00169257	-0.000639732	-0.0011658	-0.000521362	-0.000991	-0.000404574
5.74	-0.00168343	-0.000636276	-0.0011674	-0.000522077	-0.000982833	-0.00040124
5.75	-0.00166886	-0.000630769	-0.0011652	-0.000521093	-0.000976833	-0.000398791
5.76	-0.00165257	-0.000624613	-0.0011682	-0.000522435	-0.000970667	-0.000396273
5.77	-0.00163957	-0.0006197	-0.0011658	-0.000521362	-0.0009625	-0.000392939
5.78	-0.00162771	-0.000615218	-0.0011644	-0.000520736	-0.000954167	-0.000389537
5.79	-0.001612	-0.000609279	-0.001162	-0.000519662	-0.000944667	-0.000385659
5.8	-0.001591	-0.000601341	-0.0011598	-0.000518678	-0.000938833	-0.000383277
5.81	-0.00156971	-0.000593296	-0.0011576	-0.000517694	-0.000934167	-0.000381372
5.82	-0.00155429	-0.000587465	-0.0011506	-0.000514564	-0.000926	-0.000378038
5.83	-0.00154443	-0.000583739	-0.0011448	-0.00051197	-0.000919333	-0.000375316
5.84	-0.00153129	-0.000578772	-0.0011414	-0.00051045	-0.000911	-0.000371914
5.85	-0.001515	-0.000572616	-0.0011392	-0.000509466	-0.000905667	-0.000369737
5.86	-0.00149871	-0.000566461	-0.001136	-0.000508035	-0.0009015	-0.000368036
5.87	-0.001488	-0.000562411	-0.0011286	-0.000504725	-0.000893667	-0.000364838
5.88	-0.00147714	-0.000558308	-0.0011256	-0.000503384	-0.000886	-0.000361708
5.89	-0.00146257	-0.0005528	-0.0011208	-0.000501237	-0.000877833	-0.000358374
5.9	-0.00144414	-0.000545835	-0.0011178	-0.000499895	-0.0008725	-0.000356197
5.91	-0.00142686	-0.000539301	-0.0011156	-0.000498911	-0.0008675	-0.000354155
5.92	-0.00141543	-0.000534982	-0.0011132	-0.000497838	-0.000861167	-0.00035157
5.93	-0.00140586	-0.000531364	-0.0011124	-0.00049748	-0.000855667	-0.000349324
5.94	-0.00139457	-0.000527098	-0.0011088	-0.00049587	-0.000851833	-0.00034776
5.95	-0.00137886	-0.000521159	-0.001105	-0.000494171	-0.0008525	-0.000348032
5.96	-0.00136486	-0.000515868	-0.0011028	-0.000493187	-0.000850333	-0.000347147
5.97	-0.00135329	-0.000511494	-0.0010966	-0.000490414	-0.000847333	-0.000345922
5.98	-0.00134286	-0.000507552	-0.0010942	-0.000489341	-0.0008435	-0.000344357
5.99	-0.00133357	-0.000504043	-0.001091	-0.00048791	-0.000840167	-0.000342997
6	-0.00132214	-0.000499723	-0.0010872	-0.000486211	-0.0008365	-0.0003415
6.01	-0.00130786	-0.000494324	-0.001085	-0.000485227	-0.000832667	-0.000339935
6.02	-0.00129814	-0.000490652	-0.0010806	-0.000483259	-0.000826833	-0.000337553
6.03	-0.00129129	-0.00048806	-0.0010754	-0.000480934	-0.000821667	-0.000335444
6.04	-0.00128186	-0.000484496	-0.0010706	-0.000478787	-0.000817833	-0.000333879
6.05	-0.00126929	-0.000479745	-0.0010658	-0.00047664	-0.000814833	-0.000332654
6.06	-0.00125786	-0.000475425	-0.0010616	-0.000474762	-0.000812333	-0.000331634
6.07	-0.00124814	-0.000471754	-0.0010584	-0.000473331	-0.000809667	-0.000330545
6.08	-0.00124186	-0.000469378	-0.0010562	-0.000472347	-0.000806	-0.000329048
6.09	-0.00123286	-0.000465976	-0.0010546	-0.000471631	-0.000802667	-0.000327687
6.1	-0.00122371	-0.000462521	-0.0010524	-0.000470648	-0.000800333	-0.000326735
6.11	-0.00121057	-0.000457553	-0.0010492	-0.000469217	-0.000797	-0.000325374
6.12	-0.00120171	-0.000454205	-0.0010454	-0.000467517	-0.000791333	-0.00032306
6.13	-0.00119371	-0.000451182	-0.0010422	-0.000466086	-0.000786167	-0.000320951
6.14	-0.00118557	-0.000448104	-0.0010392	-0.000464744	-0.000781833	-0.000319182
6.15	-0.00117457	-0.000443946	-0.0010356	-0.000463134	-0.000778667	-0.000317889
6.16	-0.00116329	-0.000439681	-0.0010318	-0.000461435	-0.0007755	-0.000316597
6.17	-0.00115386	-0.000436117	-0.0010288	-0.000460093	-0.000770167	-0.000314419
6.18	-0.00114714	-0.000433579	-0.0010264	-0.00045902	-0.0007645	-0.000312106
6.19	-0.00114014	-0.000430933	-0.0010256	-0.000458662	-0.0007595	-0.000310065
6.2	-0.00113043	-0.000427262	-0.001024	-0.000457947	-0.000756833	-0.000308976
6.21	-0.00111957	-0.000423158	-0.0010188	-0.000455621	-0.000755667	-0.0003085
6.22	-0.00111257	-0.000420512	-0.001014	-0.000453475	-0.0007525	-0.000307207
6.23	-0.00110857	-0.000419001	-0.0010102	-0.000451775	-0.000748167	-0.000305438
6.24	-0.00110257	-0.000416733	-0.0010062	-0.000449986	-0.0007435	-0.000303533
6.25	-0.00109371	-0.000413385	-0.001004	-0.000449002	-0.0007405	-0.000302308
6.26	-0.00108443	-0.000409875	-0.0010002	-0.000447303	-0.000737333	-0.000301015
6.27	-0.00108071	-0.000408472	-0.000996	-0.000445425	-0.000733667	-0.000299518
6.28	-0.00107757	-0.000407284	-0.0009928	-0.000443994	-0.0007305	-0.000298225
6.29	-0.001073	-0.000405556	-0.0009912	-0.000443278	-0.000727333	-0.000296933
6.3	-0.00106643	-0.000403072	-0.0009888	-0.000442205	-0.000724667	-0.000295844
6.31	-0.00106129	-0.000401128	-0.0009874	-0.000441579	-0.000724167	-0.00029564
6.32	-0.00105786	-0.000399832	-0.000982	-0.000439164	-0.000718833	-0.000293462
6.33	-0.00105343	-0.000398159	-0.000978	-0.000437375	-0.000717	-0.000292714
6.34	-0.001048	-0.000396107	-0.0009768	-0.000436838	-0.000715167	-0.000291966
6.35	-0.00103957	-0.000392921	-0.000976	-0.00043648	-0.0007125	-0.000290877
6.36	-0.00103157	-0.000389897	-0.0009712	-0.000434334	-0.000710667	-0.000290128
6.37	-0.00102586	-0.000387738	-0.0009658	-0.000431919	-0.000703	-0.000286999
6.38	-0.00102357	-0.000386874	-0.0009622	-0.000430309	-0.000699833	-0.000285706
6.39	-0.00102071	-0.000385794	-0.0009606	-0.000429593	-0.0006945	-0.000283528
6.4	-0.00101529	-0.000383742	-0.0009586	-0.000428699	-0.000690667	-0.000281963
6.41	-0.00100843	-0.00038115	-0.0009524	-0.000425926	-0.000688333	-0.000281011
6.42	-0.00100457	-0.000379692	-0.000947	-0.000423511	-0.000683333	-0.00027897
6.43	-0.000999429	-0.000377748	-0.0009432	-0.000421812	-0.000679833	-0.000277541
6.44	-0.000993143	-0.000375373	-0.0009402	-0.00042047	-0.000678167	-0.00027686
6.45	-0.000986571	-0.000372889	-0.0009364	-0.000418771	-0.000673667	-0.000275023
6.46	-0.00098	-0.000370405	-0.0009316	-0.000416624	-0.00067	-0.000273526
6.47	-0.000974429	-0.000368299	-0.0009272	-0.000414656	-0.000666167	-0.000271961
6.48	-0.000970571	-0.000366842	-0.000925	-0.000413673	-0.000664833	-0.000271417
6.49	-0.000967143	-0.000365546	-0.0009218	-0.000412241	-0.000661833	-0.000270192
6.5	-0.000962	-0.000363602	-0.000921	-0.000411884	-0.000658667	-0.0002689
6.51	-0.000958	-0.00036209	-0.0009194	-0.000411168	-0.000654	-0.000266994
6.52	-0.000953571	-0.000360416	-0.0009172	-0.000410184	-0.000648833	-0.000264885
6.53	-0.000950571	-0.000359282	-0.0009148	-0.000409111	-0.0006455	-0.000263524
6.54	-0.000946714	-0.000357824	-0.0009098	-0.000406875	-0.000643167	-0.000262572
6.55	-0.000943286	-0.000356528	-0.0009042	-0.000404371	-0.000641833	-0.000262027
6.56	-0.000936429	-0.000353937	-0.000899	-0.000402045	-0.000637833	-0.000260394
6.57	-0.000934143	-0.000353073	-0.0008942	-0.000399898	-0.000632833	-0.000258353
6.58	-0.000931429	-0.000352047	-0.0008928	-0.000399272	-0.000628667	-0.000256652
6.59	-0.000927571	-0.000350589	-0.0008914	-0.000398646	-0.000626167	-0.000255631
6.6	-0.000922857	-0.000348807	-0.000889	-0.000397573	-0.000622833	-0.000254271
6.61	-0.000916286	-0.000346323	-0.0008858	-0.000396142	-0.000621667	-0.000253794
6.62	-0.000915143	-0.000345891	-0.0008828	-0.0003948	-0.0006185	-0.000252502
6.63	-0.000910571	-0.000344164	-0.0008814	-0.000394174	-0.000616	-0.000251481
6.64	-0.000909143	-0.000343624	-0.0008776	-0.000392475	-0.000613167	-0.000250324
6.65	-0.000908	-0.000343192	-0.0008746	-0.000391133	-0.000608667	-0.000248487
6.66	-0.000903714	-0.000341572	-0.0008674	-0.000387913	-0.000606167	-0.000247467
6.67	-0.000900429	-0.00034033	-0.0008644	-0.000386571	-0.0006	-0.000244949
6.68	-0.000897571	-0.00033925	-0.0008614	-0.00038523	-0.000593167	-0.000242159
6.69	-0.000893286	-0.00033763	-0.0008584	-0.000383888	-0.0005905	-0.000241071
6.7	-0.000889143	-0.000336064	-0.0008556	-0.000382636	-0.000585333	-0.000238961
6.71	-0.000885143	-0.000334553	-0.000851	-0.000380579	-0.000582833	-0.000237941
6.72	-0.000882857	-0.000333689	-0.000847	-0.00037879	-0.0005795	-0.00023658
6.73	-0.000879429	-0.000332393	-0.0008432	-0.000377091	-0.000577833	-0.000235899
6.74	-0.000876	-0.000331097	-0.0008402	-0.000375749	-0.0005765	-0.000235355
6.75	-0.000872857	-0.000329909	-0.0008356	-0.000373692	-0.000573833	-0.000234266
6.76	-0.000869571	-0.000328667	-0.0008332	-0.000372618	-0.0005725	-0.000233722
6.77	-0.000865571	-0.000327155	-0.000831	-0.000371634	-0.000567667	-0.000231749
6.78	-0.000864	-0.000326561	-0.00083	-0.000371187	-0.0005625	-0.00022964
6.79	-0.000862286	-0.000325913	-0.0008266	-0.000369667	-0.000561333	-0.000229163
6.8	-0.000858429	-0.000324456	-0.0008226	-0.000367878	-0.000556833	-0.000227326
6.81	-0.000855286	-0.000323268	-0.0008156	-0.000364747	-0.000554167	-0.000226238
6.82	-0.000853571	-0.00032262	-0.000815	-0.000364479	-0.000549667	-0.0002244
6.83	-0.000850143	-0.000321324	-0.0008118	-0.000363048	-0.000547333	-0.000223448
6.84	-0.000848286	-0.000320622	-0.0008088	-0.000361706	-0.000546667	-0.000223176
6.85	-0.000844857	-0.000319326	-0.000806	-0.000360454	-0.000547167	-0.00022338
6.86	-0.000842	-0.000318246	-0.0008014	-0.000358397	-0.000546833	-0.000223244
6.87	-0.000840571	-0.000317706	-0.0007976	-0.000356698	-0.000542833	-0.000221611
6.88	-0.000838857	-0.000317058	-0.0007928	-0.000354551	-0.000539833	-0.000220386
6.89	-0.000838714	-0.000317004	-0.0007872	-0.000352047	-0.000537167	-0.000219297
6.9	-0.000833714	-0.000315114	-0.000783	-0.000350168	-0.000533167	-0.000217664
6.91	-0.000832143	-0.00031452	-0.0007756	-0.000346859	-0.000530667	-0.000216644
6.92	-0.000831286	-0.000314196	-0.0007752	-0.00034668	-0.000526167	-0.000214807
6.93	-0.000829571	-0.000313549	-0.0007714	-0.000344981	-0.000523667	-0.000213786
6.94	-0.000828571	-0.000313171	-0.0007698	-0.000344265	-0.000522833	-0.000213446
6.95	-0.000823571	-0.000311281	-0.000767	-0.000343013	-0.000520333	-0.000212425
6.96	-0.000818571	-0.000309391	-0.0007634	-0.000341403	-0.000518333	-0.000211609
6.97	-0.000814857	-0.000307987	-0.0007618	-0.000340687	-0.000515167	-0.000210316
6.98	-0.000813571	-0.000307501	-0.0007602	-0.000339972	-0.000511833	-0.000208955
6.99	-0.000812286	-0.000307015	-0.0007596	-0.000339703	-0.000507667	-0.000207254
7	-0.000810143	-0.000306205	-0.0007548	-0.000337557	-0.000505333	-0.000206301
7.01	-0.000807857	-0.000305341	-0.0007486	-0.000334784	-0.000502	-0.000204941
7.02	-0.000809	-0.000305773	-0.0007462	-0.000333711	-0.0004975	-0.000203104
7.03	-0.000807286	-0.000305125	-0.000744	-0.000332727	-0.000496333	-0.000202627
7.04	-0.000806857	-0.000304963	-0.0007432	-0.000332369	-0.000493333	-0.000201402
7.05	-0.000800857	-0.000302696	-0.0007416	-0.000331654	-0.000488167	-0.000199293
7.06	-0.000798429	-0.000301778	-0.0007404	-0.000331117	-0.0004875	-0.000199021
7.07	-0.000795857	-0.000300806	-0.0007372	-0.000329686	-0.000483667	-0.000197456
7.08	-0.000793143	-0.00029978	-0.0007334	-0.000327986	-0.000480333	-0.000196095
7.09	-0.000789714	-0.000298484	-0.000728	-0.000325571	-0.0004785	-0.000195347
7.1	-0.000786	-0.00029708	-0.000724	-0.000323783	-0.000476667	-0.000194598
7.11	-0.000782429	-0.00029573	-0.0007164	-0.000320384	-0.000474667	-0.000193782
7.12	-0.000782143	-0.000295622	-0.0007096	-0.000317343	-0.000470333	-0.000192013
7.13	-0.000781429	-0.000295352	-0.0007052	-0.000315375	-0.000469	-0.000191468
7.14	-0.000783143	-0.000296	-0.0007028	-0.000314302	-0.000465667	-0.000190108
7.15	-0.000782714	-0.000295838	-0.0007028	-0.000314302	-0.000462667	-0.000188883
7.16	-0.000778143	-0.00029411	-0.000699	-0.000312602	-0.000460667	-0.000188066
7.17	-0.000773	-0.000292167	-0.0006974	-0.000311887	-0.0004575	-0.000186774
7.18	-0.000769571	-0.000290871	-0.0006952	-0.000310903	-0.000455	-0.000185753
7.19	-0.000768429	-0.000290439	-0.0006928	-0.00030983	-0.000453833	-0.000185277
7.2	-0.000766857	-0.000289845	-0.0006896	-0.000308398	-0.00045	-0.000183712
7.21	-0.000762	-0.000288009	-0.0006844	-0.000306073	-0.000447333	-0.000182623
7.22	-0.000759429	-0.000287037	-0.0006792	-0.000303747	-0.000444	-0.000181262
7.23	-0.000757143	-0.000286173	-0.0006786	-0.000303479	-0.0004415	-0.000180242
7.24	-0.000757571	-0.000286335	-0.0006762	-0.000302406	-0.000439833	-0.000179561
7.25	-0.000755857	-0.000285687	-0.0006744	-0.000301601	-0.000436	-0.000177996
7.26	-0.000751571	-0.000284067	-0.00067	-0.000299633	-0.000435167	-0.000177656
7.27	-0.000748857	-0.000283041	-0.0006692	-0.000299275	-0.000434	-0.00017718
7.28	-0.000745143	-0.000281638	-0.0006676	-0.00029856	-0.000433	-0.000176772
7.29	-0.000742429	-0.000280612	-0.0006638	-0.00029686	-0.000431	-0.000175955
7.3	-0.000740286	-0.000279802	-0.0006608	-0.000295519	-0.000427667	-0.000174594
7.31	-0.000739143	-0.00027937	-0.0006592	-0.000294803	-0.000425333	-0.000173642
7.32	-0.000738143	-0.000278992	-0.0006584	-0.000294445	-0.000422	-0.000172281
7.33	-0.000735286	-0.000277912	-0.0006578	-0.000294177	-0.000421833	-0.000172213
7.34	-0.000734714	-0.000277696	-0.0006534	-0.000292209	-0.000419833	-0.000171396
7.35	-0.000732429	-0.000276832	-0.0006494	-0.000290421	-0.000415667	-0.000169695
7.36	-0.000728714	-0.000275428	-0.0006446	-0.000288274	-0.000412333	-0.000168334
7.37	-0.000724857	-0.00027397	-0.0006434	-0.000287737	-0.000409167	-0.000167042
7.38	-0.000720429	-0.000272296	-0.0006402	-0.000286306	-0.0004075	-0.000166361
7.39	-0.000717571	-0.000271217	-0.0006374	-0.000285054	-0.0004075	-0.000166361
7.4	-0.000717143	-0.000271055	-0.000635	-0.000283981	-0.000403	-0.000164524
7.41	-0.000716571	-0.000270839	-0.000632	-0.000282639	-0.000401	-0.000163708
7.42	-0.000714	-0.000269867	-0.0006304	-0.000281923	-0.000397833	-0.000162415
7.43	-0.000710143	-0.000268409	-0.0006304	-0.000281923	-0.000392833	-0.000160374
7.44	-0.000706857	-0.000267167	-0.0006296	-0.000281566	-0.000390167	-0.000159285
7.45	-0.000705286	-0.000266573	-0.0006264	-0.000280135	-0.000388167	-0.000158468
7.46	-0.000703	-0.000265709	-0.0006244	-0.00027924	-0.000387	-0.000157992
7.47	-0.000697571	-0.000263657	-0.0006226	-0.000278435	-0.000384333	-0.000156903
7.48	-0.000696	-0.000263063	-0.000622	-0.000278167	-0.000384	-0.000156767
7.49	-0.000696	-0.000263063	-0.0006204	-0.000277451	-0.0003815	-0.000155747
7.5	-0.000696	-0.000263063	-0.0006188	-0.000276736	-0.0003775	-0.000154114
7.51	-0.000692571	-0.000261767	-0.0006164	-0.000275662	-0.000376833	-0.000153842
7.52	-0.000689	-0.000260418	-0.0006144	-0.000274768	-0.000375	-0.000153093
7.53	-0.000685143	-0.00025896	-0.000613	-0.000274142	-0.000372333	-0.000152004
7.54	-0.000683429	-0.000258312	-0.0006106	-0.000273069	-0.000371	-0.00015146
7.55	-0.000680857	-0.00025734	-0.0006066	-0.00027128	-0.000371	-0.00015146
7.56	-0.000679286	-0.000256746	-0.0006028	-0.00026958	-0.000369667	-0.000150916
7.57	-0.000676286	-0.000255612	-0.0006006	-0.000268596	-0.000368	-0.000150235
7.58	-0.000672571	-0.000254208	-0.0005968	-0.000266897	-0.000367833	-0.000150167
7.59	-0.000668857	-0.000252804	-0.000593	-0.000265198	-0.000367833	-0.000150167
7.6	-0.000663857	-0.000250914	-0.00059	-0.000263856	-0.000367833	-0.000150167
7.61	-0.00066	-0.000249457	-0.0005862	-0.000262157	-0.0003685	-0.000150439
7.62	-0.000656571	-0.000248161	-0.0005824	-0.000260457	-0.000371167	-0.000151528
7.63	-0.000654571	-0.000247405	-0.00058	-0.000259384	-0.000371667	-0.000151732
7.64	-0.000652571	-0.000246649	-0.0005756	-0.000257416	-0.0003705	-0.000151256
7.65	-0.000650429	-0.000245839	-0.0005716	-0.000255627	-0.000369167	-0.000150712
7.66	-0.000647143	-0.000244597	-0.0005654	-0.000252855	-0.000367167	-0.000149895
7.67	-0.000644857	-0.000243733	-0.0005616	-0.000251155	-0.000363333	-0.00014833
7.68	-0.000644286	-0.000243517	-0.0005586	-0.000249814	-0.000363333	-0.00014833
7.69	-0.000639857	-0.000241843	-0.0005558	-0.000248561	-0.000367167	-0.000149895
7.7	-0.000636571	-0.000240601	-0.0005542	-0.000247846	-0.000371	-0.00015146
7.71	-0.000632286	-0.000238982	-0.0005494	-0.000245699	-0.000372833	-0.000152209
7.72	-0.000629571	-0.000237956	-0.0005494	-0.000245699	-0.000372833	-0.000152209
7.73	-0.000626286	-0.000236714	-0.0005488	-0.000245431	-0.0003735	-0.000152481
7.74	-0.000623571	-0.000235688	-0.0005464	-0.000244358	-0.000371	-0.00015146
7.75	-0.000620286	-0.000234446	-0.0005426	-0.000242658	-0.000368667	-0.000150508
7.76	-0.000616286	-0.000232934	-0.0005388	-0.000240959	-0.000366833	-0.000149759
7.77	-0.000613143	-0.000231746	-0.000539	-0.000241048	-0.000366	-0.000149419
7.78	-0.000612571	-0.00023153	-0.0005374	-0.000240333	-0.000364667	-0.000148875
7.79	-0.000611571	-0.000231152	-0.0005352	-0.000239349	-0.000363333	-0.00014833
7.8	-0.000609429	-0.000230342	-0.0005326	-0.000238186	-0.000362167	-0.000147854
7.81	-0.000606714	-0.000229316	-0.000528	-0.000236129	-0.0003595	-0.000146765
7.82	-0.000604571	-0.000228507	-0.0005264	-0.000235413	-0.000357667	-0.000146017
7.83	-0.000603429	-0.000228075	-0.0005264	-0.000235413	-0.000356	-0.000145336
7.84	-0.000602286	-0.000227643	-0.0005234	-0.000234072	-0.000354667	-0.000144792
7.85	-0.000600571	-0.000226995	-0.0005206	-0.000232819	-0.000352833	-0.000144044
7.86	-0.000600143	-0.000226833	-0.0005174	-0.000231388	-0.0003495	-0.000142683
7.87	-0.0006	-0.000226779	-0.000516	-0.000230762	-0.0003475	-0.000141866
7.88	-0.000600286	-0.000226887	-0.0005164	-0.000230941	-0.000348167	-0.000142138
7.89	-0.000598143	-0.000226077	-0.000515	-0.000230315	-0.0003495	-0.000142683
7.9	-0.000594143	-0.000224565	-0.0005122	-0.000229063	-0.000346833	-0.000141594
7.91	-0.000589714	-0.000222891	-0.0005076	-0.000227006	-0.000346167	-0.000141322
7.92	-0.000585143	-0.000221163	-0.0005076	-0.000227006	-0.0003435	-0.000140233
7.93	-0.000583143	-0.000220407	-0.0005068	-0.000226648	-0.000341	-0.000139213
7.94	-0.000582857	-0.000220299	-0.0005044	-0.000225575	-0.000339167	-0.000138464
7.95	-0.000580571	-0.000219435	-0.0005044	-0.000225575	-0.000336333	-0.000137308
7.96	-0.000579429	-0.000219003	-0.0005006	-0.000223875	-0.000334333	-0.000136491
7.97	-0.000577143	-0.000218139	-0.0004968	-0.000222176	-0.000332833	-0.000135879
7.98	-0.000576714	-0.000217978	-0.0004952	-0.00022146	-0.000333	-0.000135947
7.99	-0.000576714	-0.000217978	-0.0004924	-0.000220208	-0.000332333	-0.000135675
8	-0.000574571	-0.000217168	-0.0004894	-0.000218866	-0.0003305	-0.000134926
8.01	-0.000574143	-0.000217006	-0.000487	-0.000217793	-0.000329833	-0.000134654
8.02	-0.000572571	-0.000216412	-0.0004816	-0.000215378	-0.000327833	-0.000133837
8.03	-0.000570857	-0.000215764	-0.0004786	-0.000214036	-0.000324667	-0.000132545
8.04	-0.000568429	-0.000214846	-0.0004748	-0.000212337	-0.000322667	-0.000131728
8.05	-0.000565286	-0.000213658	-0.0004708	-0.000210548	-0.000318833	-0.000130163
8.06	-0.000561857	-0.000212362	-0.0004654	-0.000208133	-0.000317	-0.000129415
8.07	-0.000559714	-0.000211552	-0.0004654	-0.000208133	-0.000316333	-0.000129143
8.08	-0.000555286	-0.000209878	-0.000463	-0.00020706	-0.000315833	-0.000128938
8.09	-0.000553571	-0.00020923	-0.0004608	-0.000206076	-0.000317167	-0.000129483
8.1	-0.000552143	-0.00020869	-0.00046	-0.000205718	-0.000316333	-0.000129143
8.11	-0.000550571	-0.000208096	-0.0004586	-0.000205092	-0.000317167	-0.000129483
8.12	-0.000550429	-0.000208042	-0.000458	-0.000204824	-0.000315167	-0.000128666
8.13	-0.000549286	-0.00020761	-0.000458	-0.000204824	-0.000312667	-0.000127646
8.14	-0.000547429	-0.000206909	-0.000457	-0.000204377	-0.000309333	-0.000126285
8.15	-0.000544714	-0.000205883	-0.0004526	-0.000202409	-0.000308333	-0.000125877
8.16	-0.000540286	-0.000204209	-0.0004482	-0.000200441	-0.000308667	-0.000126013
8.17	-0.000539143	-0.000203777	-0.0004428	-0.000198026	-0.000309333	-0.000126285
8.18	-0.000536429	-0.000202751	-0.0004412	-0.000197311	-0.000308667	-0.000126013
8.19	-0.000534714	-0.000202103	-0.0004388	-0.000196237	-0.000308667	-0.000126013
8.2	-0.000533143	-0.000201509	-0.000438	-0.00019588	-0.000307833	-0.000125672
8.21	-0.000530286	-0.000200429	-0.0004382	-0.000195969	-0.0003075	-0.000125536
8.22	-0.000528143	-0.000199619	-0.0004358	-0.000194896	-0.0003055	-0.00012472
8.23	-0.000526571	-0.000199025	-0.0004326	-0.000193465	-0.000303667	-0.000123971
8.24	-0.000526571	-0.000199025	-0.0004304	-0.000192481	-0.000302	-0.000123291
8.25	-0.000523857	-0.000197999	-0.0004282	-0.000191497	-0.0003	-0.000122474
8.26	-0.000522714	-0.000197567	-0.000426	-0.000190513	-0.000301	-0.000122883
8.27	-0.000520571	-0.000196758	-0.0004236	-0.00018944	-0.000298333	-0.000121794
8.28	-0.000518571	-0.000196002	-0.0004212	-0.000188366	-0.000299167	-0.000122134
8.29	-0.000516857	-0.000195354	-0.0004174	-0.000186667	-0.000299167	-0.000122134
8.3	-0.000514286	-0.000194382	-0.0004152	-0.000185683	-0.000297333	-0.000121386
8.31	-0.000512	-0.000193518	-0.0004112	-0.000183894	-0.000296	-0.000120841
8.32	-0.000510286	-0.00019287	-0.0004092	-0.000183	-0.000293333	-0.000119753
8.33	-0.000508	-0.000192006	-0.0004062	-0.000181658	-0.0002915	-0.000119004
8.34	-0.000504286	-0.000190602	-0.0004054	-0.0001813	-0.000289	-0.000117984
8.35	-0.000502143	-0.000189792	-0.000403	-0.000180227	-0.000285167	-0.000116419
8.36	-0.000500429	-0.000189144	-0.0003992	-0.000178528	-0.000283833	-0.000115874
8.37	-0.000499857	-0.000188928	-0.0003992	-0.000178528	-0.00028	-0.00011431
8.38	-0.000501571	-0.000189576	-0.0003994	-0.000178617	-0.000277833	-0.000113425
8.39	-0.000499143	-0.000188658	-0.0003986	-0.000178259	-0.000274	-0.00011186
8.4	-0.000498143	-0.00018828	-0.0003978	-0.000177902	-0.000273333	-0.000111588
8.41	-0.000497714	-0.000188118	-0.0003948	-0.00017656	-0.000273167	-0.00011152
8.42	-0.000497571	-0.000188064	-0.0003944	-0.000176381	-0.000273833	-0.000111792
8.43	-0.000498714	-0.000188496	-0.0003952	-0.000176739	-0.000274333	-0.000111996
8.44	-0.000498857	-0.00018855	-0.0003938	-0.000176113	-0.000273667	-0.000111724
8.45	-0.000495571	-0.000187308	-0.0003916	-0.000175129	-0.000273667	-0.000111724
8.46	-0.000492714	-0.000186228	-0.0003884	-0.000173698	-0.000273667	-0.000111724
8.47	-0.000489	-0.000184825	-0.0003862	-0.000172714	-0.0002725	-0.000111248
8.48	-0.000486143	-0.000183745	-0.0003854	-0.000172356	-0.000271333	-0.000110771
8.49	-0.000486	-0.000183691	-0.000384	-0.00017173	-0.0002705	-0.000110431
8.5	-0.000484286	-0.000183043	-0.000381	-0.000170388	-0.000268667	-0.000109683
8.51	-0.000481857	-0.000182125	-0.0003794	-0.000169673	-0.000266833	-0.000108934
8.52	-0.000479571	-0.000181261	-0.000377	-0.0001686	-0.000262167	-0.000107029
8.53	-0.000480143	-0.000181477	-0.0003748	-0.000167616	-0.000259833	-0.000106077
8.54	-0.000477571	-0.000180505	-0.0003732	-0.0001669	-0.000257333	-0.000105056
8.55	-0.000476714	-0.000180181	-0.0003734	-0.00016699	-0.000256	-0.000104512
8.56	-0.000474714	-0.000179425	-0.000371	-0.000165916	-0.000256667	-0.000104784
8.57	-0.000471857	-0.000178345	-0.000367	-0.000164127	-0.000258667	-0.0001056
8.58	-0.000469286	-0.000177373	-0.000364	-0.000162786	-0.0002605	-0.000106349
8.59	-0.000468143	-0.000176941	-0.0003632	-0.000162428	-0.000257833	-0.00010526
8.6	-0.000465429	-0.000175915	-0.000365	-0.000163233	-0.000257167	-0.000104988
8.61	-0.000465	-0.000175753	-0.0003632	-0.000162428	-0.000256667	-0.000104784
8.62	-0.000463857	-0.000175322	-0.0003642	-0.000162875	-0.000253333	-0.000103423
8.63	-0.000462143	-0.000174674	-0.000361	-0.000161444	-0.000252	-0.000102879
8.64	-0.000462286	-0.000174728	-0.0003602	-0.000161086	-0.000250333	-0.000102198
8.65	-0.000461857	-0.000174566	-0.0003596	-0.000160818	-0.0002495	-0.000101858
8.66	-0.000461286	-0.00017435	-0.0003566	-0.000159476	-0.000249	-0.000101654
8.67	-0.000459571	-0.000173702	-0.0003534	-0.000158045	-0.000247667	-0.000101109
8.68	-0.000457571	-0.000172946	-0.000351	-0.000156972	-0.000246333	-0.000100565
8.69	-0.000454857	-0.00017192	-0.0003472	-0.000155273	-0.0002445	-9.98167e-05
8.7	-0.000450286	-0.000170192	-0.0003456	-0.000154557	-0.000243833	-9.95445e-05
8.71	-0.000448	-0.000169328	-0.0003458	-0.000154646	-0.000243333	-9.93404e-05
8.72	-0.000447429	-0.000169112	-0.000346	-0.000154736	-0.000242667	-9.90683e-05
8.73	-0.000446286	-0.00016868	-0.000346	-0.000154736	-0.0002445	-9.98167e-05
8.74	-0.000445857	-0.000168518	-0.0003428	-0.000153305	-0.000245167	-0.000100089
8.75	-0.000444143	-0.00016787	-0.0003422	-0.000153036	-0.000244	-9.96126e-05
8.76	-0.000441714	-0.000166952	-0.0003366	-0.000150532	-0.000244	-9.96126e-05
8.77	-0.000440429	-0.000166466	-0.0003328	-0.000148833	-0.000240667	-9.82518e-05
8.78	-0.000438714	-0.000165818	-0.0003322	-0.000148564	-0.0002395	-9.77755e-05
8.79	-0.000436429	-0.000164954	-0.0003314	-0.000148207	-0.000238833	-9.75033e-05
8.8	-0.000437571	-0.000165386	-0.000329	-0.000147133	-0.000238833	-9.75033e-05
8.81	-0.000437714	-0.00016544	-0.0003254	-0.000145523	-0.000238833	-9.75033e-05
8.82	-0.000436	-0.000164793	-0.0003246	-0.000145166	-0.0002385	-9.73672e-05
8.83	-0.000435429	-0.000164577	-0.0003238	-0.000144808	-0.000235667	-9.62105e-05
8.84	-0.000434	-0.000164037	-0.0003238	-0.000144808	-0.000233	-9.51219e-05
8.85	-0.000431286	-0.000163011	-0.0003252	-0.000145434	-0.000229167	-9.35569e-05
8.86	-0.000430714	-0.000162795	-0.0003236	-0.000144718	-0.0002305	-9.41012e-05
8.87	-0.000429	-0.000162147	-0.0003244	-0.000145076	-0.000231833	-9.46456e-05
8.88	-0.000425714	-0.000160905	-0.0003228	-0.000144361	-0.00023	-9.38971e-05
8.89	-0.000424714	-0.000160527	-0.0003212	-0.000143645	-0.00023	-9.38971e-05
8.9	-0.000424714	-0.000160527	-0.0003206	-0.000143377	-0.0002295	-9.3693e-05
8.91	-0.000425286	-0.000160743	-0.0003184	-0.000142393	-0.000227667	-9.29445e-05
8.92	-0.000424714	-0.000160527	-0.0003176	-0.000142035	-0.000226333	-9.24002e-05
8.93	-0.000421857	-0.000159447	-0.0003154	-0.000141051	-0.000225	-9.18559e-05
8.94	-0.000421857	-0.000159447	-0.0003152	-0.000140962	-0.000225	-9.18559e-05
8.95	-0.000419571	-0.000158583	-0.000316	-0.000141319	-0.000226833	-9.26043e-05
8.96	-0.000417286	-0.000157719	-0.000315	-0.000140872	-0.0002275	-9.28765e-05
8.97	-0.000416143	-0.000157287	-0.0003116	-0.000139352	-0.000225667	-9.2128e-05
8.98	-0.000414429	-0.000156639	-0.0003092	-0.000138278	-0.000223667	-9.13115e-05
8.99	-0.000414429	-0.000156639	-0.0003084	-0.000137921	-0.000223667	-9.13115e-05
9	-0.000413143	-0.000156153	-0.0003084	-0.000137921	-0.000224333	-9.15837e-05
9.01	-0.000414286	-0.000156585	-0.0003068	-0.000137205	-0.000224333	-9.15837e-05
9.02	-0.000413143	-0.000156153	-0.0003048	-0.000136311	-0.000224333	-9.15837e-05
9.03	-0.000414143	-0.000156531	-0.0003026	-0.000135327	-0.000223	-9.10394e-05
9.04	-0.000418143	-0.000158043	-0.0002994	-0.000133896	-0.000219667	-8.96785e-05
9.05	-0.000419286	-0.000158475	-0.0002972	-0.000132912	-0.000216333	-8.83177e-05
9.06	-0.000421	-0.000159123	-0.0002956	-0.000132196	-0.000214667	-8.76373e-05
9.07	-0.000421	-0.000159123	-0.0002924	-0.000130765	-0.000213333	-8.7093e-05
9.08	-0.000419286	-0.000158475	-0.0002916	-0.000130407	-0.000213333	-8.7093e-05
9.09	-0.000419143	-0.000158421	-0.0002938	-0.000131391	-0.000211667	-8.64126e-05
9.1	-0.000415857	-0.000157179	-0.000293	-0.000131034	-0.000212333	-8.66847e-05
9.11	-0.000417286	-0.000157719	-0.0002924	-0.000130765	-0.000211	-8.61404e-05
9.12	-0.000417429	-0.000157773	-0.0002916	-0.000130407	-0.000209667	-8.55961e-05
9.13	-0.000417857	-0.000157935	-0.0002892	-0.000129334	-0.0002095	-8.5528e-05
9.14	-0.000417857	-0.000157935	-0.0002862	-0.000127993	-0.000210167	-8.58002e-05
9.15	-0.000415571	-0.000157071	-0.000285	-0.000127456	-0.000210667	-8.60043e-05
9.16	-0.000414	-0.000156477	-0.0002802	-0.000125309	-0.000213333	-8.7093e-05
9.17	-0.000413	-0.000156099	-0.0002786	-0.000124594	-0.000214	-8.73651e-05
9.18	-0.000413143	-0.000156153	-0.0002774	-0.000124057	-0.000213333	-8.7093e-05
9.19	-0.000413143	-0.000156153	-0.0002772	-0.000123968	-0.0002115	-8.63445e-05
9.2	-0.000411571	-0.000155559	-0.000278	-0.000124325	-0.000210167	-8.58002e-05
9.21	-0.000412143	-0.000155775	-0.0002786	-0.000124594	-0.000210167	-8.58002e-05
9.22	-0.000411	-0.000155343	-0.0002778	-0.000124236	-0.000208333	-8.50517e-05
9.23	-0.000410429	-0.000155127	-0.0002778	-0.000124236	-0.000205833	-8.40311e-05
9.24	-0.000409857	-0.000154911	-0.000277	-0.000123878	-0.0002045	-8.34868e-05
9.25	-0.000408857	-0.000154533	-0.0002756	-0.000123252	-0.000203167	-8.29424e-05
9.26	-0.000410571	-0.000155181	-0.0002732	-0.000122179	-0.0002	-8.16497e-05
9.27	-0.000410857	-0.000155289	-0.0002732	-0.000122179	-0.000196667	-8.02888e-05
9.28	-0.000412143	-0.000155775	-0.0002718	-0.000121553	-0.000194833	-7.95404e-05
9.29	-0.000412	-0.000155721	-0.0002728	-0.000122	-0.000194833	-7.95404e-05
9.3	-0.000408429	-0.000154371	-0.0002704	-0.000120927	-0.000196667	-8.02888e-05
9.31	-0.000407286	-0.00015394	-0.0002648	-0.000118422	-0.0001975	-8.0629e-05
9.32	-0.000405857	-0.0001534	-0.000264	-0.000118064	-0.0001975	-8.0629e-05
9.33	-0.000404714	-0.000152968	-0.0002648	-0.000118422	-0.000196333	-8.01527e-05
9.34	-0.000402571	-0.000152158	-0.0002648	-0.000118422	-0.000194333	-7.93363e-05
9.35	-0.000400857	-0.00015151	-0.0002664	-0.000119138	-0.000192833	-7.87239e-05
9.36	-0.000400286	-0.000151294	-0.0002648	-0.000118422	-0.000194667	-7.94723e-05
9.37	-0.000398	-0.00015043	-0.000264	-0.000118064	-0.000196667	-8.02888e-05
9.38	-0.000398	-0.00015043	-0.0002616	-0.000116991	-0.000196833	-8.03569e-05
9.39	-0.000398571	-0.000150646	-0.0002594	-0.000116007	-0.000196833	-8.03569e-05
9.4	-0.000396286	-0.000149782	-0.000257	-0.000114934	-0.0001935	-7.8996e-05
9.41	-0.000395714	-0.000149566	-0.0002536	-0.000113413	-0.000192333	-7.85198e-05
9.42	-0.000395714	-0.000149566	-0.0002506	-0.000112072	-0.000191167	-7.80435e-05
9.43	-0.000395857	-0.00014962	-0.000249	-0.000111356	-0.000187333	-7.64785e-05
9.44	-0.000397	-0.000150052	-0.0002484	-0.000111088	-0.0001835	-7.49136e-05
9.45	-0.000394	-0.000148918	-0.0002482	-0.000110998	-0.000182	-7.43012e-05
9.46	-0.000391857	-0.000148108	-0.0002442	-0.00010921	-0.000182	-7.43012e-05
9.47	-0.000390286	-0.000147514	-0.0002434	-0.000108852	-0.000182167	-7.43692e-05
9.48	-0.000389286	-0.000147136	-0.0002434	-0.000108852	-0.000182167	-7.43692e-05
9.49	-0.000388714	-0.00014692	-0.000241	-0.000107778	-0.000180833	-7.38249e-05
9.5	-0.000387143	-0.000146326	-0.0002426	-0.000108494	-0.000179667	-7.33486e-05
9.51	-0.000389286	-0.000147136	-0.0002412	-0.000107868	-0.000178333	-7.28043e-05
9.52	-0.000388143	-0.000146704	-0.0002396	-0.000107152	-0.000175667	-7.17156e-05
9.53	-0.000387571	-0.000146488	-0.0002388	-0.000106795	-0.0001745	-7.12393e-05
9.54	-0.000386143	-0.000145948	-0.0002374	-0.000106169	-0.000175167	-7.15115e-05
9.55	-0.000385571	-0.000145732	-0.0002398	-0.000107242	-0.000175833	-7.17837e-05
9.56	-0.000383286	-0.000144868	-0.000239	-0.000106884	-0.000175333	-7.15795e-05
9.57	-0.000384429	-0.0001453	-0.0002384	-0.000106616	-0.000172167	-7.02867e-05
9.58	-0.000386714	-0.000146164	-0.0002376	-0.000106258	-0.000168833	-6.89259e-05
9.59	-0.000386571	-0.00014611	-0.0002368	-0.0001059	-0.000167833	-6.85177e-05
9.6	-0.000387714	-0.000146542	-0.0002376	-0.000106258	-0.000171	-6.98105e-05
9.61	-0.000386429	-0.000146056	-0.000236	-0.000105542	-0.000171667	-7.00826e-05
9.62	-0.000384714	-0.000145408	-0.0002336	-0.000104469	-0.000174	-7.10352e-05
9.63	-0.000382571	-0.000144598	-0.000232	-0.000103754	-0.000172167	-7.02867e-05
9.64	-0.000380857	-0.00014395	-0.0002296	-0.00010268	-0.000172833	-7.05589e-05
9.65	-0.000377714	-0.000142763	-0.0002298	-0.00010277	-0.0001715	-7.00146e-05
9.66	-0.000377857	-0.000142817	-0.0002292	-0.000102501	-0.0001695	-6.91981e-05
9.67	-0.000377714	-0.000142763	-0.0002292	-0.000102501	-0.000169	-6.8994e-05
9.68	-0.000378429	-0.000143033	-0.000229	-0.000102412	-0.00017	-6.94022e-05
9.69	-0.000377286	-0.000142601	-0.000229	-0.000102412	-0.00017	-6.94022e-05
9.7	-0.000377714	-0.000142763	-0.0002268	-0.000101428	-0.000168167	-6.86538e-05
9.71	-0.000377143	-0.000142547	-0.0002252	-0.000100713	-0.0001695	-6.91981e-05
9.72	-0.000376143	-0.000142169	-0.0002236	-9.9997e-05	-0.000168333	-6.87218e-05
9.73	-0.000372429	-0.000140765	-0.000222	-9.92814e-05	-0.000169	-6.8994e-05
9.74	-0.000369571	-0.000139685	-0.0002236	-9.9997e-05	-0.000168333	-6.87218e-05
9.75	-0.000366143	-0.000138389	-0.0002214	-9.90131e-05	-0.000168833	-6.89259e-05
9.76	-0.000365143	-0.000138011	-0.0002198	-9.82975e-05	-0.0001695	-6.91981e-05
9.77	-0.000364143	-0.000137633	-0.0002174	-9.72242e-05	-0.000168333	-6.87218e-05
9.78	-0.000364714	-0.000137849	-0.0002166	-9.68665e-05	-0.000166333	-6.79053e-05
9.79	-0.000362286	-0.000136931	-0.0002174	-9.72242e-05	-0.000164333	-6.70888e-05
9.8	-0.000359286	-0.000135797	-0.0002174	-9.72242e-05	-0.000163167	-6.66125e-05
9.81	-0.000358143	-0.000135365	-0.0002168	-9.69559e-05	-0.000163833	-6.68847e-05
9.82	-0.000358143	-0.000135365	-0.0002152	-9.62404e-05	-0.000165167	-6.7429e-05
9.83	-0.000359286	-0.000135797	-0.000216	-9.65981e-05	-0.0001645	-6.71568e-05
9.84	-0.000357429	-0.000135095	-0.0002152	-9.62404e-05	-0.000160667	-6.55919e-05
9.85	-0.000357	-0.000134933	-0.0002146	-9.5972e-05	-0.000160667	-6.55919e-05
9.86	-0.000354714	-0.000134069	-0.0002162	-9.66876e-05	-0.000161333	-6.58641e-05
9.87	-0.000354714	-0.000134069	-0.0002154	-9.63298e-05	-0.00016	-6.53197e-05
9.88	-0.000353714	-0.000133691	-0.000213	-9.52565e-05	-0.000157333	-6.42311e-05
9.89	-0.000352	-0.000133043	-0.0002108	-9.42726e-05	-0.000154667	-6.31424e-05
9.9	-0.000350571	-0.000132504	-0.0002084	-9.31993e-05	-0.000153	-6.2462e-05
9.91	-0.000351714	-0.000132936	-0.0002054	-9.18577e-05	-0.000151	-6.16455e-05
9.92	-0.000352571	-0.000133259	-0.000207	-9.25732e-05	-0.000151667	-6.19177e-05
9.93	-0.000352571	-0.000133259	-0.0002078	-9.2931e-05	-0.000151167	-6.17135e-05
9.94	-0.000353	-0.000133421	-0.0002076	-9.28415e-05	-0.000149167	-6.0897e-05
9.95	-0.000352571	-0.000133259	-0.0002068	-9.24838e-05	-0.000147833	-6.03527e-05
9.96	-0.000353143	-0.000133475	-0.0002076	-9.28415e-05	-0.000146	-5.96043e-05
9.97	-0.000352143	-0.000133097	-0.0002086	-9.32888e-05	-0.000144167	-5.88558e-05
9.98	-0.000351571	-0.000132882	-0.000207	-9.25732e-05	-0.000144667	-5.90599e-05
9.99	-0.00035	-0.000132288	-0.0002078	-9.2931e-05	-0.000143	-5.83795e-05
10	-0.000346286	-0.000130884	-0.0002092	-9.35571e-05	-0.000142833	-5.83115e-05
10.01	-0.000343429	-0.000129804	-0.0002078	-9.2931e-05	-0.000141	-5.7563e-05
10.02	-0.000342286	-0.000129372	-0.0002078	-9.2931e-05	-0.000138333	-5.64743e-05
10.03	-0.000341286	-0.000128994	-0.0002046	-9.14999e-05	-0.000137667	-5.62022e-05
10.04	-0.000341286	-0.000128994	-0.0002038	-9.11421e-05	-0.000137667	-5.62022e-05
10.05	-0.000339714	-0.0001284	-0.0002038	-9.11421e-05	-0.000137833	-5.62702e-05
10.06	-0.000338143	-0.000127806	-0.000203	-9.07844e-05	-0.0001365	-5.57259e-05
10.07	-0.000336429	-0.000127158	-0.000201	-8.98899e-05	-0.000134	-5.47053e-05
10.08	-0.000334714	-0.00012651	-0.0001986	-8.88166e-05	-0.000134	-5.47053e-05
10.09	-0.000333286	-0.00012597	-0.000198	-8.85483e-05	-0.000135333	-5.52496e-05
10.1	-0.000332714	-0.000125754	-0.000198	-8.85483e-05	-0.000134	-5.47053e-05
10.11	-0.000331571	-0.000125322	-0.0001986	-8.88166e-05	-0.000134	-5.47053e-05
10.12	-0.000331143	-0.00012516	-0.0001986	-8.88166e-05	-0.000132167	-5.39568e-05
10.13	-0.00033	-0.000124728	-0.0002	-8.94427e-05	-0.000129667	-5.29362e-05
10.14	-0.000326571	-0.000123432	-0.0002014	-9.00688e-05	-0.000127667	-5.21197e-05
10.15	-0.000326143	-0.00012327	-0.0002006	-8.9711e-05	-0.000126333	-5.15754e-05
10.16	-0.000323286	-0.000122191	-0.000203	-9.07844e-05	-0.000126333	-5.15754e-05
10.17	-0.000322143	-0.000121759	-0.0002062	-9.22154e-05	-0.000128333	-5.23919e-05
10.18	-0.000320429	-0.000121111	-0.0002062	-9.22154e-05	-0.000127667	-5.21197e-05
10.19	-0.000318286	-0.000120301	-0.0002062	-9.22154e-05	-0.000127	-5.18475e-05
10.2	-0.000317429	-0.000119977	-0.0002046	-9.14999e-05	-0.000125	-5.1031e-05
10.21	-0.000317857	-0.000120139	-0.0002022	-9.04266e-05	-0.000123	-5.02145e-05
10.22	-0.000317286	-0.000119923	-0.0001984	-8.87272e-05	-0.000122	-4.98063e-05
10.23	-0.000317	-0.000119815	-0.0002	-8.94427e-05	-0.000121833	-4.97383e-05
10.24	-0.000317	-0.000119815	-0.0001992	-8.90849e-05	-0.000121833	-4.97383e-05
10.25	-0.000314143	-0.000118735	-0.0001976	-8.83694e-05	-0.000123667	-5.04867e-05
10.26	-0.000314143	-0.000118735	-0.000197	-8.81011e-05	-0.000123667	-5.04867e-05
10.27	-0.000312857	-0.000118249	-0.0001946	-8.70278e-05	-0.000123667	-5.04867e-05
10.28	-0.000311286	-0.000117655	-0.0001946	-8.70278e-05	-0.000124167	-5.06908e-05
10.29	-0.000309	-0.000116791	-0.0001938	-8.667e-05	-0.000123167	-5.02826e-05
10.3	-0.000307	-0.000116035	-0.0001946	-8.70278e-05	-0.000122333	-4.99424e-05
10.31	-0.000304714	-0.000115171	-0.0001938	-8.667e-05	-0.0001205	-4.91939e-05
10.32	-0.000303571	-0.000114739	-0.0001956	-8.7475e-05	-0.0001205	-4.91939e-05
10.33	-0.000301286	-0.000113875	-0.0001962	-8.77433e-05	-0.000118667	-4.84455e-05
10.34	-0.000299714	-0.000113281	-0.0001962	-8.77433e-05	-0.000116667	-4.7629e-05
10.35	-0.000299714	-0.000113281	-0.000196	-8.76539e-05	-0.000117333	-4.79011e-05
10.36	-0.000297571	-0.000112471	-0.0001938	-8.667e-05	-0.000118	-4.81733e-05
10.37	-0.000298143	-0.000112687	-0.0001938	-8.667e-05	-0.0001155	-4.71527e-05
10.38	-0.000297	-0.000112255	-0.000194	-8.67594e-05	-0.000114833	-4.68805e-05
10.39	-0.000294286	-0.00011123	-0.000194	-8.67594e-05	-0.000116167	-4.74248e-05
10.4	-0.000292571	-0.000110582	-0.0001938	-8.667e-05	-0.000116167	-4.74248e-05
10.41	-0.000289857	-0.000109556	-0.0001952	-8.72961e-05	-0.000115	-4.69486e-05
10.42	-0.000288143	-0.000108908	-0.000194	-8.67594e-05	-0.000115	-4.69486e-05
10.43	-0.000286714	-0.000108368	-0.0001938	-8.667e-05	-0.000113667	-4.64042e-05
10.44	-0.000287286	-0.000108584	-0.0001924	-8.60439e-05	-0.000114333	-4.66764e-05
10.45	-0.000285286	-0.000107828	-0.0001938	-8.667e-05	-0.000112333	-4.58599e-05
10.46	-0.000284714	-0.000107612	-0.0001938	-8.667e-05	-0.000111	-4.53156e-05
10.47	-0.000285286	-0.000107828	-0.000193	-8.63122e-05	-0.000112167	-4.57918e-05
10.48	-0.000284143	-0.000107396	-0.000194	-8.67594e-05	-0.000109833	-4.48393e-05
10.49	-0.000283	-0.000106964	-0.0001948	-8.71172e-05	-0.000104	-4.24578e-05
10.5	-0.000283571	-0.00010718	-0.0001968	-8.80116e-05	-0.000102	-4.16413e-05
10.51	-0.000281286	-0.000106316	-0.0001976	-8.83694e-05	-0.000102	-4.16413e-05
10.52	-0.000282	-0.000106586	-0.0001984	-8.87272e-05	-0.000102167	-4.17094e-05
10.53	-0.000281429	-0.00010637	-0.0001992	-8.90849e-05	-0.000102167	-4.17094e-05
10.54	-0.000280857	-0.000106154	-0.0001984	-8.87272e-05	-0.000102833	-4.19815e-05
10.55	-0.000277571	-0.000104912	-0.000198	-8.85483e-05	-0.000104667	-4.273e-05
10.56	-0.000275143	-0.000103994	-0.0001948	-8.71172e-05	-0.000103333	-4.21857e-05
10.57	-0.000274714	-0.000103832	-0.0001948	-8.71172e-05	-0.000102667	-4.19135e-05
10.58	-0.000274286	-0.00010367	-0.000194	-8.67594e-05	-0.000102667	-4.19135e-05
10.59	-0.000273714	-0.000103454	-0.0001932	-8.64017e-05	-0.000103333	-4.21857e-05
10.6	-0.000271143	-0.000102482	-0.0001954	-8.73855e-05	-0.000100667	-4.1097e-05
10.61	-0.000270571	-0.000102266	-0.0001962	-8.77433e-05	-0.000100667	-4.1097e-05
10.62	-0.000270571	-0.000102266	-0.000196	-8.76539e-05	-0.000103833	-4.23898e-05
10.63	-0.00027	-0.00010205	-0.0001968	-8.80116e-05	-0.000103333	-4.21857e-05
10.64	-0.000267714	-0.000101186	-0.0002002	-8.95322e-05	-0.000100667	-4.1097e-05
10.65	-0.000266714	-0.000100809	-0.0001984	-8.87272e-05	-0.000100333	-4.09609e-05
10.66	-0.000266714	-0.000100809	-0.0001968	-8.80116e-05	-9.9e-05	-4.04166e-05
10.67	-0.000263857	-9.97286e-05	-0.0001954	-8.73855e-05	-0.000100333	-4.09609e-05
10.68	-0.000261429	-9.88107e-05	-0.0001962	-8.77433e-05	-0.000101	-4.12331e-05
10.69	-0.000259714	-9.81628e-05	-0.0001994	-8.91744e-05	-0.000100167	-4.08929e-05
10.7	-0.000257	-9.71369e-05	-0.0002008	-8.98005e-05	-9.93333e-05	-4.05527e-05
10.71	-0.000254714	-9.6273e-05	-0.0002024	-9.0516e-05	-9.93333e-05	-4.05527e-05
10.72	-0.000254	-9.6003e-05	-0.0002	-8.94427e-05	-0.000100833	-4.1165e-05
10.73	-0.000253429	-9.5787e-05	-0.0002014	-9.00688e-05	-0.000102167	-4.17094e-05
10.74	-0.000254571	-9.6219e-05	-0.0002024	-9.0516e-05	-0.0001015	-4.14372e-05
10.75	-0.000253	-9.5625e-05	-0.0002064	-9.23049e-05	-0.0001035	-4.22537e-05
10.76	-0.000254143	-9.6057e-05	-0.0002048	-9.15893e-05	-0.0001035	-4.22537e-05
10.77	-0.000254143	-9.6057e-05	-0.000203	-9.07844e-05	-0.000102667	-4.19135e-05
10.78	-0.000252571	-9.5463e-05	-0.000203	-9.07844e-05	-0.000103333	-4.21857e-05
10.79	-0.000251857	-9.51931e-05	-0.0002046	-9.14999e-05	-0.000103833	-4.23898e-05
10.8	-0.000250714	-9.47611e-05	-0.000206	-9.2126e-05	-0.000103167	-4.21176e-05
10.81	-0.000248	-9.37352e-05	-0.0002084	-9.31993e-05	-0.000102667	-4.19135e-05
10.82	-0.000246286	-9.30873e-05	-0.0002084	-9.31993e-05	-0.000102	-4.16413e-05
10.83	-0.000243714	-9.21153e-05	-0.0002098	-9.38254e-05	-0.000101333	-4.13692e-05
10.84	-0.000243429	-9.20074e-05	-0.0002106	-9.41832e-05	-0.000102667	-4.19135e-05
10.85	-0.000242429	-9.16294e-05	-0.0002106	-9.41832e-05	-0.000102667	-4.19135e-05
10.86	-0.000240571	-9.09275e-05	-0.0002108	-9.42726e-05	-0.000104167	-4.25259e-05
10.87	-0.000240143	-9.07655e-05	-0.0002086	-9.32888e-05	-0.000104667	-4.273e-05
10.88	-0.000239429	-9.04955e-05	-0.0002078	-9.2931e-05	-0.000104	-4.24578e-05
10.89	-0.000237714	-8.98476e-05	-0.0002068	-9.24838e-05	-0.000102667	-4.19135e-05
10.9	-0.000235429	-8.89836e-05	-0.000206	-9.2126e-05	-0.000102833	-4.19815e-05
10.91	-0.000232714	-8.79577e-05	-0.0002052	-9.17682e-05	-0.000103667	-4.23217e-05
10.92	-0.000231714	-8.75798e-05	-0.0002044	-9.14105e-05	-0.000102333	-4.17774e-05
10.93	-0.000231	-8.73098e-05	-0.0002036	-9.10527e-05	-0.0001015	-4.14372e-05
10.94	-0.000229857	-8.68778e-05	-0.0002008	-8.98005e-05	-0.000101	-4.12331e-05
10.95	-0.000230571	-8.71478e-05	-0.0001998	-8.93533e-05	-0.000100333	-4.09609e-05
10.96	-0.000227857	-8.61219e-05	-0.0002014	-9.00688e-05	-0.000100333	-4.09609e-05
10.97	-0.000227429	-8.59599e-05	-0.0002014	-9.00688e-05	-0.000100167	-4.08929e-05
10.98	-0.000226857	-8.57439e-05	-0.0002022	-9.04266e-05	-9.83333e-05	-4.01444e-05
10.99	-0.000226286	-8.5528e-05	-0.0002014	-9.00688e-05	-9.83333e-05	-4.01444e-05
11	-0.000227286	-8.59059e-05	-0.0002022	-9.04266e-05	-9.83333e-05	-4.01444e-05
11.01	-0.000227286	-8.59059e-05	-0.0002016	-9.01583e-05	-9.83333e-05	-4.01444e-05
11.02	-0.000228143	-8.62299e-05	-0.0002024	-9.0516e-05	-9.63333e-05	-3.93279e-05
11.03	-0.000227571	-8.60139e-05	-0.000204	-9.12316e-05	-9.76667e-05	-3.98722e-05
11.04	-0.000226571	-8.5636e-05	-0.0002046	-9.14999e-05	-9.9e-05	-4.04166e-05
11.05	-0.000226286	-8.5528e-05	-0.0002054	-9.18577e-05	-9.85e-05	-4.02125e-05
11.06	-0.000225143	-8.5096e-05	-0.0002062	-9.22154e-05	-9.83333e-05	-4.01444e-05
11.07	-0.000224571	-8.488e-05	-0.000207	-9.25732e-05	-9.7e-05	-3.96001e-05
11.08	-0.000221	-8.35301e-05	-0.000207	-9.25732e-05	-9.65e-05	-3.9396e-05
11.09	-0.000220429	-8.33142e-05	-0.0002084	-9.31993e-05	-9.53333e-05	-3.89197e-05
11.1	-0.000220143	-8.32062e-05	-0.0002084	-9.31993e-05	-9.46667e-05	-3.86475e-05
11.11	-0.000223	-8.42861e-05	-0.00021	-9.39149e-05	-9.46667e-05	-3.86475e-05
11.12	-0.000221857	-8.38541e-05	-0.0002092	-9.35571e-05	-9.4e-05	-3.83753e-05
11.13	-0.000221286	-8.36381e-05	-0.0002094	-9.36465e-05	-9.6e-05	-3.91918e-05
11.14	-0.000218857	-8.27202e-05	-0.0002126	-9.50776e-05	-9.7e-05	-3.96001e-05
11.15	-0.000217143	-8.20723e-05	-0.000214	-9.57037e-05	-9.75e-05	-3.98042e-05
11.16	-0.000215429	-8.14243e-05	-0.000214	-9.57037e-05	-9.63333e-05	-3.93279e-05
11.17	-0.000212714	-8.03984e-05	-0.0002116	-9.46304e-05	-9.56667e-05	-3.90558e-05
11.18	-0.000211571	-7.99665e-05	-0.00021	-9.39149e-05	-9.58333e-05	-3.91238e-05
11.19	-0.000209	-7.89946e-05	-0.0002092	-9.35571e-05	-9.65e-05	-3.9396e-05
11.2	-0.000209	-7.89946e-05	-0.0002068	-9.24838e-05	-9.46667e-05	-3.86475e-05
11.21	-0.000207143	-7.82926e-05	-0.0002062	-9.22154e-05	-9.53333e-05	-3.89197e-05
11.22	-0.000207143	-7.82926e-05	-0.0002062	-9.22154e-05	-9.71667e-05	-3.96681e-05
11.23	-0.000206286	-7.79687e-05	-0.0002086	-9.32888e-05	-9.71667e-05	-3.96681e-05
11.24	-0.000207286	-7.83466e-05	-0.0002094	-9.36465e-05	-9.76667e-05	-3.98722e-05
11.25	-0.000206143	-7.79147e-05	-0.000207	-9.25732e-05	-9.5e-05	-3.87836e-05
11.26	-0.000204571	-7.73207e-05	-0.000207	-9.25732e-05	-9.5e-05	-3.87836e-05
11.27	-0.000203429	-7.68888e-05	-0.000207	-9.25732e-05	-9.5e-05	-3.87836e-05
11.28	-0.000202857	-7.66728e-05	-0.0002086	-9.32888e-05	-9.36667e-05	-3.82393e-05
11.29	-0.000203571	-7.69428e-05	-0.000209	-9.34676e-05	-9.11667e-05	-3.72186e-05
11.3	-0.000202857	-7.66728e-05	-0.0002082	-9.31099e-05	-9.11667e-05	-3.72186e-05
11.31	-0.000201143	-7.60249e-05	-0.0002076	-9.28415e-05	-9.05e-05	-3.69465e-05
11.32	-0.000199429	-7.53769e-05	-0.000207	-9.25732e-05	-8.73333e-05	-3.56537e-05
11.33	-0.000199	-7.52149e-05	-0.0002062	-9.22154e-05	-8.51667e-05	-3.47691e-05
11.34	-0.000196143	-7.4135e-05	-0.0002076	-9.28415e-05	-8.56667e-05	-3.49733e-05
11.35	-0.000194714	-7.35951e-05	-0.0002094	-9.36465e-05	-8.56667e-05	-3.49733e-05
11.36	-0.000194714	-7.35951e-05	-0.0002116	-9.46304e-05	-8.5e-05	-3.47011e-05
11.37	-0.000193571	-7.31631e-05	-0.0002124	-9.49882e-05	-8.45e-05	-3.4497e-05
11.38	-0.000193	-7.29471e-05	-0.0002116	-9.46304e-05	-8.38333e-05	-3.42248e-05
11.39	-0.000190286	-7.19212e-05	-0.0002092	-9.35571e-05	-8.18333e-05	-3.34083e-05
11.4	-0.000191	-7.21912e-05	-0.0002114	-9.4541e-05	-8.11667e-05	-3.31362e-05
11.41	-0.000190286	-7.19212e-05	-0.0002138	-9.56143e-05	-8.11667e-05	-3.31362e-05
11.42	-0.000189714	-7.17053e-05	-0.0002138	-9.56143e-05	-8.43333e-05	-3.44289e-05
11.43	-0.000190286	-7.19212e-05	-0.0002146	-9.5972e-05	-8.55e-05	-3.49052e-05
11.44	-0.000189714	-7.17053e-05	-0.0002146	-9.5972e-05	-8.61667e-05	-3.51774e-05
11.45	-0.000186857	-7.06254e-05	-0.000214	-9.57037e-05	-8.5e-05	-3.47011e-05
11.46	-0.000184857	-6.98694e-05	-0.0002122	-9.48987e-05	-8.36667e-05	-3.41568e-05
11.47	-0.000184286	-6.96535e-05	-0.0002114	-9.4541e-05	-8.3e-05	-3.38846e-05
11.48	-0.000183143	-6.92215e-05	-0.000213	-9.52565e-05	-8.36667e-05	-3.41568e-05
11.49	-0.000182286	-6.88975e-05	-0.0002154	-9.63298e-05	-8.23333e-05	-3.36124e-05
11.5	-0.000181143	-6.84656e-05	-0.0002146	-9.5972e-05	-8.23333e-05	-3.36124e-05
11.51	-0.000180571	-6.82496e-05	-0.0002152	-9.62404e-05	-8.16667e-05	-3.33403e-05
11.52	-0.000182143	-6.88435e-05	-0.0002144	-9.58826e-05	-8.1e-05	-3.30681e-05
11.53	-0.000183286	-6.92755e-05	-0.0002144	-9.58826e-05	-8.1e-05	-3.30681e-05
11.54	-0.000184429	-6.97074e-05	-0.0002152	-9.62404e-05	-8.1e-05	-3.30681e-05
11.55	-0.000182714	-6.90595e-05	-0.0002162	-9.66876e-05	-7.98333e-05	-3.25918e-05
11.56	-0.000181571	-6.86275e-05	-0.0002176	-9.73137e-05	-7.98333e-05	-3.25918e-05
11.57	-0.000180429	-6.81956e-05	-0.0002168	-9.69559e-05	-7.91667e-05	-3.23197e-05
11.58	-0.000179286	-6.77636e-05	-0.0002164	-9.6777e-05	-8.18333e-05	-3.34083e-05
11.59	-0.000180286	-6.81416e-05	-0.000216	-9.65981e-05	-8.05e-05	-3.2864e-05
11.6	-0.00018	-6.80336e-05	-0.0002154	-9.63298e-05	-8.05e-05	-3.2864e-05
11.61	-0.000182714	-6.90595e-05	-0.0002184	-9.76714e-05	-8.05e-05	-3.2864e-05
11.62	-0.000179857	-6.79796e-05	-0.00022	-9.8387e-05	-8.05e-05	-3.2864e-05
11.63	-0.000181	-6.84116e-05	-0.0002216	-9.91025e-05	-8.21667e-05	-3.35444e-05
11.64	-0.000179429	-6.78176e-05	-0.0002222	-9.93709e-05	-8.21667e-05	-3.35444e-05
11.65	-0.000180429	-6.81956e-05	-0.000223	-9.97286e-05	-8.23333e-05	-3.36124e-05
11.66	-0.000178714	-6.75477e-05	-0.000223	-9.97286e-05	-8.36667e-05	-3.41568e-05
11.67	-0.000175571	-6.63598e-05	-0.0002238	-0.000100086	-8.35e-05	-3.40887e-05
11.68	-0.000174143	-6.58198e-05	-0.0002246	-0.000100444	-8.28333e-05	-3.38166e-05
11.69	-0.000173571	-6.56038e-05	-0.0002252	-0.000100713	-8.41667e-05	-3.43609e-05
11.7	-0.000175714	-6.64138e-05	-0.0002254	-0.000100802	-8.78333e-05	-3.58578e-05
11.71	-0.000177714	-6.71697e-05	-0.0002252	-0.000100713	-8.98333e-05	-3.66743e-05
11.72	-0.000177286	-6.70077e-05	-0.0002224	-9.94603e-05	-9e-05	-3.67423e-05
11.73	-0.000178857	-6.76016e-05	-0.00022	-9.8387e-05	-8.98333e-05	-3.66743e-05
11.74	-0.000179571	-6.78716e-05	-0.0002192	-9.80292e-05	-9.11667e-05	-3.72186e-05
11.75	-0.000179429	-6.78176e-05	-0.00022	-9.8387e-05	-9.33333e-05	-3.81032e-05
11.76	-0.000179429	-6.78176e-05	-0.0002198	-9.82975e-05	-9.31667e-05	-3.80351e-05
11.77	-0.000178857	-6.76016e-05	-0.0002184	-9.76714e-05	-9.25e-05	-3.7763e-05
11.78	-0.000178286	-6.73857e-05	-0.00022	-9.8387e-05	-9.05e-05	-3.69465e-05
11.79	-0.000178286	-6.73857e-05	-0.0002212	-9.89236e-05	-8.93333e-05	-3.64702e-05
11.8	-0.000179429	-6.78176e-05	-0.0002228	-9.96392e-05	-8.95e-05	-3.65382e-05
11.81	-0.000178286	-6.73857e-05	-0.000226	-0.00010107	-8.95e-05	-3.65382e-05
11.82	-0.000177857	-6.72237e-05	-0.0002262	-0.00010116	-9.13333e-05	-3.72867e-05
11.83	-0.000177857	-6.72237e-05	-0.000226	-0.00010107	-9.16667e-05	-3.74228e-05
11.84	-0.000178429	-6.74397e-05	-0.0002268	-0.000101428	-9.06667e-05	-3.70145e-05
11.85	-0.000176714	-6.67917e-05	-0.000226	-0.00010107	-9.06667e-05	-3.70145e-05
11.86	-0.000176571	-6.67377e-05	-0.0002298	-0.00010277	-9.08333e-05	-3.70826e-05
11.87	-0.000173571	-6.56038e-05	-0.0002282	-0.000102054	-8.8e-05	-3.59258e-05
11.88	-0.000171286	-6.47399e-05	-0.000229	-0.000102412	-8.86667e-05	-3.6198e-05
11.89	-0.000171286	-6.47399e-05	-0.0002282	-0.000102054	-8.76667e-05	-3.57898e-05
11.9	-0.000169714	-6.4146e-05	-0.0002274	-0.000101696	-8.81667e-05	-3.59939e-05
11.91	-0.000167429	-6.32821e-05	-0.0002268	-0.000101428	-8.88333e-05	-3.62661e-05
11.92	-0.000166857	-6.30661e-05	-0.0002274	-0.000101696	-8.95e-05	-3.65382e-05
11.93	-0.000166857	-6.30661e-05	-0.0002288	-0.000102322	-8.95e-05	-3.65382e-05
11.94	-0.000166286	-6.28501e-05	-0.0002282	-0.000102054	-8.48333e-05	-3.46331e-05
11.95	-0.000165857	-6.26881e-05	-0.0002298	-0.00010277	-8.53333e-05	-3.48372e-05
11.96	-0.000167	-6.31201e-05	-0.0002288	-0.000102322	-8.6e-05	-3.51094e-05
11.97	-0.000168	-6.3498e-05	-0.0002282	-0.000102054	-8.71667e-05	-3.55856e-05
11.98	-0.000166857	-6.30661e-05	-0.0002274	-0.000101696	-8.78333e-05	-3.58578e-05
11.99	-0.000164714	-6.22561e-05	-0.000229	-0.000102412	-8.85e-05	-3.613e-05
12	-0.000163571	-6.18242e-05	-0.0002306	-0.000103127	-8.91667e-05	-3.64021e-05
12.01	-0.000162429	-6.13922e-05	-0.0002328	-0.000104111	-9.11667e-05	-3.72186e-05
12.02	-0.000160857	-6.07983e-05	-0.0002344	-0.000104827	-9.11667e-05	-3.72186e-05
12.03	-0.000161857	-6.11762e-05	-0.0002352	-0.000105185	-9.11667e-05	-3.72186e-05
12.04	-0.000160286	-6.05823e-05	-0.0002344	-0.000104827	-8.8e-05	-3.59258e-05
12.05	-0.000159429	-6.02583e-05	-0.000236	-0.000105542	-8.73333e-05	-3.56537e-05
12.06	-0.000160571	-6.06903e-05	-0.0002374	-0.000106169	-8.71667e-05	-3.55856e-05
12.07	-0.000160286	-6.05823e-05	-0.0002384	-0.000106616	-8.66667e-05	-3.53815e-05
12.08	-0.000160429	-6.06363e-05	-0.0002352	-0.000105185	-8.6e-05	-3.51094e-05
12.09	-0.000158714	-5.99884e-05	-0.0002328	-0.000104111	-8.41667e-05	-3.43609e-05
12.1	-0.000158714	-5.99884e-05	-0.000232	-0.000103754	-8.16667e-05	-3.33403e-05
12.11	-0.000161	-6.08523e-05	-0.0002344	-0.000104827	-7.96667e-05	-3.25238e-05
12.12	-0.000159857	-6.04203e-05	-0.000235	-0.000105095	-7.96667e-05	-3.25238e-05
12.13	-0.000158857	-6.00424e-05	-0.0002366	-0.000105811	-7.76667e-05	-3.17073e-05
12.14	-0.000158286	-5.98264e-05	-0.0002358	-0.000105453	-7.83333e-05	-3.19794e-05
12.15	-0.000157714	-5.96104e-05	-0.0002376	-0.000106258	-7.98333e-05	-3.25918e-05
12.16	-0.000155	-5.85845e-05	-0.0002376	-0.000106258	-7.98333e-05	-3.25918e-05
12.17	-0.000153857	-5.81525e-05	-0.0002368	-0.0001059	-8.05e-05	-3.2864e-05
12.18	-0.000153286	-5.79366e-05	-0.000235	-0.000105095	-7.91667e-05	-3.23197e-05
12.19	-0.000154429	-5.83685e-05	-0.000235	-0.000105095	-7.71667e-05	-3.15032e-05
12.2	-0.000154429	-5.83685e-05	-0.0002358	-0.000105453	-7.53333e-05	-3.07547e-05
12.21	-0.000154	-5.82065e-05	-0.0002382	-0.000106526	-7.6e-05	-3.10269e-05
12.22	-0.000153429	-5.79905e-05	-0.0002406	-0.0001076	-7.8e-05	-3.18434e-05
12.23	-0.000152714	-5.77206e-05	-0.0002428	-0.000108583	-7.86667e-05	-3.21155e-05
12.24	-0.000153857	-5.81525e-05	-0.0002468	-0.000110372	-7.86667e-05	-3.21155e-05
12.25	-0.000154	-5.82065e-05	-0.0002482	-0.000110998	-7.66667e-05	-3.1299e-05
12.26	-0.000154	-5.82065e-05	-0.000249	-0.000111356	-7.53333e-05	-3.07547e-05
12.27	-0.000153429	-5.79905e-05	-0.0002482	-0.000110998	-7.46667e-05	-3.04825e-05
12.28	-0.000150571	-5.69107e-05	-0.0002468	-0.000110372	-7.38333e-05	-3.01423e-05
12.29	-0.000147143	-5.56148e-05	-0.0002468	-0.000110372	-7.28333e-05	-2.97341e-05
12.3	-0.000145571	-5.50208e-05	-0.000248	-0.000110909	-7.3e-05	-2.98021e-05
12.31	-0.000146286	-5.52908e-05	-0.0002496	-0.000111625	-7.23333e-05	-2.953e-05
12.32	-0.000146286	-5.52908e-05	-0.000249	-0.000111356	-7.03333e-05	-2.87135e-05
12.33	-0.000144857	-5.47509e-05	-0.0002474	-0.000110641	-6.76667e-05	-2.76248e-05
12.34	-0.000143714	-5.43189e-05	-0.0002482	-0.000110998	-6.45e-05	-2.6332e-05
12.35	-0.000143857	-5.43729e-05	-0.000249	-0.000111356	-6.06667e-05	-2.47671e-05
12.36	-0.000143429	-5.42109e-05	-0.0002482	-0.000110998	-5.88333e-05	-2.40186e-05
12.37	-0.000141714	-5.3563e-05	-0.0002474	-0.000110641	-5.56667e-05	-2.27258e-05
12.38	-0.000140714	-5.3185e-05	-0.0002474	-0.000110641	-5.56667e-05	-2.27258e-05
12.39	-0.000140143	-5.2969e-05	-0.0002474	-0.000110641	-5.45e-05	-2.22495e-05
12.4	-0.000139714	-5.2807e-05	-0.0002482	-0.000110998	-5.68333e-05	-2.32021e-05
12.41	-0.000138571	-5.23751e-05	-0.000252	-0.000112698	-5.75e-05	-2.34743e-05
12.42	-0.000137429	-5.19431e-05	-0.0002528	-0.000113056	-5.81667e-05	-2.37464e-05
12.43	-0.000138571	-5.23751e-05	-0.000252	-0.000112698	-5.58333e-05	-2.27939e-05
12.44	-0.000139143	-5.25911e-05	-0.0002504	-0.000111982	-5.58333e-05	-2.27939e-05
12.45	-0.000139286	-5.26451e-05	-0.0002488	-0.000111267	-5.45e-05	-2.22495e-05
12.46	-0.000137	-5.17811e-05	-0.0002512	-0.00011234	-5.45e-05	-2.22495e-05
12.47	-0.000135857	-5.13492e-05	-0.0002504	-0.000111982	-5.25e-05	-2.1433e-05
12.48	-0.000134429	-5.08092e-05	-0.0002506	-0.000112072	-5.05e-05	-2.06165e-05
12.49	-0.000132429	-5.00533e-05	-0.000249	-0.000111356	-5.06667e-05	-2.06846e-05
12.5	-0.000131857	-4.98373e-05	-0.0002482	-0.000110998	-5.13333e-05	-2.09567e-05
12.51	-0.000131857	-4.98373e-05	-0.0002474	-0.000110641	-5.13333e-05	-2.09567e-05
12.52	-0.000133286	-5.03773e-05	-0.0002474	-0.000110641	-5.01667e-05	-2.04805e-05
12.53	-0.000135857	-5.13492e-05	-0.0002472	-0.000110551	-4.81667e-05	-1.9664e-05
12.54	-0.000135714	-5.12952e-05	-0.0002472	-0.000110551	-4.5e-05	-1.83712e-05
12.55	-0.000137429	-5.19431e-05	-0.0002482	-0.000110998	-4.38333e-05	-1.78949e-05
12.56	-0.000138571	-5.23751e-05	-0.0002504	-0.000111982	-4.18333e-05	-1.70784e-05
12.57	-0.000137857	-5.21051e-05	-0.0002498	-0.000111714	-4.05e-05	-1.65341e-05
12.58	-0.000137429	-5.19431e-05	-0.0002504	-0.000111982	-4.23333e-05	-1.72825e-05
12.59	-0.000138571	-5.23751e-05	-0.0002496	-0.000111625	-4.43333e-05	-1.8099e-05
12.6	-0.000140143	-5.2969e-05	-0.0002506	-0.000112072	-4.5e-05	-1.83712e-05
12.61	-0.000139	-5.25371e-05	-0.0002522	-0.000112787	-4.43333e-05	-1.8099e-05
12.62	-0.000137429	-5.19431e-05	-0.0002514	-0.000112429	-4.41667e-05	-1.8031e-05
12.63	-0.000134143	-5.07012e-05	-0.000252	-0.000112698	-4.5e-05	-1.83712e-05
12.64	-0.000133714	-5.05392e-05	-0.0002512	-0.00011234	-4.5e-05	-1.83712e-05
12.65	-0.000134857	-5.09712e-05	-0.0002514	-0.000112429	-4.5e-05	-1.83712e-05
12.66	-0.000133143	-5.03233e-05	-0.0002506	-0.000112072	-4.3e-05	-1.75547e-05
12.67	-0.000131857	-4.98373e-05	-0.000249	-0.000111356	-4.26667e-05	-1.74186e-05
12.68	-0.000129571	-4.89734e-05	-0.0002498	-0.000111714	-4.38333e-05	-1.78949e-05
12.69	-0.000130143	-4.91894e-05	-0.000249	-0.000111356	-4.23333e-05	-1.72825e-05
12.7	-0.000131571	-4.97293e-05	-0.000249	-0.000111356	-4.18333e-05	-1.70784e-05
12.71	-0.000132857	-5.02153e-05	-0.0002488	-0.000111267	-4.11667e-05	-1.68062e-05
12.72	-0.000135143	-5.10792e-05	-0.0002496	-0.000111625	-4.06667e-05	-1.66021e-05
12.73	-0.000138571	-5.23751e-05	-0.0002496	-0.000111625	-3.98333e-05	-1.62619e-05
12.74	-0.000141143	-5.3347e-05	-0.0002512	-0.00011234	-3.98333e-05	-1.62619e-05
12.75	-0.000143857	-5.43729e-05	-0.0002512	-0.00011234	-4.05e-05	-1.65341e-05
12.76	-0.000144	-5.44269e-05	-0.0002504	-0.000111982	-3.86667e-05	-1.57856e-05
12.77	-0.000141571	-5.3509e-05	-0.0002512	-0.00011234	-3.86667e-05	-1.57856e-05
12.78	-0.000141143	-5.3347e-05	-0.0002496	-0.000111625	-3.86667e-05	-1.57856e-05
12.79	-0.000140143	-5.2969e-05	-0.0002482	-0.000110998	-3.8e-05	-1.55134e-05
12.8	-0.000136714	-5.16731e-05	-0.000248	-0.000110909	-3.73333e-05	-1.52413e-05
12.81	-0.000134429	-5.08092e-05	-0.0002512	-0.00011234	-3.53333e-05	-1.44248e-05
12.82	-0.000134857	-5.09712e-05	-0.0002528	-0.000113056	-3.48333e-05	-1.42206e-05
12.83	-0.000135857	-5.13492e-05	-0.0002514	-0.000112429	-3.48333e-05	-1.42206e-05
12.84	-0.000136857	-5.17271e-05	-0.0002514	-0.000112429	-3.36667e-05	-1.37444e-05
12.85	-0.000135286	-5.11332e-05	-0.000249	-0.000111356	-3.21667e-05	-1.3132e-05
12.86	-0.000132143	-4.99453e-05	-0.0002498	-0.000111714	-3.28333e-05	-1.34042e-05
12.87	-0.000130714	-4.94054e-05	-0.000249	-0.000111356	-3.21667e-05	-1.3132e-05
12.88	-0.000130857	-4.94594e-05	-0.0002506	-0.000112072	-3.21667e-05	-1.3132e-05
12.89	-0.000130857	-4.94594e-05	-0.000252	-0.000112698	-3.15e-05	-1.28598e-05
12.9	-0.000127286	-4.81095e-05	-0.000251	-0.000112251	-3.08333e-05	-1.25877e-05
12.91	-0.000126714	-4.78935e-05	-0.0002526	-0.000112966	-3.08333e-05	-1.25877e-05
12.92	-0.000126143	-4.76775e-05	-0.000251	-0.000112251	-3.08333e-05	-1.25877e-05
12.93	-0.000127571	-4.82175e-05	-0.0002502	-0.000111893	-3.41667e-05	-1.39485e-05
12.94	-0.000127571	-4.82175e-05	-0.0002494	-0.000111535	-3.61667e-05	-1.4765e-05
12.95	-0.000130143	-4.91894e-05	-0.000247	-0.000110462	-3.55e-05	-1.44928e-05
12.96	-0.000130714	-4.94054e-05	-0.0002478	-0.00011082	-3.41667e-05	-1.39485e-05
12.97	-0.000133	-5.02693e-05	-0.000247	-0.000110462	-3.21667e-05	-1.3132e-05
12.98	-0.000134143	-5.07012e-05	-0.0002486	-0.000111177	-3.15e-05	-1.28598e-05
12.99	-0.000134143	-5.07012e-05	-0.0002486	-0.000111177	-3.08333e-05	-1.25877e-05
13	-0.000134571	-5.08632e-05	-0.0002518	-0.000112608	-2.98333e-05	-1.21794e-05
13.01	-0.000132857	-5.02153e-05	-0.0002518	-0.000112608	-2.88333e-05	-1.17712e-05
13.02	-0.000133429	-5.04313e-05	-0.0002494	-0.000111535	-2.9e-05	-1.18392e-05
13.03	-0.000134143	-5.07012e-05	-0.000248	-0.000110909	-2.65e-05	-1.08186e-05
13.04	-0.000134714	-5.09172e-05	-0.0002458	-0.000109925	-2.6e-05	-1.06145e-05
13.05	-0.000133571	-5.04853e-05	-0.000245	-0.000109567	-2.63333e-05	-1.07505e-05
13.06	-0.000133714	-5.05392e-05	-0.0002468	-0.000110372	-2.6e-05	-1.06145e-05
13.07	-0.000133571	-5.04853e-05	-0.0002476	-0.00011073	-2.58333e-05	-1.05464e-05
13.08	-0.000134714	-5.09172e-05	-0.0002476	-0.00011073	-2.63333e-05	-1.07505e-05
13.09	-0.000133571	-5.04853e-05	-0.0002468	-0.000110372	-2.88333e-05	-1.17712e-05
13.1	-0.000133571	-5.04853e-05	-0.000248	-0.000110909	-3.05e-05	-1.24516e-05
13.11	-0.000135286	-5.11332e-05	-0.0002488	-0.000111267	-2.78333e-05	-1.13629e-05
13.12	-0.000135286	-5.11332e-05	-0.0002488	-0.000111267	-2.73333e-05	-1.11588e-05
13.13	-0.000136429	-5.15652e-05	-0.0002488	-0.000111267	-2.78333e-05	-1.13629e-05
13.14	-0.000136429	-5.15652e-05	-0.0002488	-0.000111267	-2.85e-05	-1.16351e-05
13.15	-0.000137	-5.17811e-05	-0.0002472	-0.000110551	-2.83333e-05	-1.1567e-05
13.16	-0.000136857	-5.17271e-05	-0.0002472	-0.000110551	-2.63333e-05	-1.07505e-05
13.17	-0.000135286	-5.11332e-05	-0.000245	-0.000109567	-2.7e-05	-1.10227e-05
13.18	-0.000134143	-5.07012e-05	-0.0002434	-0.000108852	-2.65e-05	-1.08186e-05
13.19	-0.000133	-5.02693e-05	-0.000242	-0.000108226	-2.71667e-05	-1.10907e-05
13.2	-0.000133714	-5.05392e-05	-0.0002426	-0.000108494	-2.7e-05	-1.10227e-05
13.21	-0.000136857	-5.17271e-05	-0.00024	-0.000107331	-2.63333e-05	-1.07505e-05
13.22	-0.000136286	-5.15112e-05	-0.000236	-0.000105542	-2.63333e-05	-1.07505e-05
13.23	-0.000136286	-5.15112e-05	-0.000236	-0.000105542	-2.43333e-05	-9.93404e-06
13.24	-0.000135714	-5.12952e-05	-0.0002366	-0.000105811	-2.33333e-05	-9.52579e-06
13.25	-0.000135857	-5.13492e-05	-0.0002388	-0.000106795	-2.51667e-05	-1.02742e-05
13.26	-0.000135143	-5.10792e-05	-0.0002412	-0.000107868	-2.58333e-05	-1.05464e-05
13.27	-0.000135714	-5.12952e-05	-0.000239	-0.000106884	-2.65e-05	-1.08186e-05
13.28	-0.000136857	-5.17271e-05	-0.0002374	-0.000106169	-2.58333e-05	-1.05464e-05
13.29	-0.000137429	-5.19431e-05	-0.0002396	-0.000107152	-2.58333e-05	-1.05464e-05
13.3	-0.000136286	-5.15112e-05	-0.0002388	-0.000106795	-2.7e-05	-1.10227e-05
13.31	-0.000132	-4.98913e-05	-0.000239	-0.000106884	-2.81667e-05	-1.1499e-05
13.32	-0.000131	-4.95133e-05	-0.0002358	-0.000105453	-2.46667e-05	-1.00701e-05
13.33	-0.000131429	-4.96753e-05	-0.0002344	-0.000104827	-2.26667e-05	-9.25363e-06
13.34	-0.000129286	-4.88654e-05	-0.0002336	-0.000104469	-2.28333e-05	-9.32167e-06
13.35	-0.000128714	-4.86494e-05	-0.0002316	-0.000103575	-2.4e-05	-9.79796e-06
13.36	-0.000129714	-4.90274e-05	-0.0002324	-0.000103932	-2.45e-05	-1.00021e-05
13.37	-0.000129143	-4.88114e-05	-0.0002316	-0.000103575	-2.21667e-05	-9.0495e-06
13.38	-0.000131571	-4.97293e-05	-0.0002316	-0.000103575	-2.21667e-05	-9.0495e-06
13.39	-0.000132714	-5.01613e-05	-0.0002308	-0.000103217	-2.21667e-05	-9.0495e-06
13.4	-0.000132143	-4.99453e-05	-0.0002352	-0.000105185	-2.4e-05	-9.79796e-06
13.41	-0.000132143	-4.99453e-05	-0.0002368	-0.0001059	-2.4e-05	-9.79796e-06
13.42	-0.000131571	-4.97293e-05	-0.0002398	-0.000107242	-2.4e-05	-9.79796e-06
13.43	-0.000131429	-4.96753e-05	-0.0002398	-0.000107242	-2.4e-05	-9.79796e-06
13.44	-0.000131286	-4.96213e-05	-0.0002396	-0.000107152	-2.26667e-05	-9.25363e-06
13.45	-0.000131857	-4.98373e-05	-0.0002396	-0.000107152	-2.26667e-05	-9.25363e-06
13.46	-0.000131429	-4.96753e-05	-0.000239	-0.000106884	-2.33333e-05	-9.52579e-06
13.47	-0.000131429	-4.96753e-05	-0.0002376	-0.000106258	-2.31667e-05	-9.45775e-06
13.48	-0.000131286	-4.96213e-05	-0.0002346	-0.000104916	-2.18333e-05	-8.91342e-06
13.49	-0.000130714	-4.94054e-05	-0.0002332	-0.00010429	-2.2e-05	-8.98146e-06
13.5	-0.000132	-4.98913e-05	-0.00023	-0.000102859	-2.33333e-05	-9.52579e-06
13.51	-0.000132	-4.98913e-05	-0.0002268	-0.000101428	-2.28333e-05	-9.32167e-06
13.52	-0.000132571	-5.01073e-05	-0.0002286	-0.000102233	-1.95e-05	-7.96084e-06
13.53	-0.000133	-5.02693e-05	-0.0002294	-0.000102591	-1.7e-05	-6.94022e-06
13.54	-0.000135286	-5.11332e-05	-0.0002306	-0.000103127	-1.7e-05	-6.94022e-06
13.55	-0.000135571	-5.12412e-05	-0.0002288	-0.000102322	-1.8e-05	-7.34847e-06
13.56	-0.000134143	-5.07012e-05	-0.0002268	-0.000101428	-1.66667e-05	-6.80414e-06
13.57	-0.000132429	-5.00533e-05	-0.0002244	-0.000100355	-1.68333e-05	-6.87218e-06
13.58	-0.000133143	-5.03233e-05	-0.0002246	-0.000100444	-1.83333e-05	-7.48455e-06
13.59	-0.000133143	-5.03233e-05	-0.0002238	-0.000100086	-1.76667e-05	-7.21239e-06
13.6	-0.000133571	-5.04853e-05	-0.000223	-9.97286e-05	-1.68333e-05	-6.87218e-06
13.61	-0.000133	-5.02693e-05	-0.0002216	-9.91025e-05	-1.56667e-05	-6.39589e-06
13.62	-0.000132429	-5.00533e-05	-0.00022	-9.8387e-05	-1.55e-05	-6.32785e-06
13.63	-0.000131286	-4.96213e-05	-0.00022	-9.8387e-05	-1.38333e-05	-5.64743e-06
13.64	-0.000132286	-4.99993e-05	-0.0002178	-9.74031e-05	-1.7e-05	-6.94022e-06
13.65	-0.000133571	-5.04853e-05	-0.0002178	-9.74031e-05	-1.76667e-05	-7.21239e-06
13.66	-0.000135857	-5.13492e-05	-0.0002146	-9.5972e-05	-1.56667e-05	-6.39589e-06
13.67	-0.000137	-5.17811e-05	-0.0002122	-9.48987e-05	-1.63333e-05	-6.66806e-06
13.68	-0.000137571	-5.19971e-05	-0.000213	-9.52565e-05	-1.51667e-05	-6.19177e-06
13.69	-0.000137857	-5.21051e-05	-0.000213	-9.52565e-05	-1.45e-05	-5.9196e-06
13.7	-0.000138571	-5.23751e-05	-0.0002122	-9.48987e-05	-1.26667e-05	-5.17115e-06
13.71	-0.000138286	-5.22671e-05	-0.0002108	-9.42726e-05	-1.13333e-05	-4.62681e-06
13.72	-0.000139857	-5.2861e-05	-0.0002076	-9.28415e-05	-1.01667e-05	-4.15052e-06
13.73	-0.000138714	-5.24291e-05	-0.0002084	-9.31993e-05	-1.2e-05	-4.89898e-06
13.74	-0.000137	-5.17811e-05	-0.0002092	-9.35571e-05	-1.31667e-05	-5.37527e-06
13.75	-0.000136429	-5.15652e-05	-0.00021	-9.39149e-05	-1.43333e-05	-5.85156e-06
13.76	-0.000137	-5.17811e-05	-0.0002076	-9.28415e-05	-1.38333e-05	-5.64743e-06
13.77	-0.000136429	-5.15652e-05	-0.0002076	-9.28415e-05	-1.25e-05	-5.1031e-06
13.78	-0.000135857	-5.13492e-05	-0.0002064	-9.23049e-05	-1.23333e-05	-5.03506e-06
13.79	-0.000136143	-5.14572e-05	-0.0002076	-9.28415e-05	-1.25e-05	-5.1031e-06
13.8	-0.000136714	-5.16731e-05	-0.0002068	-9.24838e-05	-1.3e-05	-5.30723e-06
13.81	-0.000136714	-5.16731e-05	-0.0002056	-9.19471e-05	-1.3e-05	-5.30723e-06
13.82	-0.000136	-5.14032e-05	-0.000204	-9.12316e-05	-1.25e-05	-5.1031e-06
13.83	-0.000135571	-5.12412e-05	-0.0002046	-9.14999e-05	-1.13333e-05	-4.62681e-06
13.84	-0.000135571	-5.12412e-05	-0.0002044	-9.14105e-05	-1.13333e-05	-4.62681e-06
13.85	-0.000134857	-5.09712e-05	-0.0002028	-9.06949e-05	-1.2e-05	-4.89898e-06
13.86	-0.000135714	-5.12952e-05	-0.0002022	-9.04266e-05	-1.13333e-05	-4.62681e-06
13.87	-0.000135714	-5.12952e-05	-0.0002014	-9.00688e-05	-9.33333e-06	-3.81032e-06
13.88	-0.000136857	-5.17271e-05	-0.0001992	-8.90849e-05	-6.83333e-06	-2.7897e-06
13.89	-0.000137429	-5.19431e-05	-0.0001976	-8.83694e-05	-7.5e-06	-3.06186e-06
13.9	-0.000138571	-5.23751e-05	-0.0001984	-8.87272e-05	-8.16667e-06	-3.33403e-06
13.91	-0.000140857	-5.3239e-05	-0.0001968	-8.80116e-05	-9.33333e-06	-3.81032e-06
13.92	-0.000140143	-5.2969e-05	-0.0001954	-8.73855e-05	-1.05e-05	-4.28661e-06
13.93	-0.000140143	-5.2969e-05	-0.0001938	-8.667e-05	-1.18333e-05	-4.83094e-06
13.94	-0.000140714	-5.3185e-05	-0.0001922	-8.59545e-05	-1.13333e-05	-4.62681e-06
13.95	-0.000140714	-5.3185e-05	-0.0001938	-8.667e-05	-9.33333e-06	-3.81032e-06
13.96	-0.000142429	-5.38329e-05	-0.0001924	-8.60439e-05	-8.83333e-06	-3.60619e-06
13.97	-0.000144143	-5.44809e-05	-0.0001916	-8.56861e-05	-1.06667e-05	-4.35465e-06
13.98	-0.000143571	-5.42649e-05	-0.0001902	-8.506e-05	-1.06667e-05	-4.35465e-06
13.99	-0.000145	-5.48048e-05	-0.0001894	-8.47023e-05	-6.83333e-06	-2.7897e-06
14	-0.000144429	-5.45889e-05	-0.000188	-8.40762e-05	-4.16667e-06	-1.70103e-06
14.01	-0.000143857	-5.43729e-05	-0.0001864	-8.33606e-05	-4.16667e-06	-1.70103e-06
14.02	-0.000143857	-5.43729e-05	-0.0001848	-8.26451e-05	-6.16667e-06	-2.51753e-06
14.03	-0.000141714	-5.3563e-05	-0.0001842	-8.23767e-05	-4.66667e-06	-1.90516e-06
14.04	-0.000141714	-5.3563e-05	-0.0001818	-8.13034e-05	-4e-06	-1.63299e-06
14.05	-0.000144	-5.44269e-05	-0.0001794	-8.02301e-05	-5.33333e-06	-2.17732e-06
14.06	-0.000145714	-5.50748e-05	-0.0001796	-8.03196e-05	-7.83333e-06	-3.19794e-06
14.07	-0.000145143	-5.48588e-05	-0.0001796	-8.03196e-05	-1.05e-05	-4.28661e-06
14.08	-0.000145571	-5.50208e-05	-0.0001796	-8.03196e-05	-9.83333e-06	-4.01444e-06
14.09	-0.000147429	-5.57228e-05	-0.0001786	-7.98723e-05	-1.06667e-05	-4.35465e-06
14.1	-0.000147	-5.55608e-05	-0.0001778	-7.95146e-05	-8.5e-06	-3.47011e-06
14.11	-0.000148714	-5.62087e-05	-0.000177	-7.91568e-05	-9.16667e-06	-3.74228e-06
14.12	-0.000149857	-5.66407e-05	-0.0001764	-7.88885e-05	-9.83333e-06	-4.01444e-06
14.13	-0.000150429	-5.68567e-05	-0.0001774	-7.93357e-05	-1.05e-05	-4.28661e-06
14.14	-0.000152143	-5.75046e-05	-0.0001766	-7.89779e-05	-1.05e-05	-4.28661e-06
14.15	-0.000151571	-5.72886e-05	-0.0001772	-7.92462e-05	-9.83333e-06	-4.01444e-06
14.16	-0.000152143	-5.75046e-05	-0.000174	-7.78152e-05	-7e-06	-2.85774e-06
14.17	-0.000151	-5.70726e-05	-0.0001734	-7.75468e-05	-4.33333e-06	-1.76908e-06
14.18	-0.000151571	-5.72886e-05	-0.0001726	-7.71891e-05	-4.66667e-06	-1.90516e-06
14.19	-0.000154714	-5.84765e-05	-0.000171	-7.64735e-05	-6.66667e-06	-2.72166e-06
14.2	-0.000158857	-6.00424e-05	-0.0001702	-7.61158e-05	-4.66667e-06	-1.90516e-06
14.21	-0.000159714	-6.03663e-05	-0.0001678	-7.50424e-05	-4.83333e-06	-1.9732e-06
14.22	-0.000158143	-5.97724e-05	-0.0001658	-7.4148e-05	-5e-06	-2.04124e-06
14.23	-0.000159857	-6.04203e-05	-0.0001674	-7.48636e-05	-4.33333e-06	-1.76908e-06
14.24	-0.000159857	-6.04203e-05	-0.0001666	-7.45058e-05	-3.66667e-06	-1.49691e-06
14.25	-0.000161571	-6.10683e-05	-0.0001672	-7.47741e-05	-2.16667e-06	-8.84538e-07
14.26	-0.000160429	-6.06363e-05	-0.0001664	-7.44163e-05	-1.5e-06	-6.12372e-07
14.27	-0.000160286	-6.05823e-05	-0.0001682	-7.52213e-05	-5e-07	-2.04124e-07
14.28	-0.000160857	-6.07983e-05	-0.0001668	-7.45952e-05	2.83333e-06	1.1567e-06
14.29	-0.000160286	-6.05823e-05	-0.0001658	-7.4148e-05	2.83333e-06	1.1567e-06
14.3	-0.000158714	-5.99884e-05	-0.0001664	-7.44163e-05	2.83333e-06	1.1567e-06
14.31	-0.000159429	-6.02583e-05	-0.000165	-7.37902e-05	2.83333e-06	1.1567e-06
14.32	-0.000159429	-6.02583e-05	-0.0001642	-7.34325e-05	2.33333e-06	9.52579e-07
14.33	-0.000160429	-6.06363e-05	-0.0001626	-7.27169e-05	2.33333e-06	9.52579e-07
14.34	-0.000160143	-6.05283e-05	-0.000162	-7.24486e-05	3.66667e-06	1.49691e-06
14.35	-0.000161429	-6.10143e-05	-0.0001614	-7.21803e-05	4.16667e-06	1.70103e-06
14.36	-0.000163429	-6.17702e-05	-0.0001614	-7.21803e-05	4.16667e-06	1.70103e-06
14.37	-0.000164	-6.19862e-05	-0.0001618	-7.23592e-05	3.16667e-06	1.29279e-06
14.38	-0.000164143	-6.20402e-05	-0.0001624	-7.26275e-05	5.16667e-06	2.10928e-06
14.39	-0.000162429	-6.13922e-05	-0.0001618	-7.23592e-05	7.16667e-06	2.92578e-06
14.4	-0.000163429	-6.17702e-05	-0.0001604	-7.17331e-05	7.16667e-06	2.92578e-06
14.41	-0.000168	-6.3498e-05	-0.0001552	-6.94076e-05	7.16667e-06	2.92578e-06
14.42	-0.000167429	-6.32821e-05	-0.0001518	-6.7887e-05	7.16667e-06	2.92578e-06
14.43	-0.000169	-6.3876e-05	-0.0001512	-6.76187e-05	9.16667e-06	3.74228e-06
14.44	-0.000167429	-6.32821e-05	-0.0001504	-6.72609e-05	1.03333e-05	4.21857e-06
14.45	-0.000166857	-6.30661e-05	-0.000149	-6.66348e-05	1.21667e-05	4.96702e-06
14.46	-0.000166286	-6.28501e-05	-0.0001468	-6.5651e-05	1.15e-05	4.69486e-06
14.47	-0.000166429	-6.29041e-05	-0.000146	-6.52932e-05	1.28333e-05	5.23919e-06
14.48	-0.000166429	-6.29041e-05	-0.000146	-6.52932e-05	1.28333e-05	5.23919e-06
14.49	-0.000166429	-6.29041e-05	-0.0001468	-6.5651e-05	1.28333e-05	5.23919e-06
14.5	-0.000166429	-6.29041e-05	-0.0001476	-6.60087e-05	1.41667e-05	5.78352e-06
14.51	-0.000165857	-6.26881e-05	-0.0001482	-6.62771e-05	1.33333e-05	5.44331e-06
14.52	-0.000166	-6.27421e-05	-0.0001496	-6.69032e-05	1.4e-05	5.71548e-06
14.53	-0.000166857	-6.30661e-05	-0.0001506	-6.73504e-05	1.55e-05	6.32785e-06
14.54	-0.000168	-6.3498e-05	-0.0001528	-6.83342e-05	1.7e-05	6.94022e-06
14.55	-0.000167429	-6.32821e-05	-0.000155	-6.93181e-05	1.75e-05	7.14435e-06
14.56	-0.000166714	-6.30121e-05	-0.0001544	-6.90498e-05	1.68333e-05	6.87218e-06
14.57	-0.000166571	-6.29581e-05	-0.0001536	-6.8692e-05	1.8e-05	7.34847e-06
14.58	-0.000165857	-6.26881e-05	-0.0001512	-6.76187e-05	1.93333e-05	7.8928e-06
14.59	-0.000164857	-6.23101e-05	-0.0001468	-6.5651e-05	2e-05	8.16497e-06
14.6	-0.000163714	-6.18782e-05	-0.0001444	-6.45776e-05	1.91667e-05	7.82476e-06
14.61	-0.000162571	-6.14462e-05	-0.0001388	-6.20732e-05	1.98333e-05	8.09692e-06
14.62	-0.000162571	-6.14462e-05	-0.0001366	-6.10894e-05	2e-05	8.16497e-06
14.63	-0.000163714	-6.18782e-05	-0.000136	-6.0821e-05	2.05e-05	8.36909e-06
14.64	-0.000165857	-6.26881e-05	-0.0001352	-6.04633e-05	2.11667e-05	8.64126e-06
14.65	-0.000167714	-6.339e-05	-0.0001336	-5.97477e-05	2.13333e-05	8.7093e-06
14.66	-0.000168857	-6.3822e-05	-0.0001322	-5.91216e-05	2.18333e-05	8.91342e-06
14.67	-0.000167429	-6.32821e-05	-0.0001298	-5.80483e-05	2.36667e-05	9.66188e-06
14.68	-0.000166857	-6.30661e-05	-0.000127	-5.67961e-05	2.36667e-05	9.66188e-06
14.69	-0.000166286	-6.28501e-05	-0.0001254	-5.60806e-05	2.25e-05	9.18559e-06
14.7	-0.00017	-6.4254e-05	-0.0001246	-5.57228e-05	2.13333e-05	8.7093e-06
14.71	-0.000169143	-6.393e-05	-0.0001238	-5.5365e-05	2.21667e-05	9.0495e-06
14.72	-0.000168571	-6.3714e-05	-0.0001236	-5.52756e-05	2.2e-05	8.98146e-06
14.73	-0.000170143	-6.4308e-05	-0.000123	-5.50073e-05	2.13333e-05	8.7093e-06
14.74	-0.000171714	-6.49019e-05	-0.0001214	-5.42917e-05	2.26667e-05	9.25363e-06
14.75	-0.000172286	-6.51179e-05	-0.0001214	-5.42917e-05	2.25e-05	9.18559e-06
14.76	-0.000172286	-6.51179e-05	-0.0001172	-5.24134e-05	2.31667e-05	9.45775e-06
14.77	-0.000170571	-6.44699e-05	-0.0001162	-5.19662e-05	2.11667e-05	8.64126e-06
14.78	-0.000170714	-6.45239e-05	-0.0001154	-5.16084e-05	2.15e-05	8.77734e-06
14.79	-0.000171	-6.46319e-05	-0.0001154	-5.16084e-05	2.28333e-05	9.32167e-06
14.8	-0.000172143	-6.50639e-05	-0.0001162	-5.19662e-05	2.33333e-05	9.52579e-06
14.81	-0.000172714	-6.52799e-05	-0.0001146	-5.12507e-05	2.21667e-05	9.0495e-06
14.82	-0.000174	-6.57658e-05	-0.0001132	-5.06246e-05	2.45e-05	1.00021e-05
14.83	-0.000175143	-6.61978e-05	-0.0001116	-4.9909e-05	2.5e-05	1.02062e-05
14.84	-0.000175714	-6.64138e-05	-0.0001122	-5.01774e-05	2.63333e-05	1.07505e-05
14.85	-0.000176	-6.65217e-05	-0.0001112	-4.97302e-05	2.96667e-05	1.21114e-05
14.86	-0.000173286	-6.54958e-05	-0.0001076	-4.81202e-05	2.9e-05	1.18392e-05
14.87	-0.000176	-6.65217e-05	-0.0001078	-4.82096e-05	3.08333e-05	1.25877e-05
14.88	-0.000177286	-6.70077e-05	-0.000107	-4.78519e-05	2.81667e-05	1.1499e-05
14.89	-0.000176714	-6.67917e-05	-0.000107	-4.78519e-05	2.81667e-05	1.1499e-05
14.9	-0.000176714	-6.67917e-05	-0.000104	-4.65102e-05	2.75e-05	1.12268e-05
14.91	-0.000175571	-6.63598e-05	-0.0001016	-4.54369e-05	2.81667e-05	1.1499e-05
14.92	-0.000178	-6.72777e-05	-0.0001	-4.47214e-05	2.7e-05	1.10227e-05
14.93	-0.000180143	-6.80876e-05	-9.78e-05	-4.37375e-05	2.43333e-05	9.93404e-06
14.94	-0.000182143	-6.88435e-05	-9.5e-05	-4.24853e-05	2.36667e-05	9.66188e-06
14.95	-0.000183143	-6.92215e-05	-9.2e-05	-4.11437e-05	2.23333e-05	9.11755e-06
14.96	-0.000181714	-6.86815e-05	-8.66e-05	-3.87287e-05	2.3e-05	9.38971e-06
14.97	-0.000182	-6.87895e-05	-8.5e-05	-3.80132e-05	2.3e-05	9.38971e-06
14.98	-0.000182857	-6.91135e-05	-8.58e-05	-3.83709e-05	2.31667e-05	9.45775e-06
14.99	-0.000184286	-6.96535e-05	-8.56e-05	-3.82815e-05	2.13333e-05	8.7093e-06
