# Supplementary material for: A signal-like role for floral humidity in a nocturnal pollination system
Source: Nat Commun. 2022 Dec 15;13:7773. doi: 10.1038/s41467-022-35353-8 (PMC9755274; doi:10.1038/s41467-022-35353-8)
Supplement: Supplementary file 6 — Source Data [file 41467_2022_35353_MOESM6_ESM.zip › source data/Supplementary data fig 6c.xlsx]

## Sheet: Sheet1
Time	female_control_avg	SEM	female_sensor_blocked_avg	SEM	female_sham_control_avg	SEM
0	4.74e-05	2.11979e-05	-2e-06	-8.16497e-07	0.0001048	4.6868e-05
0.01	4.58e-05	2.04824e-05	-5.16667e-06	-2.10928e-06	0.0001032	4.61524e-05
0.02	4.56e-05	2.03929e-05	-5.66667e-06	-2.31341e-06	0.0001024	4.57947e-05
0.03	4.56e-05	2.03929e-05	-5.83333e-06	-2.38145e-06	0.0001016	4.54369e-05
0.04	4.72e-05	2.11085e-05	-7.66667e-06	-3.1299e-06	0.0001038	4.64208e-05
0.05	4.72e-05	2.11085e-05	-7.66667e-06	-3.1299e-06	0.0001068	4.77624e-05
0.06	4.2e-05	1.8783e-05	-8.33333e-06	-3.40207e-06	0.0001084	4.8478e-05
0.07	3.8e-05	1.69941e-05	-8.83333e-06	-3.60619e-06	0.000106	4.74046e-05
0.08	3.58e-05	1.60102e-05	-5.66667e-06	-2.31341e-06	0.0001062	4.74941e-05
0.09	3.42e-05	1.52947e-05	-1.83333e-06	-7.48455e-07	0.0001054	4.71363e-05
0.1	3.5e-05	1.56525e-05	5.83333e-06	2.38145e-06	0.0001038	4.64208e-05
0.11	3.52e-05	1.57419e-05	7e-06	2.85774e-06	0.000106	4.74046e-05
0.12	3.36e-05	1.50264e-05	8.83333e-06	3.60619e-06	0.000106	4.74046e-05
0.13	3.34e-05	1.49369e-05	1.15e-05	4.69486e-06	0.000106	4.74046e-05
0.14	3.2e-05	1.43108e-05	1.25e-05	5.1031e-06	0.0001024	4.57947e-05
0.15	3.14e-05	1.40425e-05	1.16667e-05	4.7629e-06	0.000103	4.6063e-05
0.16	2.92e-05	1.30586e-05	1.08333e-05	4.42269e-06	0.000103	4.6063e-05
0.17	2.68e-05	1.19853e-05	9.5e-06	3.87836e-06	0.0001052	4.70469e-05
0.18	2.44e-05	1.0912e-05	8.16667e-06	3.33403e-06	0.000106	4.74046e-05
0.19	2.28e-05	1.01965e-05	7.5e-06	3.06186e-06	0.0001046	4.67785e-05
0.2	2.12e-05	9.48093e-06	8.83333e-06	3.60619e-06	0.0001038	4.64208e-05
0.21	1.7e-05	7.60263e-06	7.66667e-06	3.1299e-06	0.0001052	4.70469e-05
0.22	1.62e-05	7.24486e-06	4.5e-06	1.83712e-06	0.0001084	4.8478e-05
0.23	1.48e-05	6.61876e-06	3.33333e-06	1.36083e-06	0.00011	4.91935e-05
0.24	1.16e-05	5.18768e-06	3.16667e-06	1.29279e-06	0.00011	4.91935e-05
0.25	6.2e-06	2.77272e-06	3.83333e-06	1.56495e-06	0.00011	4.91935e-05
0.26	1.4e-06	6.26099e-07	5.16667e-06	2.10928e-06	0.0001092	4.88357e-05
0.27	-6e-07	-2.68328e-07	3.83333e-06	1.56495e-06	0.00011	4.91935e-05
0.28	-2.2e-06	-9.8387e-07	4e-06	1.63299e-06	0.0001116	4.9909e-05
0.29	-2.4e-06	-1.07331e-06	2e-06	8.16497e-07	0.00011	4.91935e-05
0.3	-3.6e-06	-1.60997e-06	1.33333e-06	5.44331e-07	0.0001106	4.94618e-05
0.31	-7.6e-06	-3.39882e-06	1.33333e-06	5.44331e-07	0.0001106	4.94618e-05
0.32	-1.06e-05	-4.74046e-06	1.33333e-06	5.44331e-07	0.000112	5.00879e-05
0.33	-1.2e-05	-5.36656e-06	2e-06	8.16497e-07	0.0001128	5.04457e-05
0.34	-1.12e-05	-5.00879e-06	2.66667e-06	1.08866e-06	0.0001114	4.98196e-05
0.35	-1.3e-05	-5.81378e-06	5.16667e-06	2.10928e-06	0.0001098	4.91041e-05
0.36	-1.74e-05	-7.78152e-06	5.16667e-06	2.10928e-06	0.0001098	4.91041e-05
0.37	-1.98e-05	-8.85483e-06	4e-06	1.63299e-06	0.0001106	4.94618e-05
0.38	-2.14e-05	-9.57037e-06	5.66667e-06	2.31341e-06	0.0001098	4.91041e-05
0.39	-2.04e-05	-9.12316e-06	3.66667e-06	1.49691e-06	0.0001084	4.8478e-05
0.4	-2.04e-05	-9.12316e-06	5e-07	2.04124e-07	0.0001074	4.80307e-05
0.41	-2.2e-05	-9.8387e-06	-2e-06	-8.16497e-07	0.0001074	4.80307e-05
0.42	-2.44e-05	-1.0912e-05	-3.33333e-06	-1.36083e-06	0.0001098	4.91041e-05
0.43	-2.74e-05	-1.22537e-05	-2.66667e-06	-1.08866e-06	0.0001106	4.94618e-05
0.44	-2.92e-05	-1.30586e-05	-5.16667e-06	-2.10928e-06	0.000112	5.00879e-05
0.45	-2.76e-05	-1.23431e-05	-7e-06	-2.85774e-06	0.0001122	5.01774e-05
0.46	-3.2e-05	-1.43108e-05	-9.33333e-06	-3.81032e-06	0.0001114	4.98196e-05
0.47	-3.3e-05	-1.4758e-05	-9.5e-06	-3.87836e-06	0.0001116	4.9909e-05
0.48	-3.52e-05	-1.57419e-05	-1.01667e-05	-4.15052e-06	0.0001116	4.9909e-05
0.49	-3.88e-05	-1.73519e-05	-1.06667e-05	-4.35465e-06	0.0001092	4.88357e-05
0.5	-4.1e-05	-1.83358e-05	-1.28333e-05	-5.23919e-06	0.0001084	4.8478e-05
0.51	-4.02e-05	-1.7978e-05	-1.15e-05	-4.69486e-06	0.0001084	4.8478e-05
0.52	-4.04e-05	-1.80674e-05	-1.08333e-05	-4.42269e-06	0.0001084	4.8478e-05
0.53	-3.98e-05	-1.77991e-05	-8e-06	-3.26599e-06	0.000107	4.78519e-05
0.54	-3.96e-05	-1.77097e-05	-7.66667e-06	-3.1299e-06	0.0001062	4.74941e-05
0.55	-4.04e-05	-1.80674e-05	-1.03333e-05	-4.21857e-06	0.0001084	4.8478e-05
0.56	-3.9e-05	-1.74413e-05	-1.21667e-05	-4.96702e-06	0.0001108	4.95513e-05
0.57	-3.82e-05	-1.70836e-05	-1.28333e-05	-5.23919e-06	0.0001116	4.9909e-05
0.58	-3.8e-05	-1.69941e-05	-1.41667e-05	-5.78352e-06	0.0001114	4.98196e-05
0.59	-4.04e-05	-1.80674e-05	-1.46667e-05	-5.98764e-06	0.0001084	4.8478e-05
0.6	-3.88e-05	-1.73519e-05	-1.46667e-05	-5.98764e-06	0.0001052	4.70469e-05
0.61	-3.64e-05	-1.62786e-05	-1.51667e-05	-6.19177e-06	0.0001068	4.77624e-05
0.62	-3.64e-05	-1.62786e-05	-1.65e-05	-6.7361e-06	0.000109	4.87463e-05
0.63	-3.48e-05	-1.5563e-05	-1.65e-05	-6.7361e-06	0.0001106	4.94618e-05
0.64	-3.48e-05	-1.5563e-05	-1.78333e-05	-7.28043e-06	0.0001082	4.83885e-05
0.65	-3.42e-05	-1.52947e-05	-1.85e-05	-7.55259e-06	0.0001076	4.81202e-05
0.66	-3.34e-05	-1.49369e-05	-1.9e-05	-7.75672e-06	0.0001082	4.83885e-05
0.67	-3.28e-05	-1.46686e-05	-1.76667e-05	-7.21239e-06	0.0001082	4.83885e-05
0.68	-3.42e-05	-1.52947e-05	-1.9e-05	-7.75672e-06	0.0001076	4.81202e-05
0.69	-3.34e-05	-1.49369e-05	-1.85e-05	-7.55259e-06	0.0001046	4.67785e-05
0.7	-3.2e-05	-1.43108e-05	-1.98333e-05	-8.09692e-06	0.0001046	4.67785e-05
0.71	-2.98e-05	-1.3327e-05	-1.98333e-05	-8.09692e-06	0.0001054	4.71363e-05
0.72	-2.98e-05	-1.3327e-05	-1.71667e-05	-7.00826e-06	0.000107	4.78519e-05
0.73	-3.06e-05	-1.36847e-05	-1.65e-05	-6.7361e-06	0.0001062	4.74941e-05
0.74	-2.58e-05	-1.15381e-05	-1.65e-05	-6.7361e-06	0.000107	4.78519e-05
0.75	-2.6e-05	-1.16276e-05	-1.63333e-05	-6.66806e-06	0.0001078	4.82096e-05
0.76	-2.88e-05	-1.28798e-05	-1.9e-05	-7.75672e-06	0.000107	4.78519e-05
0.77	-3.02e-05	-1.35059e-05	-1.96667e-05	-8.02888e-06	0.0001046	4.67785e-05
0.78	-3.2e-05	-1.43108e-05	-2.03333e-05	-8.30105e-06	0.0001016	4.54369e-05
0.79	-3.28e-05	-1.46686e-05	-1.76667e-05	-7.21239e-06	9.46e-05	4.23064e-05
0.8	-3.36e-05	-1.50264e-05	-1.98333e-05	-8.09692e-06	9.3e-05	4.15909e-05
0.81	-3.42e-05	-1.52947e-05	-1.91667e-05	-7.82476e-06	9.14e-05	4.08753e-05
0.82	-3.5e-05	-1.56525e-05	-1.78333e-05	-7.28043e-06	9.22e-05	4.12331e-05
0.83	-3.42e-05	-1.52947e-05	-1.91667e-05	-7.82476e-06	9.14e-05	4.08753e-05
0.84	-3.2e-05	-1.43108e-05	-1.9e-05	-7.75672e-06	9.24e-05	4.13225e-05
0.85	-3.2e-05	-1.43108e-05	-1.98333e-05	-8.09692e-06	9.32e-05	4.16803e-05
0.86	-3.06e-05	-1.36847e-05	-1.8e-05	-7.34847e-06	9.4e-05	4.20381e-05
0.87	-3.04e-05	-1.35953e-05	-1.6e-05	-6.53197e-06	9.32e-05	4.16803e-05
0.88	-2.88e-05	-1.28798e-05	-1.58333e-05	-6.46393e-06	9.3e-05	4.15909e-05
0.89	-2.88e-05	-1.28798e-05	-1.45e-05	-5.9196e-06	9.16e-05	4.09648e-05
0.9	-2.44e-05	-1.0912e-05	-1.31667e-05	-5.37527e-06	9.24e-05	4.13225e-05
0.91	-2.28e-05	-1.01965e-05	-1.31667e-05	-5.37527e-06	9.16e-05	4.09648e-05
0.92	-2.3e-05	-1.02859e-05	-1.45e-05	-5.9196e-06	9.02e-05	4.03387e-05
0.93	-2.14e-05	-9.57037e-06	-1.85e-05	-7.55259e-06	8.94e-05	3.99809e-05
0.94	-2.22e-05	-9.92814e-06	-1.91667e-05	-7.82476e-06	8.54e-05	3.8192e-05
0.95	-2.14e-05	-9.57037e-06	-1.98333e-05	-8.09692e-06	8.54e-05	3.8192e-05
0.96	-1.9e-05	-8.49706e-06	-2.3e-05	-9.38971e-06	8.7e-05	3.89076e-05
0.97	-1.84e-05	-8.22873e-06	-2.33333e-05	-9.52579e-06	9.02e-05	4.03387e-05
0.98	-1.84e-05	-8.22873e-06	-2.48333e-05	-1.01382e-05	9.16e-05	4.09648e-05
0.99	-1.88e-05	-8.40762e-06	-2.35e-05	-9.59383e-06	9.36e-05	4.18592e-05
1	-2.14e-05	-9.57037e-06	-2.48333e-05	-1.01382e-05	9.06e-05	4.05176e-05
1.01	-2.22e-05	-9.92814e-06	-2.55e-05	-1.04103e-05	9e-05	4.02492e-05
1.02	-2.06e-05	-9.2126e-06	-2.61667e-05	-1.06825e-05	9e-05	4.02492e-05
1.03	-1.76e-05	-7.87096e-06	-2.35e-05	-9.59383e-06	9.16e-05	4.09648e-05
1.04	-1.7e-05	-7.60263e-06	-2.28333e-05	-9.32167e-06	9.18e-05	4.10542e-05
1.05	-1.7e-05	-7.60263e-06	-2.15e-05	-8.77734e-06	8.86e-05	3.96231e-05
1.06	-1.54e-05	-6.88709e-06	-2.03333e-05	-8.30105e-06	8.56e-05	3.82815e-05
1.07	-1.38e-05	-6.17155e-06	-1.96667e-05	-8.02888e-06	8.48e-05	3.79237e-05
1.08	-1.38e-05	-6.17155e-06	-1.7e-05	-6.94022e-06	8.56e-05	3.82815e-05
1.09	-1.52e-05	-6.79765e-06	-1.41667e-05	-5.78352e-06	8.46e-05	3.78343e-05
1.1	-1.68e-05	-7.51319e-06	-1.46667e-05	-5.98764e-06	8.24e-05	3.68504e-05
1.11	-1.9e-05	-8.49706e-06	-1.6e-05	-6.53197e-06	8e-05	3.57771e-05
1.12	-1.84e-05	-8.22873e-06	-1.85e-05	-7.55259e-06	7.78e-05	3.47932e-05
1.13	-1.9e-05	-8.49706e-06	-2.03333e-05	-8.30105e-06	7.7e-05	3.44354e-05
1.14	-2.14e-05	-9.57037e-06	-2.08333e-05	-8.50517e-06	7.78e-05	3.47932e-05
1.15	-2.22e-05	-9.92814e-06	-2.03333e-05	-8.30105e-06	8.02e-05	3.58665e-05
1.16	-2.08e-05	-9.30204e-06	-1.78333e-05	-7.28043e-06	8.1e-05	3.62243e-05
1.17	-1.84e-05	-8.22873e-06	-1.66667e-05	-6.80414e-06	8.02e-05	3.58665e-05
1.18	-1.82e-05	-8.13929e-06	-1.66667e-05	-6.80414e-06	7.94e-05	3.55088e-05
1.19	-2e-05	-8.94427e-06	-1.76667e-05	-7.21239e-06	7.62e-05	3.40777e-05
1.2	-2e-05	-8.94427e-06	-1.6e-05	-6.53197e-06	7.4e-05	3.30938e-05
1.21	-1.98e-05	-8.85483e-06	-1.2e-05	-4.89898e-06	7.56e-05	3.38093e-05
1.22	-2.14e-05	-9.57037e-06	-1.13333e-05	-4.62681e-06	7.48e-05	3.34516e-05
1.23	-2.2e-05	-9.8387e-06	-1.2e-05	-4.89898e-06	7.64e-05	3.41671e-05
1.24	-2.36e-05	-1.05542e-05	-1.4e-05	-5.71548e-06	7.86e-05	3.5151e-05
1.25	-2.36e-05	-1.05542e-05	-1.33333e-05	-5.44331e-06	8.18e-05	3.65821e-05
1.26	-2.12e-05	-9.48093e-06	-1.41667e-05	-5.78352e-06	8.18e-05	3.65821e-05
1.27	-2.2e-05	-9.8387e-06	-1.28333e-05	-5.23919e-06	8.34e-05	3.72976e-05
1.28	-2.16e-05	-9.65981e-06	-1.28333e-05	-5.23919e-06	8.42e-05	3.76554e-05
1.29	-2.22e-05	-9.92814e-06	-1.4e-05	-5.71548e-06	8.72e-05	3.8997e-05
1.3	-2.3e-05	-1.02859e-05	-1.33333e-05	-5.44331e-06	8.92e-05	3.98915e-05
1.31	-2.36e-05	-1.05542e-05	-1.21667e-05	-4.96702e-06	8.92e-05	3.98915e-05
1.32	-2.52e-05	-1.12698e-05	-9e-06	-3.67423e-06	8.78e-05	3.92654e-05
1.33	-2.74e-05	-1.22537e-05	-1.03333e-05	-4.21857e-06	8.94e-05	3.99809e-05
1.34	-2.98e-05	-1.3327e-05	-1.03333e-05	-4.21857e-06	9.08e-05	4.0607e-05
1.35	-3.2e-05	-1.43108e-05	-1.03333e-05	-4.21857e-06	9.16e-05	4.09648e-05
1.36	-3.06e-05	-1.36847e-05	-1.3e-05	-5.30723e-06	9.14e-05	4.08753e-05
1.37	-2.76e-05	-1.23431e-05	-1.4e-05	-5.71548e-06	9.1e-05	4.06964e-05
1.38	-2.84e-05	-1.27009e-05	-1.4e-05	-5.71548e-06	9.1e-05	4.06964e-05
1.39	-2.7e-05	-1.20748e-05	-1.36667e-05	-5.57939e-06	9.02e-05	4.03387e-05
1.4	-2.74e-05	-1.22537e-05	-1.46667e-05	-5.98764e-06	8.76e-05	3.91759e-05
1.41	-2.76e-05	-1.23431e-05	-1.58333e-05	-6.46393e-06	8.7e-05	3.89076e-05
1.42	-2.74e-05	-1.22537e-05	-1.46667e-05	-5.98764e-06	8.4e-05	3.75659e-05
1.43	-2.58e-05	-1.15381e-05	-1.33333e-05	-5.44331e-06	8.4e-05	3.75659e-05
1.44	-2.58e-05	-1.15381e-05	-1.15e-05	-4.69486e-06	8.48e-05	3.79237e-05
1.45	-2.5e-05	-1.11803e-05	-1.03333e-05	-4.21857e-06	8.4e-05	3.75659e-05
1.46	-2.58e-05	-1.15381e-05	-9.5e-06	-3.87836e-06	8.48e-05	3.79237e-05
1.47	-2.44e-05	-1.0912e-05	-9e-06	-3.67423e-06	8.56e-05	3.82815e-05
1.48	-2.44e-05	-1.0912e-05	-7.83333e-06	-3.19794e-06	8.4e-05	3.75659e-05
1.49	-2.06e-05	-9.2126e-06	-9.66667e-06	-3.9464e-06	8.4e-05	3.75659e-05
1.5	-2.06e-05	-9.2126e-06	-1.13333e-05	-4.62681e-06	8.24e-05	3.68504e-05
1.51	-1.92e-05	-8.5865e-06	-1.08333e-05	-4.42269e-06	8.4e-05	3.75659e-05
1.52	-1.92e-05	-8.5865e-06	-1.13333e-05	-4.62681e-06	8.48e-05	3.79237e-05
1.53	-1.92e-05	-8.5865e-06	-1.46667e-05	-5.98764e-06	8.72e-05	3.8997e-05
1.54	-1.84e-05	-8.22873e-06	-1.65e-05	-6.7361e-06	8.94e-05	3.99809e-05
1.55	-2.06e-05	-9.2126e-06	-1.46667e-05	-5.98764e-06	9e-05	4.02492e-05
1.56	-2.14e-05	-9.57037e-06	-1.38333e-05	-5.64743e-06	8.94e-05	3.99809e-05
1.57	-2.22e-05	-9.92814e-06	-1.38333e-05	-5.64743e-06	8.7e-05	3.89076e-05
1.58	-2.14e-05	-9.57037e-06	-1.41667e-05	-5.78352e-06	8.54e-05	3.8192e-05
1.59	-2.38e-05	-1.06437e-05	-1.41667e-05	-5.78352e-06	8.32e-05	3.72082e-05
1.6	-2.2e-05	-9.8387e-06	-1.46667e-05	-5.98764e-06	8.08e-05	3.61349e-05
1.61	-2.06e-05	-9.2126e-06	-1.53333e-05	-6.25981e-06	8.18e-05	3.65821e-05
1.62	-2.14e-05	-9.57037e-06	-1.66667e-05	-6.80414e-06	8.32e-05	3.72082e-05
1.63	-1.98e-05	-8.85483e-06	-1.85e-05	-7.55259e-06	8.32e-05	3.72082e-05
1.64	-1.9e-05	-8.49706e-06	-1.66667e-05	-6.80414e-06	8.24e-05	3.68504e-05
1.65	-1.68e-05	-7.51319e-06	-1.53333e-05	-6.25981e-06	8.38e-05	3.74765e-05
1.66	-1.52e-05	-6.79765e-06	-1.8e-05	-7.34847e-06	8.4e-05	3.75659e-05
1.67	-1.44e-05	-6.43988e-06	-2.06667e-05	-8.43713e-06	8.42e-05	3.76554e-05
1.68	-1.24e-05	-5.54545e-06	-2.06667e-05	-8.43713e-06	8.42e-05	3.76554e-05
1.69	-1.16e-05	-5.18768e-06	-1.93333e-05	-7.8928e-06	8.42e-05	3.76554e-05
1.7	-1.08e-05	-4.82991e-06	-1.8e-05	-7.34847e-06	8.48e-05	3.79237e-05
1.71	-1.3e-05	-5.81378e-06	-1.66667e-05	-6.80414e-06	8.54e-05	3.8192e-05
1.72	-1.36e-05	-6.0821e-06	-1.6e-05	-6.53197e-06	8.32e-05	3.72082e-05
1.73	-1.68e-05	-7.51319e-06	-1.6e-05	-6.53197e-06	8.08e-05	3.61349e-05
1.74	-1.76e-05	-7.87096e-06	-1.65e-05	-6.7361e-06	8.02e-05	3.58665e-05
1.75	-1.84e-05	-8.22873e-06	-1.85e-05	-7.55259e-06	8.16e-05	3.64926e-05
1.76	-1.52e-05	-6.79765e-06	-1.98333e-05	-8.09692e-06	8.18e-05	3.65821e-05
1.77	-1.28e-05	-5.72433e-06	-1.86667e-05	-7.62063e-06	8.12e-05	3.63137e-05
1.78	-1.2e-05	-5.36656e-06	-1.85e-05	-7.55259e-06	8.12e-05	3.63137e-05
1.79	-1.06e-05	-4.74046e-06	-1.98333e-05	-8.09692e-06	8.02e-05	3.58665e-05
1.8	-1.12e-05	-5.00879e-06	-1.91667e-05	-7.82476e-06	8.02e-05	3.58665e-05
1.81	-1.2e-05	-5.36656e-06	-2.05e-05	-8.36909e-06	8.08e-05	3.61349e-05
1.82	-1.2e-05	-5.36656e-06	-2.11667e-05	-8.64126e-06	7.86e-05	3.5151e-05
1.83	-1.28e-05	-5.72433e-06	-2.18333e-05	-8.91342e-06	7.86e-05	3.5151e-05
1.84	-1.28e-05	-5.72433e-06	-2.25e-05	-9.18559e-06	7.68e-05	3.4346e-05
1.85	-1.2e-05	-5.36656e-06	-2.31667e-05	-9.45775e-06	7.46e-05	3.33621e-05
1.86	-9e-06	-4.02492e-06	-2.5e-05	-1.02062e-05	7.48e-05	3.34516e-05
1.87	-7.6e-06	-3.39882e-06	-2.61667e-05	-1.06825e-05	7.7e-05	3.44354e-05
1.88	-6.8e-06	-3.04105e-06	-2.66667e-05	-1.08866e-05	7.86e-05	3.5151e-05
1.89	-7e-06	-3.1305e-06	-2.53333e-05	-1.03423e-05	7.62e-05	3.40777e-05
1.9	-5.4e-06	-2.41495e-06	-2.01667e-05	-8.23301e-06	7.48e-05	3.34516e-05
1.91	-5.4e-06	-2.41495e-06	-1.88333e-05	-7.68868e-06	7.4e-05	3.30938e-05
1.92	-5.4e-06	-2.41495e-06	-1.9e-05	-7.75672e-06	7.4e-05	3.30938e-05
1.93	-3e-06	-1.34164e-06	-1.96667e-05	-8.02888e-06	7.32e-05	3.2736e-05
1.94	-3e-06	-1.34164e-06	-1.8e-05	-7.34847e-06	7e-05	3.1305e-05
1.95	-1.4e-06	-6.26099e-07	-1.73333e-05	-7.0763e-06	6.94e-05	3.10366e-05
1.96	8e-07	3.57771e-07	-1.8e-05	-7.34847e-06	6.86e-05	3.06789e-05
1.97	8e-07	3.57771e-07	-1.78333e-05	-7.28043e-06	6.86e-05	3.06789e-05
1.98	1.6e-06	7.15542e-07	-1.65e-05	-6.7361e-06	6.88e-05	3.07683e-05
1.99	2.4e-06	1.07331e-06	-1.56667e-05	-6.39589e-06	7.2e-05	3.21994e-05
2	8e-07	3.57771e-07	-1.45e-05	-5.9196e-06	7.5e-05	3.3541e-05
2.01	-2.2e-06	-9.8387e-07	-1.46667e-05	-5.98764e-06	7.7e-05	3.44354e-05
2.02	-5.2e-06	-2.32551e-06	-1.55e-05	-6.32785e-06	7.64e-05	3.41671e-05
2.03	-6e-06	-2.68328e-06	-1.6e-05	-6.53197e-06	7.5e-05	3.3541e-05
2.04	-5.2e-06	-2.32551e-06	-1.6e-05	-6.53197e-06	7.34e-05	3.28255e-05
2.05	-4.6e-06	-2.05718e-06	-1.46667e-05	-5.98764e-06	7.5e-05	3.3541e-05
2.06	-3e-06	-1.34164e-06	-1.4e-05	-5.71548e-06	7.5e-05	3.3541e-05
2.07	-2.2e-06	-9.8387e-07	-1.28333e-05	-5.23919e-06	7.34e-05	3.28255e-05
2.08	-3e-06	-1.34164e-06	-1.21667e-05	-4.96702e-06	7.18e-05	3.21099e-05
2.09	-2.2e-06	-9.8387e-07	-1.15e-05	-4.69486e-06	7.18e-05	3.21099e-05
2.1	-8e-07	-3.57771e-07	-1.21667e-05	-4.96702e-06	7.08e-05	3.16627e-05
2.11	2.2e-06	9.8387e-07	-1.28333e-05	-5.23919e-06	7.16e-05	3.20205e-05
2.12	2.4e-06	1.07331e-06	-1.35e-05	-5.51135e-06	6.94e-05	3.10366e-05
2.13	2e-07	8.94427e-08	-1.4e-05	-5.71548e-06	6.96e-05	3.11261e-05
2.14	-2e-07	-8.94427e-08	-1.33333e-05	-5.44331e-06	7.1e-05	3.17522e-05
2.15	1e-06	4.47214e-07	-1.53333e-05	-6.25981e-06	6.96e-05	3.11261e-05
2.16	3e-06	1.34164e-06	-1.53333e-05	-6.25981e-06	6.8e-05	3.04105e-05
2.17	1.6e-06	7.15542e-07	-1.58333e-05	-6.46393e-06	6.56e-05	2.93372e-05
2.18	1.6e-06	7.15542e-07	-1.76667e-05	-7.21239e-06	6.46e-05	2.889e-05
2.19	8e-07	3.57771e-07	-2.05e-05	-8.36909e-06	6.32e-05	2.82639e-05
2.2	8e-07	3.57771e-07	-2.1e-05	-8.57321e-06	5.98e-05	2.67434e-05
2.21	2.4e-06	1.07331e-06	-2.1e-05	-8.57321e-06	5.82e-05	2.60278e-05
2.22	2e-06	8.94427e-07	-1.98333e-05	-8.09692e-06	5.66e-05	2.53123e-05
2.23	3.6e-06	1.60997e-06	-1.91667e-05	-7.82476e-06	5.58e-05	2.49545e-05
2.24	6.8e-06	3.04105e-06	-1.91667e-05	-7.82476e-06	5.64e-05	2.52228e-05
2.25	9e-06	4.02492e-06	-1.9e-05	-7.75672e-06	5.56e-05	2.48651e-05
2.26	1.06e-05	4.74046e-06	-1.91667e-05	-7.82476e-06	5.56e-05	2.48651e-05
2.27	8.4e-06	3.75659e-06	-1.8e-05	-7.34847e-06	5.28e-05	2.36129e-05
2.28	7e-06	3.1305e-06	-1.86667e-05	-7.62063e-06	5.12e-05	2.28973e-05
2.29	6.2e-06	2.77272e-06	-1.98333e-05	-8.09692e-06	5.04e-05	2.25396e-05
2.3	3.6e-06	1.60997e-06	-2.1e-05	-8.57321e-06	4.98e-05	2.22712e-05
2.31	2e-06	8.94427e-07	-2.23333e-05	-9.11755e-06	4.82e-05	2.15557e-05
2.32	8e-07	3.57771e-07	-2.21667e-05	-9.0495e-06	4.74e-05	2.11979e-05
2.33	8e-07	3.57771e-07	-2.21667e-05	-9.0495e-06	4.68e-05	2.09296e-05
2.34	6e-07	2.68328e-07	-2.01667e-05	-8.23301e-06	4.74e-05	2.11979e-05
2.35	6e-07	2.68328e-07	-1.95e-05	-7.96084e-06	4.82e-05	2.15557e-05
2.36	-8e-07	-3.57771e-07	-1.88333e-05	-7.68868e-06	4.66e-05	2.08402e-05
2.37	-4.6e-06	-2.05718e-06	-1.81667e-05	-7.41651e-06	4.8e-05	2.14663e-05
2.38	-5.4e-06	-2.41495e-06	-1.73333e-05	-7.0763e-06	4.8e-05	2.14663e-05
2.39	-4.6e-06	-2.05718e-06	-1.53333e-05	-6.25981e-06	4.74e-05	2.11979e-05
2.4	-5.6e-06	-2.5044e-06	-1.56667e-05	-6.39589e-06	4.42e-05	1.97668e-05
2.41	-5.4e-06	-2.41495e-06	-1.45e-05	-5.9196e-06	4.2e-05	1.8783e-05
2.42	-4.6e-06	-2.05718e-06	-1.45e-05	-5.9196e-06	4.04e-05	1.80674e-05
2.43	-4.6e-06	-2.05718e-06	-1.45e-05	-5.9196e-06	4.12e-05	1.84252e-05
2.44	-3.6e-06	-1.60997e-06	-1.48333e-05	-6.05568e-06	4.2e-05	1.8783e-05
2.45	-3.8e-06	-1.69941e-06	-1.46667e-05	-5.98764e-06	4.26e-05	1.90513e-05
2.46	-4e-06	-1.78885e-06	-1.71667e-05	-7.00826e-06	4.14e-05	1.85146e-05
2.47	-3e-06	-1.34164e-06	-1.7e-05	-6.94022e-06	4.06e-05	1.81569e-05
2.48	-3.8e-06	-1.69941e-06	-1.65e-05	-6.7361e-06	4.2e-05	1.8783e-05
2.49	-3.8e-06	-1.69941e-06	-1.58333e-05	-6.46393e-06	4.42e-05	1.97668e-05
2.5	-2.2e-06	-9.8387e-07	-1.46667e-05	-5.98764e-06	4.5e-05	2.01246e-05
2.51	-3.2e-06	-1.43108e-06	-1.98333e-05	-8.09692e-06	4.28e-05	1.91407e-05
2.52	-4.4e-06	-1.96774e-06	-2.18333e-05	-8.91342e-06	4.04e-05	1.80674e-05
2.53	-3.6e-06	-1.60997e-06	-2.21667e-05	-9.0495e-06	3.74e-05	1.67258e-05
2.54	-3.8e-06	-1.69941e-06	-2.35e-05	-9.59383e-06	3.5e-05	1.56525e-05
2.55	-4.6e-06	-2.05718e-06	-2.41667e-05	-9.866e-06	3.5e-05	1.56525e-05
2.56	-8.6e-06	-3.84604e-06	-2.48333e-05	-1.01382e-05	3.66e-05	1.6368e-05
2.57	-9.2e-06	-4.11437e-06	-2.28333e-05	-9.32167e-06	3.74e-05	1.67258e-05
2.58	-7.8e-06	-3.48827e-06	-2.08333e-05	-8.50517e-06	3.56e-05	1.59208e-05
2.59	-6.2e-06	-2.77272e-06	-2.21667e-05	-9.0495e-06	3.72e-05	1.66363e-05
2.6	-7.8e-06	-3.48827e-06	-2.15e-05	-8.77734e-06	3.64e-05	1.62786e-05
2.61	-1.1e-05	-4.91935e-06	-2.15e-05	-8.77734e-06	3.88e-05	1.73519e-05
2.62	-8.6e-06	-3.84604e-06	-2.15e-05	-8.77734e-06	3.72e-05	1.66363e-05
2.63	-7e-06	-3.1305e-06	-2.08333e-05	-8.50517e-06	3.72e-05	1.66363e-05
2.64	-4.6e-06	-2.05718e-06	-1.96667e-05	-8.02888e-06	3.58e-05	1.60102e-05
2.65	-1.4e-06	-6.26099e-07	-1.9e-05	-7.75672e-06	3.42e-05	1.52947e-05
2.66	-2.2e-06	-9.8387e-07	-1.9e-05	-7.75672e-06	3.26e-05	1.45792e-05
2.67	-3.8e-06	-1.69941e-06	-1.9e-05	-7.75672e-06	3.2e-05	1.43108e-05
2.68	-3.8e-06	-1.69941e-06	-1.88333e-05	-7.68868e-06	3.2e-05	1.43108e-05
2.69	-2.8e-06	-1.2522e-06	-2.08333e-05	-8.50517e-06	3.14e-05	1.40425e-05
2.7	-6e-07	-2.68328e-07	-2.15e-05	-8.77734e-06	3.08e-05	1.37742e-05
2.71	8e-07	3.57771e-07	-1.98333e-05	-8.09692e-06	3e-05	1.34164e-05
2.72	1.4e-06	6.26099e-07	-1.85e-05	-7.55259e-06	2.76e-05	1.23431e-05
2.73	0	0	-1.71667e-05	-7.00826e-06	2.6e-05	1.16276e-05
2.74	-1.4e-06	-6.26099e-07	-1.7e-05	-6.94022e-06	2.74e-05	1.22537e-05
2.75	-6e-07	-2.68328e-07	-1.9e-05	-7.75672e-06	2.96e-05	1.32375e-05
2.76	2e-07	8.94427e-08	-2.03333e-05	-8.30105e-06	2.96e-05	1.32375e-05
2.77	-1.2e-06	-5.36656e-07	-1.91667e-05	-7.82476e-06	2.98e-05	1.3327e-05
2.78	-2e-06	-8.94427e-07	-1.91667e-05	-7.82476e-06	2.9e-05	1.29692e-05
2.79	-1.4e-06	-6.26099e-07	-1.83333e-05	-7.48455e-06	2.74e-05	1.22537e-05
2.8	-1.2e-06	-5.36656e-07	-1.85e-05	-7.55259e-06	2.88e-05	1.28798e-05
2.81	0	0	-1.91667e-05	-7.82476e-06	3.12e-05	1.39531e-05
2.82	8e-07	3.57771e-07	-1.73333e-05	-7.0763e-06	3.06e-05	1.36847e-05
2.83	2.4e-06	1.07331e-06	-1.65e-05	-6.7361e-06	3.12e-05	1.39531e-05
2.84	8e-07	3.57771e-07	-1.9e-05	-7.75672e-06	3.06e-05	1.36847e-05
2.85	0	0	-1.9e-05	-7.75672e-06	2.98e-05	1.3327e-05
2.86	8e-07	3.57771e-07	-2.13333e-05	-8.7093e-06	3.2e-05	1.43108e-05
2.87	8e-07	3.57771e-07	-2.6e-05	-1.06145e-05	3.12e-05	1.39531e-05
2.88	-8e-07	-3.57771e-07	-2.85e-05	-1.16351e-05	3.36e-05	1.50264e-05
2.89	-2.4e-06	-1.07331e-06	-3.18333e-05	-1.29959e-05	3.36e-05	1.50264e-05
2.9	-5.2e-06	-2.32551e-06	-3.31667e-05	-1.35402e-05	3.28e-05	1.46686e-05
2.91	-6.8e-06	-3.04105e-06	-3.3e-05	-1.34722e-05	3.28e-05	1.46686e-05
2.92	-6.8e-06	-3.04105e-06	-3.31667e-05	-1.35402e-05	3.22e-05	1.44003e-05
2.93	-3.8e-06	-1.69941e-06	-3.25e-05	-1.32681e-05	3.14e-05	1.40425e-05
2.94	-2e-07	-8.94427e-08	-3.25e-05	-1.32681e-05	3.2e-05	1.43108e-05
2.95	3e-06	1.34164e-06	-3.18333e-05	-1.29959e-05	3.44e-05	1.53841e-05
2.96	3.8e-06	1.69941e-06	-3e-05	-1.22474e-05	3.52e-05	1.57419e-05
2.97	3.2e-06	1.43108e-06	-2.93333e-05	-1.19753e-05	3.6e-05	1.60997e-05
2.98	2.4e-06	1.07331e-06	-2.86667e-05	-1.17031e-05	3.6e-05	1.60997e-05
2.99	3.8e-06	1.69941e-06	-2.8e-05	-1.1431e-05	3.74e-05	1.67258e-05
3	3.6e-06	1.60997e-06	-2.48333e-05	-1.01382e-05	3.98e-05	1.77991e-05
3.01	3e-06	1.34164e-06	-2.41667e-05	-9.866e-06	4.06e-05	1.81569e-05
3.02	4.4e-06	1.96774e-06	-2.48333e-05	-1.01382e-05	4.1e-05	1.83358e-05
3.03	6.6e-06	2.95161e-06	-2.66667e-05	-1.08866e-05	4.12e-05	1.84252e-05
3.04	4.4e-06	1.96774e-06	-2.91667e-05	-1.19072e-05	4.28e-05	1.91407e-05
3.05	3.8e-06	1.69941e-06	-2.86667e-05	-1.17031e-05	4.2e-05	1.8783e-05
3.06	2.8e-06	1.2522e-06	-2.81667e-05	-1.1499e-05	4.28e-05	1.91407e-05
3.07	2.2e-06	9.8387e-07	-2.68333e-05	-1.09547e-05	4.14e-05	1.85146e-05
3.08	1.4e-06	6.26099e-07	-2.73333e-05	-1.11588e-05	4.14e-05	1.85146e-05
3.09	6e-07	2.68328e-07	-2.8e-05	-1.1431e-05	4.06e-05	1.81569e-05
3.1	1.4e-06	6.26099e-07	-2.86667e-05	-1.17031e-05	4.04e-05	1.80674e-05
3.11	-8e-07	-3.57771e-07	-2.91667e-05	-1.19072e-05	4.2e-05	1.8783e-05
3.12	-6e-07	-2.68328e-07	-3.03333e-05	-1.23835e-05	4.36e-05	1.94985e-05
3.13	-3.8e-06	-1.69941e-06	-3.05e-05	-1.24516e-05	4.44e-05	1.98563e-05
3.14	-4e-06	-1.78885e-06	-3.11667e-05	-1.27237e-05	4.66e-05	2.08402e-05
3.15	-4e-06	-1.78885e-06	-3.05e-05	-1.24516e-05	4.64e-05	2.07507e-05
3.16	-8e-07	-3.57771e-07	-2.93333e-05	-1.19753e-05	4.88e-05	2.1824e-05
3.17	8e-07	3.57771e-07	-3.06667e-05	-1.25196e-05	5.12e-05	2.28973e-05
3.18	2.2e-06	9.8387e-07	-3.18333e-05	-1.29959e-05	5.2e-05	2.32551e-05
3.19	5.4e-06	2.41495e-06	-3.16667e-05	-1.29279e-05	5.66e-05	2.53123e-05
3.2	3.8e-06	1.69941e-06	-3.23333e-05	-1.32e-05	5.7e-05	2.54912e-05
3.21	-2e-07	-8.94427e-08	-3.16667e-05	-1.29279e-05	6.02e-05	2.69223e-05
3.22	-3.6e-06	-1.60997e-06	-3.25e-05	-1.32681e-05	6.02e-05	2.69223e-05
3.23	-5.2e-06	-2.32551e-06	-3.05e-05	-1.24516e-05	5.88e-05	2.62962e-05
3.24	-7.6e-06	-3.39882e-06	-2.98333e-05	-1.21794e-05	5.94e-05	2.65645e-05
3.25	-7e-06	-3.1305e-06	-2.98333e-05	-1.21794e-05	5.72e-05	2.55806e-05
3.26	-4.6e-06	-2.05718e-06	-3.11667e-05	-1.27237e-05	5.8e-05	2.59384e-05
3.27	-4.6e-06	-2.05718e-06	-3.05e-05	-1.24516e-05	5.66e-05	2.53123e-05
3.28	-4.4e-06	-1.96774e-06	-2.86667e-05	-1.17031e-05	5.5e-05	2.45967e-05
3.29	-2.8e-06	-1.2522e-06	-2.8e-05	-1.1431e-05	5.56e-05	2.48651e-05
3.3	-2.2e-06	-9.8387e-07	-2.68333e-05	-1.09547e-05	5.78e-05	2.58489e-05
3.31	2e-07	8.94427e-08	-2.61667e-05	-1.06825e-05	5.94e-05	2.65645e-05
3.32	-8e-07	-3.57771e-07	-2.75e-05	-1.12268e-05	5.78e-05	2.58489e-05
3.33	-2e-07	-8.94427e-08	-2.86667e-05	-1.17031e-05	5.7e-05	2.54912e-05
3.34	-2.2e-06	-9.8387e-07	-2.66667e-05	-1.08866e-05	5.8e-05	2.59384e-05
3.35	-3.8e-06	-1.69941e-06	-2.53333e-05	-1.03423e-05	6.02e-05	2.69223e-05
3.36	-6e-06	-2.68328e-06	-2.53333e-05	-1.03423e-05	6.26e-05	2.79956e-05
3.37	-6e-06	-2.68328e-06	-2.58333e-05	-1.05464e-05	6.26e-05	2.79956e-05
3.38	-5.8e-06	-2.59384e-06	-2.65e-05	-1.08186e-05	6.18e-05	2.76378e-05
3.39	-2.8e-06	-1.2522e-06	-2.68333e-05	-1.09547e-05	6.26e-05	2.79956e-05
3.4	-4.4e-06	-1.96774e-06	-2.81667e-05	-1.1499e-05	6.34e-05	2.83533e-05
3.41	-6.2e-06	-2.77272e-06	-2.68333e-05	-1.09547e-05	6.48e-05	2.89794e-05
3.42	-5.4e-06	-2.41495e-06	-2.48333e-05	-1.01382e-05	6.48e-05	2.89794e-05
3.43	-5.4e-06	-2.41495e-06	-2.53333e-05	-1.03423e-05	6.48e-05	2.89794e-05
3.44	-5.2e-06	-2.32551e-06	-2.48333e-05	-1.01382e-05	6.5e-05	2.90689e-05
3.45	-6e-06	-2.68328e-06	-2.5e-05	-1.02062e-05	6.56e-05	2.93372e-05
3.46	-6e-06	-2.68328e-06	-2.11667e-05	-8.64126e-06	6.5e-05	2.90689e-05
3.47	-6e-06	-2.68328e-06	-2.1e-05	-8.57321e-06	6.34e-05	2.83533e-05
3.48	-7.6e-06	-3.39882e-06	-2.1e-05	-8.57321e-06	6.2e-05	2.77272e-05
3.49	-9.2e-06	-4.11437e-06	-1.85e-05	-7.55259e-06	6.12e-05	2.73695e-05
3.5	-7.6e-06	-3.39882e-06	-1.65e-05	-6.7361e-06	6.12e-05	2.73695e-05
3.51	-8.6e-06	-3.84604e-06	-1.6e-05	-6.53197e-06	6.12e-05	2.73695e-05
3.52	-8.4e-06	-3.75659e-06	-1.53333e-05	-6.25981e-06	6.2e-05	2.77272e-05
3.53	-9.2e-06	-4.11437e-06	-1.6e-05	-6.53197e-06	6.04e-05	2.70117e-05
3.54	-9e-06	-4.02492e-06	-1.71667e-05	-7.00826e-06	5.98e-05	2.67434e-05
3.55	-9e-06	-4.02492e-06	-1.9e-05	-7.75672e-06	6.06e-05	2.71011e-05
3.56	-9e-06	-4.02492e-06	-1.96667e-05	-8.02888e-06	6.12e-05	2.73695e-05
3.57	-9.8e-06	-4.38269e-06	-2.03333e-05	-8.30105e-06	6.2e-05	2.77272e-05
3.58	-1.14e-05	-5.09823e-06	-1.83333e-05	-7.48455e-06	6.34e-05	2.83533e-05
3.59	-1.16e-05	-5.18768e-06	-1.78333e-05	-7.28043e-06	6.26e-05	2.79956e-05
3.6	-1.16e-05	-5.18768e-06	-1.96667e-05	-8.02888e-06	6.26e-05	2.79956e-05
3.61	-8.4e-06	-3.75659e-06	-2.21667e-05	-9.0495e-06	6.2e-05	2.77272e-05
3.62	-5.4e-06	-2.41495e-06	-2.46667e-05	-1.00701e-05	6.34e-05	2.83533e-05
3.63	-3.8e-06	-1.69941e-06	-2.41667e-05	-9.866e-06	6.48e-05	2.89794e-05
3.64	-3e-06	-1.34164e-06	-2.28333e-05	-9.32167e-06	6.42e-05	2.87111e-05
3.65	-2.2e-06	-9.8387e-07	-2.03333e-05	-8.30105e-06	6.26e-05	2.79956e-05
3.66	-6e-06	-2.68328e-06	-2.21667e-05	-9.0495e-06	6.18e-05	2.76378e-05
3.67	-9.2e-06	-4.11437e-06	-2.3e-05	-9.38971e-06	5.96e-05	2.66539e-05
3.68	-9.2e-06	-4.11437e-06	-2.26667e-05	-9.25363e-06	6.04e-05	2.70117e-05
3.69	-9.2e-06	-4.11437e-06	-2.21667e-05	-9.0495e-06	6.04e-05	2.70117e-05
3.7	-7.6e-06	-3.39882e-06	-1.91667e-05	-7.82476e-06	6.2e-05	2.77272e-05
3.71	-3.8e-06	-1.69941e-06	-1.86667e-05	-7.62063e-06	6.04e-05	2.70117e-05
3.72	-2.2e-06	-9.8387e-07	-1.86667e-05	-7.62063e-06	5.72e-05	2.55806e-05
3.73	-2.4e-06	-1.07331e-06	-1.85e-05	-7.55259e-06	5.64e-05	2.52228e-05
3.74	-2.4e-06	-1.07331e-06	-1.91667e-05	-7.82476e-06	5.8e-05	2.59384e-05
3.75	-2.8e-06	-1.2522e-06	-1.78333e-05	-7.28043e-06	6.02e-05	2.69223e-05
3.76	-2.2e-06	-9.8387e-07	-1.33333e-05	-5.44331e-06	6.18e-05	2.76378e-05
3.77	-2.6e-06	-1.16276e-06	-1.13333e-05	-4.62681e-06	6.24e-05	2.79061e-05
3.78	-2.4e-06	-1.07331e-06	-1.2e-05	-4.89898e-06	6.26e-05	2.79956e-05
3.79	-2.4e-06	-1.07331e-06	-1.08333e-05	-4.42269e-06	5.88e-05	2.62962e-05
3.8	6e-07	2.68328e-07	-1.46667e-05	-5.98764e-06	5.78e-05	2.58489e-05
3.81	2.4e-06	1.07331e-06	-1.86667e-05	-7.62063e-06	5.56e-05	2.48651e-05
3.82	2.4e-06	1.07331e-06	-2.01667e-05	-8.23301e-06	5.5e-05	2.45967e-05
3.83	0	0	-1.78333e-05	-7.28043e-06	5.66e-05	2.53123e-05
3.84	6e-07	2.68328e-07	-1.6e-05	-6.53197e-06	5.74e-05	2.56701e-05
3.85	6e-07	2.68328e-07	-1.51667e-05	-6.19177e-06	5.8e-05	2.59384e-05
3.86	2e-07	8.94427e-08	-1.85e-05	-7.55259e-06	5.72e-05	2.55806e-05
3.87	-1.4e-06	-6.26099e-07	-1.85e-05	-7.55259e-06	5.56e-05	2.48651e-05
3.88	-2e-06	-8.94427e-07	-1.71667e-05	-7.00826e-06	5.48e-05	2.45073e-05
3.89	-2.2e-06	-9.8387e-07	-1.96667e-05	-8.02888e-06	5.32e-05	2.37918e-05
3.9	-2.4e-06	-1.07331e-06	-2.21667e-05	-9.0495e-06	5.16e-05	2.30762e-05
3.91	-6.2e-06	-2.77272e-06	-2.28333e-05	-9.32167e-06	5e-05	2.23607e-05
3.92	-7e-06	-3.1305e-06	-2.48333e-05	-1.01382e-05	5.08e-05	2.27185e-05
3.93	-7e-06	-3.1305e-06	-2.41667e-05	-9.866e-06	5.26e-05	2.35234e-05
3.94	-6.2e-06	-2.77272e-06	-2.16667e-05	-8.84538e-06	5.56e-05	2.48651e-05
3.95	-6.2e-06	-2.77272e-06	-1.98333e-05	-8.09692e-06	5.18e-05	2.31657e-05
3.96	-5.2e-06	-2.32551e-06	-1.91667e-05	-7.82476e-06	5.1e-05	2.28079e-05
3.97	-4.4e-06	-1.96774e-06	-2.03333e-05	-8.30105e-06	5.12e-05	2.28973e-05
3.98	-3.6e-06	-1.60997e-06	-1.96667e-05	-8.02888e-06	4.98e-05	2.22712e-05
3.99	-5.2e-06	-2.32551e-06	-1.96667e-05	-8.02888e-06	5.28e-05	2.36129e-05
4	-6e-06	-2.68328e-06	-1.7e-05	-6.94022e-06	5.42e-05	2.4239e-05
4.01	-4.4e-06	-1.96774e-06	-1.51667e-05	-6.19177e-06	5.58e-05	2.49545e-05
4.02	-2.8e-06	-1.2522e-06	-1.13333e-05	-4.62681e-06	5.5e-05	2.45967e-05
4.03	-2.8e-06	-1.2522e-06	-1.06667e-05	-4.35465e-06	5.66e-05	2.53123e-05
4.04	-2e-06	-8.94427e-07	-1.2e-05	-4.89898e-06	5.82e-05	2.60278e-05
4.05	-2.8e-06	-1.2522e-06	-1.4e-05	-5.71548e-06	5.88e-05	2.62962e-05
4.06	-3e-06	-1.34164e-06	-1.58333e-05	-6.46393e-06	5.8e-05	2.59384e-05
4.07	-1.6e-06	-7.15542e-07	-1.83333e-05	-7.48455e-06	5.88e-05	2.62962e-05
4.08	1.4e-06	6.26099e-07	-1.9e-05	-7.75672e-06	5.88e-05	2.62962e-05
4.09	1.4e-06	6.26099e-07	-1.78333e-05	-7.28043e-06	5.8e-05	2.59384e-05
4.1	1.4e-06	6.26099e-07	-1.76667e-05	-7.21239e-06	5.96e-05	2.66539e-05
4.11	0	0	-1.76667e-05	-7.21239e-06	6.04e-05	2.70117e-05
4.12	0	0	-1.58333e-05	-6.46393e-06	6.34e-05	2.83533e-05
4.13	6e-07	2.68328e-07	-1.58333e-05	-6.46393e-06	6.18e-05	2.76378e-05
4.14	2.8e-06	1.2522e-06	-1.85e-05	-7.55259e-06	6.34e-05	2.83533e-05
4.15	5.2e-06	2.32551e-06	-1.85e-05	-7.55259e-06	6.42e-05	2.87111e-05
4.16	8.4e-06	3.75659e-06	-1.85e-05	-7.55259e-06	6.42e-05	2.87111e-05
4.17	8.4e-06	3.75659e-06	-1.7e-05	-6.94022e-06	6.42e-05	2.87111e-05
4.18	9.2e-06	4.11437e-06	-1.46667e-05	-5.98764e-06	6.5e-05	2.90689e-05
4.19	1.08e-05	4.82991e-06	-1.4e-05	-5.71548e-06	6.2e-05	2.77272e-05
4.2	1.06e-05	4.74046e-06	-1.31667e-05	-5.37527e-06	6.12e-05	2.73695e-05
4.21	1.22e-05	5.45601e-06	-1.51667e-05	-6.19177e-06	6.2e-05	2.77272e-05
4.22	1.22e-05	5.45601e-06	-1.6e-05	-6.53197e-06	6.12e-05	2.73695e-05
4.23	1.52e-05	6.79765e-06	-1.6e-05	-6.53197e-06	6.12e-05	2.73695e-05
4.24	1.6e-05	7.15542e-06	-1.36667e-05	-5.57939e-06	6.34e-05	2.83533e-05
4.25	1.92e-05	8.5865e-06	-1.36667e-05	-5.57939e-06	6.5e-05	2.90689e-05
4.26	1.84e-05	8.22873e-06	-9.5e-06	-3.87836e-06	6.48e-05	2.89794e-05
4.27	1.9e-05	8.49706e-06	-7e-06	-2.85774e-06	6.4e-05	2.86217e-05
4.28	1.98e-05	8.85483e-06	-6.33333e-06	-2.58557e-06	6.26e-05	2.79956e-05
4.29	1.76e-05	7.87096e-06	-7.83333e-06	-3.19794e-06	6.36e-05	2.84428e-05
4.3	1.52e-05	6.79765e-06	-8.33333e-06	-3.40207e-06	6.26e-05	2.79956e-05
4.31	1.6e-05	7.15542e-06	-7.83333e-06	-3.19794e-06	6.26e-05	2.79956e-05
4.32	1.62e-05	7.24486e-06	-8.33333e-06	-3.40207e-06	6.02e-05	2.69223e-05
4.33	1.78e-05	7.9604e-06	-9e-06	-3.67423e-06	6.1e-05	2.728e-05
4.34	1.92e-05	8.5865e-06	-1.01667e-05	-4.15052e-06	6.1e-05	2.728e-05
4.35	2.08e-05	9.30204e-06	-8.83333e-06	-3.60619e-06	6.02e-05	2.69223e-05
4.36	2.06e-05	9.2126e-06	-7.66667e-06	-3.1299e-06	5.88e-05	2.62962e-05
4.37	1.9e-05	8.49706e-06	-8.33333e-06	-3.40207e-06	5.64e-05	2.52228e-05
4.38	1.68e-05	7.51319e-06	-1.01667e-05	-4.15052e-06	5.34e-05	2.38812e-05
4.39	1.66e-05	7.42375e-06	-1.15e-05	-4.69486e-06	5.1e-05	2.28079e-05
4.4	1.44e-05	6.43988e-06	-1.16667e-05	-4.7629e-06	5.04e-05	2.25396e-05
4.41	1.82e-05	8.13929e-06	-1.01667e-05	-4.15052e-06	5.2e-05	2.32551e-05
4.42	1.76e-05	7.87096e-06	-8.16667e-06	-3.33403e-06	5.58e-05	2.49545e-05
4.43	1.68e-05	7.51319e-06	-7.66667e-06	-3.1299e-06	5.74e-05	2.56701e-05
4.44	1.68e-05	7.51319e-06	-6.5e-06	-2.65361e-06	5.72e-05	2.55806e-05
4.45	1.44e-05	6.43988e-06	-6.5e-06	-2.65361e-06	5.86e-05	2.62067e-05
4.46	1.3e-05	5.81378e-06	-7.83333e-06	-3.19794e-06	5.78e-05	2.58489e-05
4.47	1.14e-05	5.09823e-06	-7.83333e-06	-3.19794e-06	6.02e-05	2.69223e-05
4.48	8.4e-06	3.75659e-06	-7.83333e-06	-3.19794e-06	6.18e-05	2.76378e-05
4.49	9.8e-06	4.38269e-06	-8.33333e-06	-3.40207e-06	6.02e-05	2.69223e-05
4.5	1.22e-05	5.45601e-06	-7.66667e-06	-3.1299e-06	5.86e-05	2.62067e-05
4.51	1.2e-05	5.36656e-06	-8.33333e-06	-3.40207e-06	5.8e-05	2.59384e-05
4.52	1.44e-05	6.43988e-06	-7.66667e-06	-3.1299e-06	5.94e-05	2.65645e-05
4.53	1.72e-05	7.69207e-06	-6.5e-06	-2.65361e-06	5.8e-05	2.59384e-05
4.54	1.98e-05	8.85483e-06	-5.66667e-06	-2.31341e-06	5.8e-05	2.59384e-05
4.55	2.2e-05	9.8387e-06	-7e-06	-2.85774e-06	5.72e-05	2.55806e-05
4.56	1.76e-05	7.87096e-06	-5.83333e-06	-2.38145e-06	5.72e-05	2.55806e-05
4.57	1.52e-05	6.79765e-06	-5.83333e-06	-2.38145e-06	5.9e-05	2.63856e-05
4.58	1.16e-05	5.18768e-06	-4.5e-06	-1.83712e-06	5.82e-05	2.60278e-05
4.59	1e-05	4.47214e-06	-1.16667e-06	-4.7629e-07	5.9e-05	2.63856e-05
4.6	1.08e-05	4.82991e-06	1.33333e-06	5.44331e-07	6.36e-05	2.84428e-05
4.61	1.08e-05	4.82991e-06	3.83333e-06	1.56495e-06	6.34e-05	2.83533e-05
4.62	8.6e-06	3.84604e-06	4e-06	1.63299e-06	6.34e-05	2.83533e-05
4.63	8.6e-06	3.84604e-06	4e-06	1.63299e-06	6.42e-05	2.87111e-05
4.64	7.8e-06	3.48827e-06	3.33333e-06	1.36083e-06	6.5e-05	2.90689e-05
4.65	7.6e-06	3.39882e-06	2.66667e-06	1.08866e-06	6.48e-05	2.89794e-05
4.66	8.4e-06	3.75659e-06	3.83333e-06	1.56495e-06	6.58e-05	2.94267e-05
4.67	8.4e-06	3.75659e-06	5.16667e-06	2.10928e-06	6.58e-05	2.94267e-05
4.68	8.4e-06	3.75659e-06	6.5e-06	2.65361e-06	6.56e-05	2.93372e-05
4.69	1.12e-05	5.00879e-06	7e-06	2.85774e-06	6.38e-05	2.85322e-05
4.7	1.52e-05	6.79765e-06	6.83333e-06	2.7897e-06	6.46e-05	2.889e-05
4.71	1.6e-05	7.15542e-06	6.16667e-06	2.51753e-06	6.4e-05	2.86217e-05
4.72	1.38e-05	6.17155e-06	3.83333e-06	1.56495e-06	6.34e-05	2.83533e-05
4.73	1.24e-05	5.54545e-06	1.83333e-06	7.48455e-07	6.2e-05	2.77272e-05
4.74	7.8e-06	3.48827e-06	2.5e-06	1.02062e-06	6.1e-05	2.728e-05
4.75	7.6e-06	3.39882e-06	3.16667e-06	1.29279e-06	5.8e-05	2.59384e-05
4.76	9e-06	4.02492e-06	5e-06	2.04124e-06	5.8e-05	2.59384e-05
4.77	9e-06	4.02492e-06	4.5e-06	1.83712e-06	5.74e-05	2.56701e-05
4.78	9e-06	4.02492e-06	3.33333e-06	1.36083e-06	5.8e-05	2.59384e-05
4.79	1.06e-05	4.74046e-06	2.66667e-06	1.08866e-06	5.72e-05	2.55806e-05
4.8	1.14e-05	5.09823e-06	2.5e-06	1.02062e-06	5.66e-05	2.53123e-05
4.81	1.12e-05	5.00879e-06	2.5e-06	1.02062e-06	5.72e-05	2.55806e-05
4.82	1.06e-05	4.74046e-06	5e-06	2.04124e-06	5.86e-05	2.62067e-05
4.83	1.14e-05	5.09823e-06	5.83333e-06	2.38145e-06	5.94e-05	2.65645e-05
4.84	1.12e-05	5.00879e-06	5.33333e-06	2.17732e-06	6.1e-05	2.728e-05
4.85	1.28e-05	5.72433e-06	4.5e-06	1.83712e-06	6.26e-05	2.79956e-05
4.86	1.12e-05	5.00879e-06	5.16667e-06	2.10928e-06	6.48e-05	2.89794e-05
4.87	1.12e-05	5.00879e-06	5.16667e-06	2.10928e-06	6.5e-05	2.90689e-05
4.88	9.8e-06	4.38269e-06	4.66667e-06	1.90516e-06	6.64e-05	2.9695e-05
4.89	1.12e-05	5.00879e-06	4e-06	1.63299e-06	6.8e-05	3.04105e-05
4.9	1.36e-05	6.0821e-06	4.5e-06	1.83712e-06	6.88e-05	3.07683e-05
4.91	1.54e-05	6.88709e-06	6.5e-06	2.65361e-06	6.8e-05	3.04105e-05
4.92	1.46e-05	6.52932e-06	7.66667e-06	3.1299e-06	6.86e-05	3.06789e-05
4.93	1.54e-05	6.88709e-06	8.16667e-06	3.33403e-06	6.86e-05	3.06789e-05
4.94	1.68e-05	7.51319e-06	8.83333e-06	3.60619e-06	6.92e-05	3.09472e-05
4.95	1.6e-05	7.15542e-06	8.33333e-06	3.40207e-06	6.92e-05	3.09472e-05
4.96	1.76e-05	7.87096e-06	8.33333e-06	3.40207e-06	7e-05	3.1305e-05
4.97	1.92e-05	8.5865e-06	1.03333e-05	4.21857e-06	6.84e-05	3.05894e-05
4.98	2.14e-05	9.57037e-06	1.1e-05	4.49073e-06	6.86e-05	3.06789e-05
4.99	2.38e-05	1.06437e-05	1.16667e-05	4.7629e-06	6.8e-05	3.04105e-05
5	2.5e-05	1.11803e-05	1.33333e-05	5.44331e-06	6.56e-05	2.93372e-05
5.01	2.58e-05	1.15381e-05	1.05e-05	4.28661e-06	6.4e-05	2.86217e-05
5.02	2.46e-05	1.10015e-05	8.33333e-06	3.40207e-06	6.54e-05	2.92478e-05
5.03	2.36e-05	1.05542e-05	5.66667e-06	2.31341e-06	6.56e-05	2.93372e-05
5.04	2.52e-05	1.12698e-05	5.66667e-06	2.31341e-06	6.94e-05	3.10366e-05
5.05	2.6e-05	1.16276e-05	9e-06	3.67423e-06	6.94e-05	3.10366e-05
5.06	2.6e-05	1.16276e-05	1.4e-05	5.71548e-06	7.08e-05	3.16627e-05
5.07	2.6e-05	1.16276e-05	1.53333e-05	6.25981e-06	6.92e-05	3.09472e-05
5.08	2.76e-05	1.23431e-05	1.71667e-05	7.00826e-06	7e-05	3.1305e-05
5.09	2.76e-05	1.23431e-05	1.9e-05	7.75672e-06	7.08e-05	3.16627e-05
5.1	2.76e-05	1.23431e-05	1.9e-05	7.75672e-06	7.16e-05	3.20205e-05
5.11	2.58e-05	1.15381e-05	1.9e-05	7.75672e-06	7.24e-05	3.23783e-05
5.12	2.5e-05	1.11803e-05	1.71667e-05	7.00826e-06	7.56e-05	3.38093e-05
5.13	2.36e-05	1.05542e-05	1.6e-05	6.53197e-06	7.86e-05	3.5151e-05
5.14	9.2e-06	4.11437e-06	1.3e-05	5.30723e-06	6.88e-05	3.07683e-05
5.15	-2.04e-05	-9.12316e-06	8.5e-06	3.47011e-06	3.8e-05	1.69941e-05
5.16	-0.0001046	-4.67785e-05	-5.16667e-06	-2.10928e-06	-1.74e-05	-7.78152e-06
5.17	-0.0001922	-8.59545e-05	-2.55e-05	-1.04103e-05	-0.0001266	-5.66172e-05
5.18	-0.0003128	-0.000139888	-6.91667e-05	-2.82372e-05	-0.000267	-0.000119406
5.19	-0.0005234	-0.000234072	-0.000146833	-5.99445e-05	-0.0005784	-0.000258668
5.2	-0.0007156	-0.000320026	-0.0002785	-0.000113697	-0.000795	-0.000355535
5.21	-0.000981	-0.000438717	-0.000401167	-0.000163776	-0.0009758	-0.000436391
5.22	-0.0011482	-0.000513491	-0.000512167	-0.000209091	-0.0011548	-0.000516442
5.23	-0.0013046	-0.000583435	-0.0006395	-0.000261075	-0.001297	-0.000580036
5.24	-0.0014634	-0.000654452	-0.000763	-0.000311493	-0.0014794	-0.000661608
5.25	-0.0016516	-0.000738618	-0.000883667	-0.000360755	-0.0015862	-0.00070937
5.26	-0.0018752	-0.000838615	-0.000979167	-0.000399743	-0.001654	-0.000739691
5.27	-0.0020064	-0.000897289	-0.00105867	-0.000432199	-0.0017226	-0.00077037
5.28	-0.002124	-0.000949882	-0.0011495	-0.000469281	-0.0017694	-0.0007913
5.29	-0.0022232	-0.000994245	-0.00124633	-0.000508813	-0.0018106	-0.000809725
5.3	-0.0023224	-0.00103861	-0.001365	-0.000557259	-0.0018548	-0.000829492
5.31	-0.002403	-0.00107465	-0.0014665	-0.000598696	-0.0018748	-0.000838436
5.32	-0.0024376	-0.00109013	-0.00154233	-0.000629655	-0.0019014	-0.000850332
5.33	-0.002469	-0.00110417	-0.0016155	-0.000659525	-0.0019196	-0.000858471
5.34	-0.0024894	-0.00111329	-0.0016765	-0.000684428	-0.0019302	-0.000863212
5.35	-0.002508	-0.00112161	-0.0017425	-0.000711373	-0.0019494	-0.000871798
5.36	-0.0025656	-0.00114737	-0.0017815	-0.000727294	-0.0019548	-0.000874213
5.37	-0.0025878	-0.0011573	-0.00180117	-0.000735323	-0.0019584	-0.000875823
5.38	-0.00261	-0.00116723	-0.00181067	-0.000739202	-0.0019592	-0.000876181
5.39	-0.0026428	-0.0011819	-0.00181267	-0.000740018	-0.0019524	-0.00087314
5.4	-0.0026734	-0.00119558	-0.0018185	-0.0007424	-0.001961	-0.000876986
5.41	-0.0027266	-0.00121937	-0.001826	-0.000745461	-0.001964	-0.000878328
5.42	-0.0027626	-0.00123547	-0.0018235	-0.000744441	-0.0019638	-0.000878238
5.43	-0.0027994	-0.00125193	-0.00181517	-0.000741039	-0.001967	-0.000879669
5.44	-0.0028488	-0.00127402	-0.00180483	-0.00073682	-0.0019668	-0.00087958
5.45	-0.0028766	-0.00128645	-0.00179483	-0.000732738	-0.001969	-0.000880564
5.46	-0.0029038	-0.00129862	-0.00179217	-0.000731649	-0.001969	-0.000880564
5.47	-0.0029158	-0.00130399	-0.00178533	-0.000728859	-0.001969	-0.000880564
5.48	-0.0029236	-0.00130747	-0.00177717	-0.000725525	-0.0019668	-0.00087958
5.49	-0.0029304	-0.00131051	-0.00176633	-0.000721103	-0.0019576	-0.000875465
5.5	-0.0029314	-0.00131096	-0.0017515	-0.000715047	-0.001953	-0.000873408
5.51	-0.002933	-0.00131168	-0.0017425	-0.000711373	-0.0019516	-0.000872782
5.52	-0.0029312	-0.00131087	-0.00173333	-0.00070763	-0.0019516	-0.000872782
5.53	-0.0029312	-0.00131087	-0.00172283	-0.000703344	-0.0019554	-0.000874481
5.54	-0.0029304	-0.00131051	-0.00171133	-0.000698649	-0.0019668	-0.00087958
5.55	-0.0029274	-0.00130917	-0.0016965	-0.000692593	-0.0019898	-0.000889866
5.56	-0.0029334	-0.00131186	-0.00168617	-0.000688375	-0.0020042	-0.000896305
5.57	-0.0029326	-0.0013115	-0.00167917	-0.000685517	-0.0020158	-0.000901493
5.58	-0.0029318	-0.00131114	-0.001669	-0.000681366	-0.0020264	-0.000906234
5.59	-0.002928	-0.00130944	-0.00165617	-0.000676127	-0.0020288	-0.000907307
5.6	-0.0029184	-0.00130515	-0.00164983	-0.000673542	-0.0020416	-0.000913031
5.61	-0.0029114	-0.00130202	-0.001641	-0.000669935	-0.0020386	-0.00091169
5.62	-0.0029016	-0.00129763	-0.001632	-0.000666261	-0.002037	-0.000910974
5.63	-0.0028884	-0.00129173	-0.00161983	-0.000661294	-0.0020364	-0.000910706
5.64	-0.0028734	-0.00128502	-0.00160583	-0.000655579	-0.002027	-0.000906502
5.65	-0.002852	-0.00127545	-0.00159217	-0.000649999	-0.0020258	-0.000905965
5.66	-0.0028282	-0.00126481	-0.00158	-0.000645032	-0.0020194	-0.000903103
5.67	-0.0028106	-0.00125694	-0.00157033	-0.000641086	-0.0020156	-0.000901404
5.68	-0.002793	-0.00124907	-0.0015595	-0.000636663	-0.002009	-0.000898452
5.69	-0.0027718	-0.00123959	-0.00154567	-0.000631016	-0.001995	-0.000892191
5.7	-0.0027458	-0.00122796	-0.0015305	-0.000624824	-0.0019836	-0.000887093
5.71	-0.00271	-0.00121195	-0.00151233	-0.000617407	-0.0019738	-0.00088271
5.72	-0.0026848	-0.00120068	-0.00149783	-0.000611488	-0.0019584	-0.000875823
5.73	-0.0026582	-0.00118878	-0.0014845	-0.000606045	-0.0019456	-0.000870099
5.74	-0.0026236	-0.00117331	-0.00146617	-0.00059856	-0.001921	-0.000859097
5.75	-0.0025894	-0.00115801	-0.00144533	-0.000590055	-0.0018988	-0.000849169
5.76	-0.002552	-0.00114129	-0.00142667	-0.000582434	-0.0018786	-0.000840135
5.77	-0.0025274	-0.00113029	-0.001412	-0.000576447	-0.0018578	-0.000830833
5.78	-0.0025048	-0.00112018	-0.00139417	-0.000569166	-0.0018394	-0.000822605
5.79	-0.002474	-0.00110641	-0.00137517	-0.000561409	-0.0018112	-0.000809993
5.8	-0.0024444	-0.00109317	-0.0013555	-0.000553381	-0.0017882	-0.000799707
5.81	-0.0024178	-0.00108127	-0.00133583	-0.000545352	-0.0017724	-0.000792641
5.82	-0.0024032	-0.00107474	-0.00132133	-0.000539432	-0.0017562	-0.000785397
5.83	-0.0023902	-0.00106893	-0.001306	-0.000533172	-0.0017402	-0.000778241
5.84	-0.002374	-0.00106169	-0.00128933	-0.000526368	-0.001715	-0.000766971
5.85	-0.0023588	-0.00105489	-0.0012725	-0.000519496	-0.001697	-0.000758921
5.86	-0.0023528	-0.0010522	-0.00125367	-0.000511807	-0.0016848	-0.000753465
5.87	-0.002346	-0.00104916	-0.001239	-0.00050582	-0.0016734	-0.000748367
5.88	-0.0023362	-0.00104478	-0.00122583	-0.000500444	-0.0016602	-0.000742464
5.89	-0.0023262	-0.00104031	-0.00121117	-0.000494457	-0.0016426	-0.000734593
5.9	-0.002314	-0.00103485	-0.00119717	-0.000488741	-0.0016328	-0.00073021
5.91	-0.0023064	-0.00103145	-0.00118917	-0.000485475	-0.0016266	-0.000727438
5.92	-0.0022982	-0.00102779	-0.001182	-0.000482549	-0.0016198	-0.000724397
5.93	-0.0022912	-0.00102466	-0.00117617	-0.000480168	-0.0016128	-0.000721266
5.94	-0.0022824	-0.00102072	-0.0011705	-0.000477855	-0.0016076	-0.000718941
5.95	-0.0022734	-0.0010167	-0.001159	-0.00047316	-0.001599	-0.000715095
5.96	-0.0022636	-0.00101231	-0.00116083	-0.000473908	-0.001593	-0.000712411
5.97	-0.0022544	-0.0010082	-0.00116033	-0.000473704	-0.0015878	-0.000710086
5.98	-0.0022462	-0.00100453	-0.00115767	-0.000472615	-0.0015824	-0.000707671
5.99	-0.0022348	-0.000999433	-0.00116033	-0.000473704	-0.0015754	-0.00070454
6	-0.0022262	-0.000995587	-0.00115533	-0.000471663	-0.001564	-0.000699442
6.01	-0.0022154	-0.000990757	-0.00115967	-0.000473432	-0.0015578	-0.000696669
6.02	-0.0022056	-0.000986374	-0.0011585	-0.000472956	-0.0015512	-0.000693718
6.03	-0.0021958	-0.000981992	-0.001157	-0.000472343	-0.0015472	-0.000691929
6.04	-0.0021844	-0.000976893	-0.001156	-0.000471935	-0.0015394	-0.000688441
6.05	-0.0021734	-0.000971974	-0.001149	-0.000469077	-0.0015318	-0.000685042
6.06	-0.0021614	-0.000966607	-0.00114183	-0.000466152	-0.0015266	-0.000682716
6.07	-0.0021494	-0.000961241	-0.00113683	-0.00046411	-0.0015214	-0.000680391
6.08	-0.0021406	-0.000957305	-0.001131	-0.000461729	-0.0015138	-0.000676992
6.09	-0.0021286	-0.000951939	-0.00112717	-0.000460164	-0.0015062	-0.000673593
6.1	-0.0021164	-0.000946483	-0.00111767	-0.000456286	-0.0015006	-0.000671089
6.11	-0.0020964	-0.000937539	-0.00111083	-0.000453496	-0.0014952	-0.000668674
6.12	-0.0020858	-0.000932798	-0.00110483	-0.000451046	-0.001491	-0.000666795
6.13	-0.0020744	-0.0009277	-0.00109783	-0.000448189	-0.0014862	-0.000664649
6.14	-0.0020592	-0.000920902	-0.001089	-0.000444582	-0.0014802	-0.000661966
6.15	-0.0020456	-0.00091482	-0.00108083	-0.000441248	-0.0014748	-0.000659551
6.16	-0.0020248	-0.000905518	-0.001073	-0.00043805	-0.0014678	-0.00065642
6.17	-0.0020118	-0.000899704	-0.00106617	-0.000435261	-0.0014626	-0.000654095
6.18	-0.0019966	-0.000892907	-0.001058	-0.000431927	-0.001458	-0.000652037
6.19	-0.0019814	-0.000886109	-0.00105283	-0.000429817	-0.0014496	-0.000648281
6.2	-0.001969	-0.000880564	-0.00104317	-0.000425871	-0.0014452	-0.000646313
6.21	-0.0019438	-0.000869294	-0.00103433	-0.000422265	-0.0014414	-0.000644614
6.22	-0.0019316	-0.000863838	-0.00102867	-0.000419951	-0.0014374	-0.000642825
6.23	-0.0019196	-0.000858471	-0.00102383	-0.000417978	-0.0014312	-0.000640052
6.24	-0.0019056	-0.00085221	-0.0010155	-0.000414576	-0.001422	-0.000635938
6.25	-0.001892	-0.000846128	-0.00100833	-0.00041165	-0.001417	-0.000633702
6.26	-0.0018706	-0.000836558	-0.00100333	-0.000409609	-0.0014138	-0.000632271
6.27	-0.0018608	-0.000832175	-0.00100017	-0.000408316	-0.001412	-0.000631466
6.28	-0.0018502	-0.000827435	-0.000995	-0.000406207	-0.001409	-0.000630124
6.29	-0.0018362	-0.000821174	-0.000990667	-0.000404438	-0.001403	-0.000627441
6.3	-0.0018234	-0.000815449	-0.000982833	-0.00040124	-0.0013986	-0.000625473
6.31	-0.0018074	-0.000808294	-0.000975333	-0.000398178	-0.001397	-0.000624757
6.32	-0.0017958	-0.000803106	-0.000970167	-0.000396069	-0.0013946	-0.000623684
6.33	-0.0017836	-0.00079765	-0.0009645	-0.000393755	-0.0013916	-0.000622342
6.34	-0.001767	-0.000790226	-0.000958833	-0.000391442	-0.001388	-0.000620732
6.35	-0.001751	-0.000783071	-0.000953167	-0.000389129	-0.0013878	-0.000620643
6.36	-0.0017326	-0.000774842	-0.000948	-0.000387019	-0.0013848	-0.000619301
6.37	-0.0017218	-0.000770012	-0.000940833	-0.000384094	-0.0013808	-0.000617513
6.38	-0.0017114	-0.000765361	-0.000935833	-0.000382052	-0.0013756	-0.000615187
6.39	-0.0016984	-0.000759548	-0.000929	-0.000379263	-0.0013704	-0.000612862
6.4	-0.0016866	-0.00075427	-0.000918	-0.000374772	-0.001368	-0.000611788
6.41	-0.0016702	-0.000746936	-0.0009115	-0.000372118	-0.0013648	-0.000610357
6.42	-0.0016602	-0.000742464	-0.000907833	-0.000370621	-0.0013618	-0.000609015
6.43	-0.0016494	-0.000737634	-0.000904167	-0.000369124	-0.0013598	-0.000608121
6.44	-0.0016358	-0.000731552	-0.000899667	-0.000367287	-0.0013566	-0.00060669
6.45	-0.0016242	-0.000726364	-0.000893167	-0.000364634	-0.0013558	-0.000606332
6.46	-0.0016084	-0.000719298	-0.000887667	-0.000362388	-0.0013534	-0.000605259
6.47	-0.001599	-0.000715095	-0.000885	-0.0003613	-0.001349	-0.000603291
6.48	-0.001589	-0.000710622	-0.000880333	-0.000359395	-0.0013442	-0.000601145
6.49	-0.0015794	-0.000706329	-0.0008755	-0.000357421	-0.0013358	-0.000597388
6.5	-0.0015686	-0.000701499	-0.000871667	-0.000355856	-0.00133	-0.000594794
6.51	-0.0015542	-0.000695059	-0.000868667	-0.000354632	-0.0013262	-0.000593095
6.52	-0.0015448	-0.000690856	-0.000865333	-0.000353271	-0.0013222	-0.000591306
6.53	-0.0015368	-0.000687278	-0.000861667	-0.000351774	-0.0013176	-0.000589249
6.54	-0.0015252	-0.00068209	-0.000855333	-0.000349188	-0.0013108	-0.000586208
6.55	-0.0015114	-0.000675919	-0.000851333	-0.000347555	-0.0013068	-0.000584419
6.56	-0.001493	-0.00066769	-0.000850167	-0.000347079	-0.0013028	-0.00058263
6.57	-0.0014854	-0.000664291	-0.000848167	-0.000346263	-0.0013016	-0.000582093
6.58	-0.001478	-0.000660982	-0.000844167	-0.00034463	-0.001297	-0.000580036
6.59	-0.0014678	-0.00065642	-0.0008405	-0.000343133	-0.0012894	-0.000576637
6.6	-0.0014572	-0.00065168	-0.000835333	-0.000341023	-0.001287	-0.000575564
6.61	-0.001445	-0.000646224	-0.0008295	-0.000338642	-0.0012824	-0.000573507
6.62	-0.0014376	-0.000642914	-0.0008235	-0.000336192	-0.001281	-0.000572881
6.63	-0.0014272	-0.000638263	-0.000819	-0.000334355	-0.001278	-0.000571539
6.64	-0.0014176	-0.00063397	-0.000813167	-0.000331974	-0.0012696	-0.000567782
6.65	-0.0014056	-0.000628603	-0.000809833	-0.000330613	-0.0012658	-0.000566083
6.66	-0.00139	-0.000621627	-0.0008055	-0.000328844	-0.0012602	-0.000563579
6.67	-0.00138	-0.000617155	-0.000802333	-0.000327551	-0.0012544	-0.000560985
6.68	-0.001371	-0.00061313	-0.000799667	-0.000326463	-0.0012496	-0.000558838
6.69	-0.0013594	-0.000607942	-0.000797833	-0.000325714	-0.0012436	-0.000556155
6.7	-0.0013504	-0.000603917	-0.000792167	-0.000323401	-0.00124	-0.000554545
6.71	-0.0013382	-0.000598461	-0.000785833	-0.000320815	-0.0012362	-0.000552845
6.72	-0.0013312	-0.000595331	-0.000781333	-0.000318978	-0.0012322	-0.000551057
6.73	-0.0013224	-0.000591395	-0.0007755	-0.000316597	-0.0012278	-0.000549089
6.74	-0.001314	-0.000587639	-0.000771167	-0.000314827	-0.0012222	-0.000546584
6.75	-0.001307	-0.000584508	-0.000767333	-0.000313263	-0.0012176	-0.000544527
6.76	-0.0012964	-0.000579768	-0.0007655	-0.000312514	-0.0012146	-0.000543186
6.77	-0.001288	-0.000576011	-0.000761667	-0.000310949	-0.0012092	-0.000540771
6.78	-0.0012794	-0.000572165	-0.000757167	-0.000309112	-0.0012038	-0.000538356
6.79	-0.001272	-0.000568856	-0.000753333	-0.000307547	-0.0011984	-0.000535941
6.8	-0.0012642	-0.000565367	-0.000750167	-0.000306254	-0.0011958	-0.000534778
6.81	-0.0012542	-0.000560895	-0.000743833	-0.000303669	-0.0011918	-0.000532989
6.82	-0.001248	-0.000558123	-0.000738833	-0.000301627	-0.0011864	-0.000530574
6.83	-0.001239	-0.000554098	-0.0007335	-0.00029945	-0.0011834	-0.000529233
6.84	-0.0012304	-0.000550252	-0.000729167	-0.000297681	-0.001179	-0.000527265
6.85	-0.001226	-0.000548284	-0.0007255	-0.000296184	-0.0011758	-0.000525834
6.86	-0.0012184	-0.000544885	-0.000722333	-0.000294891	-0.0011712	-0.000523777
6.87	-0.0012122	-0.000542112	-0.000717833	-0.000293054	-0.001166	-0.000521451
6.88	-0.0012054	-0.000539071	-0.000714667	-0.000291761	-0.0011612	-0.000519304
6.89	-0.0011962	-0.000534957	-0.000710667	-0.000290128	-0.0011558	-0.000516889
6.9	-0.0011874	-0.000531021	-0.000707167	-0.0002887	-0.0011514	-0.000514922
6.91	-0.0011782	-0.000526907	-0.000707	-0.000288632	-0.0011484	-0.00051358
6.92	-0.001171	-0.000523687	-0.0007065	-0.000288427	-0.0011452	-0.000512149
6.93	-0.0011642	-0.000520646	-0.000705833	-0.000288155	-0.0011414	-0.00051045
6.94	-0.0011588	-0.000518231	-0.000703167	-0.000287067	-0.001136	-0.000508035
6.95	-0.0011514	-0.000514922	-0.000701167	-0.00028625	-0.0011292	-0.000504994
6.96	-0.0011406	-0.000510092	-0.000696167	-0.000284209	-0.0011252	-0.000503205
6.97	-0.0011338	-0.000507051	-0.000693167	-0.000282984	-0.0011222	-0.000501863
6.98	-0.001129	-0.000504904	-0.000689167	-0.000281351	-0.0011184	-0.000500164
6.99	-0.0011256	-0.000503384	-0.000684167	-0.00027931	-0.0011086	-0.000495781
7	-0.0011224	-0.000501953	-0.0006745	-0.000275363	-0.0011032	-0.000493366
7.01	-0.001114	-0.000498196	-0.000668833	-0.00027305	-0.0011	-0.000491935
7.02	-0.0011064	-0.000494797	-0.000667	-0.000272302	-0.0011	-0.000491935
7.03	-0.0010986	-0.000491309	-0.000665667	-0.000271757	-0.0010986	-0.000491309
7.04	-0.001091	-0.00048791	-0.000661833	-0.000270192	-0.0010926	-0.000488626
7.05	-0.0010864	-0.000485853	-0.000658	-0.000268627	-0.001088	-0.000486568
7.06	-0.0010804	-0.00048317	-0.000654167	-0.000267062	-0.0010844	-0.000484958
7.07	-0.0010748	-0.000480665	-0.000648	-0.000264545	-0.001078	-0.000482096
7.08	-0.0010704	-0.000478697	-0.000642667	-0.000262368	-0.0010734	-0.000480039
7.09	-0.0010634	-0.000475567	-0.000638	-0.000260462	-0.0010652	-0.000476372
7.1	-0.0010566	-0.000472526	-0.000634667	-0.000259102	-0.0010566	-0.000472526
7.11	-0.001046	-0.000467785	-0.000628167	-0.000256448	-0.0010514	-0.0004702
7.12	-0.0010406	-0.00046537	-0.000623	-0.000254339	-0.0010468	-0.000468143
7.13	-0.001036	-0.000463313	-0.000619667	-0.000252978	-0.0010436	-0.000466712
7.14	-0.0010338	-0.000462329	-0.000616	-0.000251481	-0.0010406	-0.00046537
7.15	-0.0010306	-0.000460898	-0.0006135	-0.00025046	-0.0010352	-0.000462956
7.16	-0.0010206	-0.000456426	-0.000609167	-0.000248691	-0.00103	-0.00046063
7.17	-0.0010142	-0.000453564	-0.0006045	-0.000246786	-0.0010256	-0.000458662
7.18	-0.0010088	-0.000451149	-0.000599667	-0.000244813	-0.0010208	-0.000456516
7.19	-0.0010018	-0.000448019	-0.0005965	-0.00024352	-0.0010156	-0.00045419
7.2	-0.0009964	-0.000445604	-0.0005905	-0.000241071	-0.0010124	-0.000452759
7.21	-0.000986	-0.000440953	-0.000586167	-0.000239302	-0.0010094	-0.000451417
7.22	-0.0009788	-0.000437733	-0.000583667	-0.000238281	-0.001004	-0.000449002
7.23	-0.000976	-0.00043648	-0.000583	-0.000238009	-0.0009984	-0.000446498
7.24	-0.0009694	-0.000433529	-0.000581167	-0.00023726	-0.000991	-0.000443189
7.25	-0.0009652	-0.000431651	-0.000578667	-0.00023624	-0.0009866	-0.000441221
7.26	-0.0009558	-0.000427447	-0.000574833	-0.000234675	-0.0009834	-0.00043979
7.27	-0.0009514	-0.000425479	-0.000573	-0.000233926	-0.0009786	-0.000437643
7.28	-0.0009484	-0.000424137	-0.000569833	-0.000232633	-0.0009774	-0.000437107
7.29	-0.0009454	-0.000422796	-0.000565333	-0.000230796	-0.0009728	-0.000435049
7.3	-0.0009398	-0.000420291	-0.000560667	-0.000228891	-0.000969	-0.00043335
7.31	-0.000933	-0.00041725	-0.000555833	-0.000226918	-0.000966	-0.000432008
7.32	-0.000927	-0.000414567	-0.000551333	-0.000225081	-0.000963	-0.000430667
7.33	-0.000921	-0.000411884	-0.000548833	-0.00022406	-0.000959	-0.000428878
7.34	-0.0009156	-0.000409469	-0.000544167	-0.000222155	-0.0009568	-0.000427894
7.35	-0.0009102	-0.000407054	-0.000539167	-0.000220114	-0.0009568	-0.000427894
7.36	-0.0009012	-0.000403029	-0.0005355	-0.000218617	-0.0009528	-0.000426105
7.37	-0.0008964	-0.000400882	-0.000534167	-0.000218073	-0.0009514	-0.000425479
7.38	-0.0008896	-0.000397841	-0.000532333	-0.000217324	-0.0009498	-0.000424763
7.39	-0.0008834	-0.000395068	-0.000528333	-0.000215691	-0.0009494	-0.000424585
7.4	-0.000878	-0.000392654	-0.000525	-0.00021433	-0.00095	-0.000424853
7.41	-0.0008712	-0.000389612	-0.000521833	-0.000213038	-0.000953	-0.000426195
7.42	-0.0008668	-0.000387645	-0.000519167	-0.000211949	-0.0009554	-0.000427268
7.43	-0.0008638	-0.000386303	-0.000516333	-0.000210792	-0.0009574	-0.000428162
7.44	-0.0008584	-0.000383888	-0.000511167	-0.000208683	-0.0009636	-0.000430935
7.45	-0.0008522	-0.000381115	-0.000506667	-0.000206846	-0.0009628	-0.000430577
7.46	-0.0008422	-0.000376643	-0.000502833	-0.000205281	-0.0009628	-0.000430577
7.47	-0.0008346	-0.000373244	-0.000500833	-0.000204464	-0.0009606	-0.000429593
7.48	-0.0008282	-0.000370382	-0.000498833	-0.000203648	-0.000956	-0.000427536
7.49	-0.0008214	-0.000367341	-0.000496833	-0.000202831	-0.0009506	-0.000425121
7.5	-0.000818	-0.000365821	-0.000494167	-0.000201743	-0.000946	-0.000423064
7.51	-0.0008102	-0.000362332	-0.0004915	-0.000200654	-0.0009402	-0.00042047
7.52	-0.0008034	-0.000359291	-0.000488833	-0.000199565	-0.0009346	-0.000417966
7.53	-0.0007982	-0.000356966	-0.000485	-0.000198	-0.0009316	-0.000416624
7.54	-0.0007928	-0.000354551	-0.000482333	-0.000196912	-0.0009254	-0.000413851
7.55	-0.0007894	-0.00035303	-0.000480667	-0.000196231	-0.0009202	-0.000411526
7.56	-0.0007852	-0.000351152	-0.000478	-0.000195143	-0.0009156	-0.000409469
7.57	-0.0007812	-0.000349363	-0.000473667	-0.000193374	-0.000911	-0.000407412
7.58	-0.0007774	-0.000347664	-0.000471667	-0.000192557	-0.000907	-0.000405623
7.59	-0.0007722	-0.000345338	-0.000469167	-0.000191536	-0.000902	-0.000403387
7.6	-0.0007668	-0.000342923	-0.000465333	-0.000189972	-0.000895	-0.000400256
7.61	-0.0007606	-0.000340151	-0.000461667	-0.000188475	-0.0008904	-0.000398199
7.62	-0.0007568	-0.000338451	-0.000459667	-0.000187658	-0.0008872	-0.000396768
7.63	-0.0007536	-0.00033702	-0.000457333	-0.000186706	-0.000886	-0.000396231
7.64	-0.0007498	-0.000335321	-0.000456	-0.000186161	-0.0008804	-0.000393727
7.65	-0.0007456	-0.000333442	-0.000452167	-0.000184596	-0.0008768	-0.000392117
7.66	-0.0007378	-0.000329954	-0.000450167	-0.00018378	-0.0008738	-0.000390775
7.67	-0.0007332	-0.000327897	-0.000448833	-0.000183235	-0.0008676	-0.000388003
7.68	-0.0007278	-0.000325482	-0.000448167	-0.000182963	-0.0008654	-0.000387019
7.69	-0.0007224	-0.000323067	-0.000448167	-0.000182963	-0.000859	-0.000384156
7.7	-0.0007192	-0.000321636	-0.000446167	-0.000182147	-0.0008546	-0.000382189
7.71	-0.0007112	-0.000318058	-0.000443667	-0.000181126	-0.00085	-0.000380132
7.72	-0.000705	-0.000315286	-0.000441833	-0.000180378	-0.0008446	-0.000377717
7.73	-0.0006988	-0.000312513	-0.0004425	-0.00018065	-0.0008414	-0.000376286
7.74	-0.0006938	-0.000310277	-0.000439833	-0.000179561	-0.000837	-0.000374318
7.75	-0.0006914	-0.000309203	-0.000435333	-0.000177724	-0.0008332	-0.000372618
7.76	-0.000683	-0.000305447	-0.000434167	-0.000177248	-0.0008308	-0.000371545
7.77	-0.0006774	-0.000302942	-0.0004335	-0.000176976	-0.0008292	-0.00037083
7.78	-0.0006744	-0.000301601	-0.000431833	-0.000176295	-0.000827	-0.000369846
7.79	-0.000672	-0.000300528	-0.0004305	-0.000175751	-0.0008202	-0.000366805
7.8	-0.0006706	-0.000299901	-0.000427167	-0.00017439	-0.0008148	-0.00036439
7.81	-0.0006642	-0.000297039	-0.0004265	-0.000174118	-0.0008108	-0.000362601
7.82	-0.0006608	-0.000295519	-0.000424167	-0.000173165	-0.0008072	-0.000360991
7.83	-0.000657	-0.000293819	-0.000422167	-0.000172349	-0.0008024	-0.000358844
7.84	-0.0006506	-0.000290957	-0.000417333	-0.000170376	-0.0007964	-0.000356161
7.85	-0.0006456	-0.000288721	-0.000408333	-0.000166701	-0.0007958	-0.000355893
7.86	-0.0006402	-0.000286306	-0.000403167	-0.000164592	-0.0007936	-0.000354909
7.87	-0.0006364	-0.000284607	-0.000400667	-0.000163571	-0.000789	-0.000352852
7.88	-0.000632	-0.000282639	-0.000396167	-0.000161734	-0.0007844	-0.000350794
7.89	-0.0006286	-0.000281118	-0.0003915	-0.000159829	-0.0007782	-0.000348022
7.9	-0.000625	-0.000279508	-0.000385833	-0.000157516	-0.000775	-0.000346591
7.91	-0.0006186	-0.000276646	-0.000378333	-0.000154454	-0.0007712	-0.000344891
7.92	-0.000614	-0.000274589	-0.000376	-0.000153501	-0.0007676	-0.000343281
7.93	-0.000609	-0.000272353	-0.000372	-0.000151868	-0.0007644	-0.00034185
7.94	-0.0006034	-0.000269849	-0.000368167	-0.000150303	-0.0007612	-0.000340419
7.95	-0.000599	-0.000267881	-0.000363333	-0.00014833	-0.0007538	-0.00033711
7.96	-0.0005922	-0.00026484	-0.000359833	-0.000146901	-0.0007486	-0.000334784
7.97	-0.000589	-0.000263409	-0.000357333	-0.000145881	-0.0007424	-0.000332011
7.98	-0.0005868	-0.000262425	-0.000354833	-0.00014486	-0.0007394	-0.00033067
7.99	-0.0005852	-0.000261709	-0.0003535	-0.000144316	-0.0007362	-0.000329239
8	-0.0005808	-0.000259742	-0.000350833	-0.000143227	-0.0007322	-0.00032745
8.01	-0.0005746	-0.000256969	-0.000348333	-0.000142206	-0.0007284	-0.00032575
8.02	-0.0005708	-0.00025527	-0.000344	-0.000140437	-0.0007232	-0.000323425
8.03	-0.0005662	-0.000253212	-0.000339	-0.000138396	-0.0007196	-0.000321815
8.04	-0.0005646	-0.000252497	-0.000335833	-0.000137103	-0.0007156	-0.000320026
8.05	-0.0005614	-0.000251066	-0.000335167	-0.000136831	-0.000711	-0.000317969
8.06	-0.0005508	-0.000246325	-0.0003325	-0.000135743	-0.000707	-0.00031618
8.07	-0.0005454	-0.00024391	-0.000328667	-0.000134178	-0.0007032	-0.000314481
8.08	-0.000541	-0.000241943	-0.000326167	-0.000133157	-0.0006982	-0.000312245
8.09	-0.0005362	-0.000239796	-0.000322333	-0.000131592	-0.0006928	-0.00030983
8.1	-0.0005338	-0.000238723	-0.0003205	-0.000130844	-0.0006888	-0.000308041
8.11	-0.000528	-0.000236129	-0.000319833	-0.000130571	-0.0006854	-0.00030652
8.12	-0.0005256	-0.000235055	-0.000319167	-0.000130299	-0.0006806	-0.000304374
8.13	-0.0005202	-0.000232641	-0.000316	-0.000129006	-0.000679	-0.000303658
8.14	-0.0005134	-0.000229599	-0.000313333	-0.000127918	-0.0006766	-0.000302585
8.15	-0.0005084	-0.000227363	-0.000310833	-0.000126897	-0.000676	-0.000302316
8.16	-0.0005014	-0.000224233	-0.000307833	-0.000125672	-0.000673	-0.000300975
8.17	-0.0004968	-0.000222176	-0.000305167	-0.000124584	-0.0006676	-0.00029856
8.18	-0.0004922	-0.000220119	-0.000302667	-0.000123563	-0.0006636	-0.000296771
8.19	-0.0004884	-0.000218419	-0.0002975	-0.000121454	-0.0006568	-0.00029373
8.2	-0.0004846	-0.00021672	-0.000291667	-0.000119072	-0.0006506	-0.000290957
8.21	-0.0004808	-0.00021502	-0.000293667	-0.000119889	-0.0006482	-0.000289884
8.22	-0.0004776	-0.000213589	-0.000294167	-0.000120093	-0.0006468	-0.000289258
8.23	-0.0004746	-0.000212248	-0.000292167	-0.000119277	-0.0006448	-0.000288363
8.24	-0.0004738	-0.00021189	-0.0002935	-0.000119821	-0.0006402	-0.000286306
8.25	-0.0004698	-0.000210101	-0.000291167	-0.000118868	-0.000637	-0.000284875
8.26	-0.0004646	-0.000207775	-0.000286167	-0.000116827	-0.000634	-0.000283533
8.27	-0.0004602	-0.000205808	-0.000284167	-0.000116011	-0.0006308	-0.000282102
8.28	-0.0004562	-0.000204019	-0.000279667	-0.000114173	-0.0006286	-0.000281118
8.29	-0.0004532	-0.000202677	-0.000279167	-0.000113969	-0.0006248	-0.000279419
8.3	-0.0004494	-0.000200978	-0.000276	-0.000112677	-0.0006182	-0.000276467
8.31	-0.0004462	-0.000199547	-0.000272167	-0.000111112	-0.0006136	-0.00027441
8.32	-0.0004464	-0.000199636	-0.000270333	-0.000110363	-0.000612	-0.000273695
8.33	-0.0004456	-0.000199278	-0.0002685	-0.000109615	-0.000608	-0.000271906
8.34	-0.0004402	-0.000196863	-0.000265167	-0.000108254	-0.000605	-0.000270564
8.35	-0.0004342	-0.00019418	-0.000262	-0.000106961	-0.0005982	-0.000267523
8.36	-0.0004234	-0.00018935	-0.000261167	-0.000106621	-0.0005958	-0.00026645
8.37	-0.0004196	-0.000187651	-0.000258667	-0.0001056	-0.0005926	-0.000265019
8.38	-0.0004174	-0.000186667	-0.000256	-0.000104512	-0.0005896	-0.000263677
8.39	-0.0004136	-0.000184968	-0.0002535	-0.000103491	-0.0005852	-0.000261709
8.4	-0.0004098	-0.000183268	-0.0002535	-0.000103491	-0.0005782	-0.000258579
8.41	-0.0004028	-0.000180138	-0.000249667	-0.000101926	-0.000574	-0.000256701
8.42	-0.0004004	-0.000179064	-0.000249167	-0.000101722	-0.000571	-0.000255359
8.43	-0.000399	-0.000178438	-0.000247833	-0.000101178	-0.0005686	-0.000254286
8.44	-0.0003966	-0.000177365	-0.000247833	-0.000101178	-0.000563	-0.000251781
8.45	-0.0003944	-0.000176381	-0.0002485	-0.00010145	-0.0005614	-0.000251066
8.46	-0.0003906	-0.000174682	-0.000251833	-0.000102811	-0.0005628	-0.000251692
8.47	-0.000386	-0.000172624	-0.000253667	-0.000103559	-0.000559	-0.000249992
8.48	-0.0003806	-0.000170209	-0.000253667	-0.000103559	-0.0005568	-0.000249009
8.49	-0.0003768	-0.00016851	-0.000251667	-0.000102742	-0.000554	-0.000247756
8.5	-0.0003712	-0.000166006	-0.0002505	-0.000102266	-0.000551	-0.000246415
8.51	-0.0003662	-0.00016377	-0.000244667	-9.98847e-05	-0.0005502	-0.000246057
8.52	-0.0003632	-0.000162428	-0.000242833	-9.91363e-05	-0.0005464	-0.000244358
8.53	-0.0003614	-0.000161623	-0.0002415	-9.8592e-05	-0.0005424	-0.000242569
8.54	-0.0003566	-0.000159476	-0.000242667	-9.90683e-05	-0.000537	-0.000240154
8.55	-0.000354	-0.000158314	-0.000242667	-9.90683e-05	-0.000534	-0.000238812
8.56	-0.000351	-0.000156972	-0.000239	-9.75713e-05	-0.0005324	-0.000238097
8.57	-0.0003486	-0.000155899	-0.000237833	-9.70951e-05	-0.0005326	-0.000238186
8.58	-0.000345	-0.000154289	-0.000235833	-9.62786e-05	-0.000531	-0.00023747
8.59	-0.000341	-0.0001525	-0.000235333	-9.60744e-05	-0.0005254	-0.000234966
8.6	-0.0003372	-0.0001508	-0.0002365	-9.65507e-05	-0.000524	-0.00023434
8.61	-0.000334	-0.000149369	-0.000237833	-9.70951e-05	-0.000521	-0.000232998
8.62	-0.0003334	-0.000149101	-0.000237667	-9.7027e-05	-0.0005218	-0.000233356
8.63	-0.0003288	-0.000147044	-0.0002365	-9.65507e-05	-0.000522	-0.000233445
8.64	-0.0003258	-0.000145702	-0.000235833	-9.62786e-05	-0.0005204	-0.00023273
8.65	-0.0003218	-0.000143913	-0.000236333	-9.64827e-05	-0.0005188	-0.000232014
8.66	-0.0003174	-0.000141946	-0.000235667	-9.62105e-05	-0.0005164	-0.000230941
8.67	-0.0003144	-0.000140604	-0.000233333	-9.52579e-05	-0.000512	-0.000228973
8.68	-0.000313	-0.000139978	-0.000228667	-9.33528e-05	-0.0005084	-0.000227363
8.69	-0.0003128	-0.000139888	-0.000226667	-9.25363e-05	-0.0005036	-0.000225217
8.7	-0.0003082	-0.000137831	-0.000226167	-9.23322e-05	-0.0005036	-0.000225217
8.71	-0.0003046	-0.000136221	-0.000224333	-9.15837e-05	-0.0005028	-0.000224859
8.72	-0.0003006	-0.000134432	-0.0002225	-9.08352e-05	-0.0005018	-0.000224412
8.73	-0.0002968	-0.000132733	-0.0002205	-9.00187e-05	-0.0005002	-0.000223696
8.74	-0.000293	-0.000131034	-0.000218667	-8.92703e-05	-0.0004958	-0.000221729
8.75	-0.0002922	-0.000130676	-0.000216167	-8.82497e-05	-0.000492	-0.000220029
8.76	-0.0002906	-0.00012996	-0.000213833	-8.72971e-05	-0.0004896	-0.000218956
8.77	-0.0002898	-0.000129602	-0.000211167	-8.62084e-05	-0.0004874	-0.000217972
8.78	-0.0002862	-0.000127993	-0.000209333	-8.546e-05	-0.0004852	-0.000216988
8.79	-0.0002832	-0.000126651	-0.000208	-8.49156e-05	-0.0004828	-0.000215915
8.8	-0.0002824	-0.000126293	-0.000207333	-8.46435e-05	-0.000482	-0.000215557
8.81	-0.00028	-0.00012522	-0.000207833	-8.48476e-05	-0.0004796	-0.000214484
8.82	-0.0002792	-0.000124862	-0.000206	-8.40991e-05	-0.0004768	-0.000213231
8.83	-0.0002786	-0.000124594	-0.000205333	-8.3827e-05	-0.000473	-0.000211532
8.84	-0.000277	-0.000123878	-0.000204	-8.32827e-05	-0.0004694	-0.000209922
8.85	-0.0002732	-0.000122179	-0.000202833	-8.28064e-05	-0.000467	-0.000208849
8.86	-0.0002688	-0.000120211	-0.0002015	-8.2262e-05	-0.0004654	-0.000208133
8.87	-0.0002656	-0.00011878	-0.0002	-8.16497e-05	-0.0004616	-0.000206434
8.88	-0.000264	-0.000118064	-0.000200833	-8.19899e-05	-0.0004592	-0.00020536
8.89	-0.0002618	-0.000117081	-0.000200167	-8.17177e-05	-0.0004548	-0.000203393
8.9	-0.0002602	-0.000116365	-0.000200833	-8.19899e-05	-0.0004524	-0.000202319
8.91	-0.0002556	-0.000114308	-0.000201667	-8.23301e-05	-0.0004484	-0.000200531
8.92	-0.0002518	-0.000112608	-0.0002025	-8.26703e-05	-0.0004472	-0.000199994
8.93	-0.0002502	-0.000111893	-0.000201833	-8.23981e-05	-0.000444	-0.000198563
8.94	-0.000247	-0.000110462	-0.000199833	-8.15816e-05	-0.000441	-0.000197221
8.95	-0.0002434	-0.000108852	-0.000195833	-7.99486e-05	-0.0004372	-0.000195522
8.96	-0.0002372	-0.000106079	-0.0001965	-8.02208e-05	-0.0004356	-0.000194806
8.97	-0.0002358	-0.000105453	-0.000192667	-7.86558e-05	-0.0004318	-0.000193107
8.98	-0.000232	-0.000103754	-0.000190167	-7.76352e-05	-0.0004296	-0.000192123
8.99	-0.000229	-0.000102412	-0.000188167	-7.68187e-05	-0.0004272	-0.00019105
9	-0.0002266	-0.000101339	-0.000187	-7.63424e-05	-0.0004248	-0.000189976
9.01	-0.0002258	-0.000100981	-0.000185667	-7.57981e-05	-0.000421	-0.000188277
9.02	-0.0002252	-0.000100713	-0.000185	-7.55259e-05	-0.000418	-0.000186935
9.03	-0.0002226	-9.95497e-05	-0.000183667	-7.49816e-05	-0.000418	-0.000186935
9.04	-0.0002236	-9.9997e-05	-0.000181833	-7.42331e-05	-0.0004164	-0.00018622
9.05	-0.0002228	-9.96392e-05	-0.000177333	-7.2396e-05	-0.0004164	-0.00018622
9.06	-0.0002174	-9.72242e-05	-0.000176833	-7.21919e-05	-0.000414	-0.000185146
9.07	-0.0002144	-9.58826e-05	-0.0001755	-7.16476e-05	-0.0004112	-0.000183894
9.08	-0.00021	-9.39149e-05	-0.0001755	-7.16476e-05	-0.0004082	-0.000182553
9.09	-0.0002084	-9.31993e-05	-0.000175	-7.14435e-05	-0.0004052	-0.000181211
9.1	-0.000209	-9.34676e-05	-0.000173	-7.0627e-05	-0.0004028	-0.000180138
9.11	-0.000211	-9.43621e-05	-0.000172333	-7.03548e-05	-0.000402	-0.00017978
9.12	-0.0002096	-9.3736e-05	-0.0001735	-7.08311e-05	-0.0004006	-0.000179154
9.13	-0.0002068	-9.24838e-05	-0.000172167	-7.02867e-05	-0.0003984	-0.00017817
9.14	-0.0002014	-9.00688e-05	-0.0001715	-7.00146e-05	-0.000393	-0.000175755
9.15	-0.000196	-8.76539e-05	-0.000169833	-6.93342e-05	-0.000393	-0.000175755
9.16	-0.0001892	-8.46128e-05	-0.000169167	-6.9062e-05	-0.0003938	-0.000176113
9.17	-0.0001862	-8.32712e-05	-0.000169667	-6.92661e-05	-0.0003936	-0.000176023
9.18	-0.0001832	-8.19295e-05	-0.000170333	-6.95383e-05	-0.0003928	-0.000175666
9.19	-0.0001822	-8.14823e-05	-0.000171	-6.98105e-05	-0.0003906	-0.000174682
9.2	-0.0001832	-8.19295e-05	-0.000171167	-6.98785e-05	-0.000387	-0.000173072
9.21	-0.0001826	-8.16612e-05	-0.000173	-7.0627e-05	-0.0003854	-0.000172356
9.22	-0.000181	-8.09457e-05	-0.000171833	-7.01507e-05	-0.000383	-0.000171283
9.23	-0.000181	-8.09457e-05	-0.00017	-6.94022e-05	-0.0003806	-0.000170209
9.24	-0.0001754	-7.84413e-05	-0.000169667	-6.92661e-05	-0.000376	-0.000168152
9.25	-0.000174	-7.78152e-05	-0.000170333	-6.95383e-05	-0.0003732	-0.0001669
9.26	-0.0001702	-7.61158e-05	-0.000169	-6.8994e-05	-0.000373	-0.000166811
9.27	-0.00017	-7.60263e-05	-0.000167167	-6.82455e-05	-0.000374	-0.000167258
9.28	-0.0001676	-7.4953e-05	-0.000165333	-6.74971e-05	-0.0003724	-0.000166542
9.29	-0.0001646	-7.36114e-05	-0.000165333	-6.74971e-05	-0.0003708	-0.000165827
9.3	-0.0001604	-7.17331e-05	-0.000166	-6.77692e-05	-0.0003678	-0.000164485
9.31	-0.000156	-6.97653e-05	-0.000167333	-6.83135e-05	-0.000367	-0.000164127
9.32	-0.000152	-6.79765e-05	-0.000166667	-6.80414e-05	-0.0003686	-0.000164843
9.33	-0.0001482	-6.62771e-05	-0.000166667	-6.80414e-05	-0.0003678	-0.000164485
9.34	-0.0001428	-6.38621e-05	-0.000164667	-6.72249e-05	-0.0003686	-0.000164843
9.35	-0.0001398	-6.25205e-05	-0.000166667	-6.80414e-05	-0.0003662	-0.00016377
9.36	-0.0001352	-6.04633e-05	-0.000165333	-6.74971e-05	-0.0003668	-0.000164038
9.37	-0.0001328	-5.939e-05	-0.000163333	-6.66806e-05	-0.0003668	-0.000164038
9.38	-0.0001312	-5.86744e-05	-0.00016	-6.53197e-05	-0.0003654	-0.000163412
9.39	-0.0001298	-5.80483e-05	-0.000158333	-6.46393e-05	-0.000363	-0.000162339
9.4	-0.0001268	-5.67067e-05	-0.000157833	-6.44352e-05	-0.0003608	-0.000161355
9.41	-0.0001214	-5.42917e-05	-0.0001585	-6.47074e-05	-0.0003584	-0.000160281
9.42	-0.0001182	-5.28606e-05	-0.000159667	-6.51836e-05	-0.0003562	-0.000159297
9.43	-0.0001168	-5.22345e-05	-0.000162833	-6.64764e-05	-0.0003556	-0.000159029
9.44	-0.0001176	-5.25923e-05	-0.000162167	-6.62043e-05	-0.0003532	-0.000157956
9.45	-0.0001166	-5.21451e-05	-0.0001615	-6.59321e-05	-0.0003556	-0.000159029
9.46	-0.0001176	-5.25923e-05	-0.000161	-6.5728e-05	-0.000358	-0.000160102
9.47	-0.0001182	-5.28606e-05	-0.000159667	-6.51836e-05	-0.0003586	-0.000160371
9.48	-0.0001182	-5.28606e-05	-0.000158833	-6.48434e-05	-0.0003554	-0.00015894
9.49	-0.0001138	-5.08929e-05	-0.000157167	-6.4163e-05	-0.0003526	-0.000157688
9.5	-0.0001122	-5.01774e-05	-0.000156833	-6.40269e-05	-0.0003494	-0.000156256
9.51	-0.0001082	-4.83885e-05	-0.000155667	-6.35507e-05	-0.0003466	-0.000155004
9.52	-0.000106	-4.74046e-05	-0.000156333	-6.38228e-05	-0.0003426	-0.000153215
9.53	-0.0001054	-4.71363e-05	-0.000156667	-6.39589e-05	-0.0003394	-0.000151784
9.54	-0.0001062	-4.74941e-05	-0.000154	-6.28702e-05	-0.0003386	-0.000151427
9.55	-0.0001046	-4.67785e-05	-0.000151333	-6.17816e-05	-0.000338	-0.000151158
9.56	-0.0001008	-4.50791e-05	-0.000150167	-6.13053e-05	-0.0003356	-0.000150085
9.57	-0.0001008	-4.50791e-05	-0.000146833	-5.99445e-05	-0.000332	-0.000148475
9.58	-0.0001	-4.47214e-05	-0.000145	-5.9196e-05	-0.0003314	-0.000148207
9.59	-9.9e-05	-4.42741e-05	-0.000143167	-5.84475e-05	-0.0003328	-0.000148833
9.6	-9.52e-05	-4.25747e-05	-0.000141333	-5.76991e-05	-0.0003304	-0.000147759
9.61	-9.28e-05	-4.15014e-05	-0.000138667	-5.66104e-05	-0.0003274	-0.000146418
9.62	-9.08e-05	-4.0607e-05	-0.000138667	-5.66104e-05	-0.0003258	-0.000145702
9.63	-8.86e-05	-3.96231e-05	-0.000138667	-5.66104e-05	-0.0003234	-0.000144629
9.64	-8.46e-05	-3.78343e-05	-0.000138667	-5.66104e-05	-0.0003226	-0.000144271
9.65	-8.16e-05	-3.64926e-05	-0.000137333	-5.60661e-05	-0.0003206	-0.000143377
9.66	-8.22e-05	-3.6761e-05	-0.000136167	-5.55898e-05	-0.0003198	-0.000143019
9.67	-8.3e-05	-3.71187e-05	-0.000135	-5.51135e-05	-0.000319	-0.000142661
9.68	-8.1e-05	-3.62243e-05	-0.000135	-5.51135e-05	-0.0003174	-0.000141946
9.69	-7.7e-05	-3.44354e-05	-0.0001325	-5.40929e-05	-0.000316	-0.000141319
9.7	-7.16e-05	-3.20205e-05	-0.000131167	-5.35486e-05	-0.0003144	-0.000140604
9.71	-6.64e-05	-2.9695e-05	-0.0001335	-5.45011e-05	-0.000313	-0.000139978
9.72	-6.56e-05	-2.93372e-05	-0.000134167	-5.47733e-05	-0.0003106	-0.000138905
9.73	-6.32e-05	-2.82639e-05	-0.000134167	-5.47733e-05	-0.000309	-0.000138189
9.74	-6.4e-05	-2.86217e-05	-0.0001315	-5.36847e-05	-0.0003074	-0.000137473
9.75	-6.08e-05	-2.71906e-05	-0.000128333	-5.23919e-05	-0.0003046	-0.000136221
9.76	-5.94e-05	-2.65645e-05	-0.000123833	-5.05547e-05	-0.0003022	-0.000135148
9.77	-5.7e-05	-2.54912e-05	-0.000121333	-4.95341e-05	-0.0003016	-0.00013488
9.78	-5.54e-05	-2.47756e-05	-0.000118833	-4.85135e-05	-0.0002992	-0.000133806
9.79	-5.4e-05	-2.41495e-05	-0.000116333	-4.74929e-05	-0.0002952	-0.000132017
9.8	-5.04e-05	-2.25396e-05	-0.0001125	-4.59279e-05	-0.0002922	-0.000130676
9.81	-4.72e-05	-2.11085e-05	-0.000110167	-4.49754e-05	-0.0002914	-0.000130318
9.82	-4.64e-05	-2.07507e-05	-0.000109333	-4.46351e-05	-0.0002908	-0.00013005
9.83	-4.72e-05	-2.11085e-05	-0.000108667	-4.4363e-05	-0.0002906	-0.00012996
9.84	-4.42e-05	-1.97668e-05	-0.000107667	-4.39547e-05	-0.0002894	-0.000129424
9.85	-4.04e-05	-1.80674e-05	-0.000103667	-4.23217e-05	-0.0002878	-0.000128708
9.86	-3.64e-05	-1.62786e-05	-0.000101	-4.12331e-05	-0.0002886	-0.000129066
9.87	-3.44e-05	-1.53841e-05	-0.000100333	-4.09609e-05	-0.0002884	-0.000128976
9.88	-3.46e-05	-1.54736e-05	-0.000103	-4.20496e-05	-0.0002884	-0.000128976
9.89	-3.14e-05	-1.40425e-05	-0.0001025	-4.18454e-05	-0.0002886	-0.000129066
9.9	-3.04e-05	-1.35953e-05	-0.0001	-4.08248e-05	-0.0002892	-0.000129334
9.91	-2.74e-05	-1.22537e-05	-9.66667e-05	-3.9464e-05	-0.0002892	-0.000129334
9.92	-3.02e-05	-1.35059e-05	-9.46667e-05	-3.86475e-05	-0.0002876	-0.000128619
9.93	-3.42e-05	-1.52947e-05	-9.41667e-05	-3.84434e-05	-0.0002846	-0.000127277
9.94	-3.66e-05	-1.6368e-05	-8.95e-05	-3.65382e-05	-0.0002838	-0.000126919
9.95	-3.46e-05	-1.54736e-05	-8.58333e-05	-3.50413e-05	-0.0002822	-0.000126204
9.96	-2.9e-05	-1.29692e-05	-8.33333e-05	-3.40207e-05	-0.0002844	-0.000127188
9.97	-2.44e-05	-1.0912e-05	-8.26667e-05	-3.37485e-05	-0.000286	-0.000127903
9.98	-2.2e-05	-9.8387e-06	-8.01667e-05	-3.27279e-05	-0.0002866	-0.000128171
9.99	-1.96e-05	-8.76539e-06	-7.81667e-05	-3.19114e-05	-0.0002844	-0.000127188
10	-1.6e-05	-7.15542e-06	-7.81667e-05	-3.19114e-05	-0.00028	-0.00012522
10.01	-1.22e-05	-5.45601e-06	-7.61667e-05	-3.10949e-05	-0.0002784	-0.000124504
10.02	-1.14e-05	-5.09823e-06	-7.38333e-05	-3.01423e-05	-0.0002784	-0.000124504
10.03	-9e-06	-4.02492e-06	-7.18333e-05	-2.93258e-05	-0.0002792	-0.000124862
10.04	-7.6e-06	-3.39882e-06	-7.06667e-05	-2.88495e-05	-0.0002784	-0.000124504
10.05	-7.6e-06	-3.39882e-06	-6.98333e-05	-2.85093e-05	-0.0002738	-0.000122447
10.06	-3.2e-06	-1.43108e-06	-6.93333e-05	-2.83052e-05	-0.0002726	-0.00012191
10.07	8e-07	3.57771e-07	-6.78333e-05	-2.76928e-05	-0.000273	-0.000122089
10.08	3.2e-06	1.43108e-06	-6.75e-05	-2.75568e-05	-0.0002738	-0.000122447
10.09	6.6e-06	2.95161e-06	-6.61667e-05	-2.70124e-05	-0.000274	-0.000122537
10.1	9e-06	4.02492e-06	-6.35e-05	-2.59238e-05	-0.0002708	-0.000121105
10.11	1.3e-05	5.81378e-06	-6.1e-05	-2.49031e-05	-0.0002694	-0.000120479
10.12	1.44e-05	6.43988e-06	-5.98333e-05	-2.44269e-05	-0.000268	-0.000119853
10.13	1.44e-05	6.43988e-06	-5.98333e-05	-2.44269e-05	-0.000268	-0.000119853
10.14	1.2e-05	5.36656e-06	-5.8e-05	-2.36784e-05	-0.0002664	-0.000119138
10.15	1.34e-05	5.99266e-06	-5.73333e-05	-2.34062e-05	-0.0002626	-0.000117438
10.16	1.5e-05	6.7082e-06	-5.61667e-05	-2.29299e-05	-0.000261	-0.000116723
10.17	1.58e-05	7.06597e-06	-5.48333e-05	-2.23856e-05	-0.0002586	-0.000115649
10.18	1.66e-05	7.42375e-06	-5.48333e-05	-2.23856e-05	-0.0002586	-0.000115649
10.19	1.82e-05	8.13929e-06	-5.08333e-05	-2.07526e-05	-0.0002584	-0.00011556
10.2	1.84e-05	8.22873e-06	-4.7e-05	-1.91877e-05	-0.0002568	-0.000114844
10.21	1.9e-05	8.49706e-06	-4.65e-05	-1.89835e-05	-0.0002536	-0.000113413
10.22	2.2e-05	9.8387e-06	-4.71667e-05	-1.92557e-05	-0.0002518	-0.000112608
10.23	2.6e-05	1.16276e-05	-4.45e-05	-1.8167e-05	-0.0002504	-0.000111982
10.24	3.22e-05	1.44003e-05	-4.46667e-05	-1.82351e-05	-0.0002528	-0.000113056
10.25	3.44e-05	1.53841e-05	-4.15e-05	-1.69423e-05	-0.000252	-0.000112698
10.26	3.66e-05	1.6368e-05	-4e-05	-1.63299e-05	-0.000252	-0.000112698
10.27	3.82e-05	1.70836e-05	-3.81667e-05	-1.55815e-05	-0.0002524	-0.000112877
10.28	3.98e-05	1.77991e-05	-3.63333e-05	-1.4833e-05	-0.0002494	-0.000111535
10.29	4.12e-05	1.84252e-05	-3.38333e-05	-1.38124e-05	-0.000245	-0.000109567
10.3	4.26e-05	1.90513e-05	-3.38333e-05	-1.38124e-05	-0.0002404	-0.00010751
10.31	4.36e-05	1.94985e-05	-3.18333e-05	-1.29959e-05	-0.0002404	-0.00010751
10.32	4.36e-05	1.94985e-05	-3e-05	-1.22474e-05	-0.0002412	-0.000107868
10.33	4.68e-05	2.09296e-05	-2.73333e-05	-1.11588e-05	-0.0002404	-0.00010751
10.34	4.96e-05	2.21818e-05	-2.48333e-05	-1.01382e-05	-0.0002386	-0.000106705
10.35	4.82e-05	2.15557e-05	-2.41667e-05	-9.866e-06	-0.0002372	-0.000106079
10.36	4.96e-05	2.21818e-05	-2.41667e-05	-9.866e-06	-0.0002356	-0.000105364
10.37	5.12e-05	2.28973e-05	-2.55e-05	-1.04103e-05	-0.0002334	-0.00010438
10.38	5.36e-05	2.39706e-05	-2.61667e-05	-1.06825e-05	-0.0002328	-0.000104111
10.39	5.66e-05	2.53123e-05	-2.66667e-05	-1.08866e-05	-0.0002328	-0.000104111
10.4	5.82e-05	2.60278e-05	-2.48333e-05	-1.01382e-05	-0.0002298	-0.00010277
10.41	6.04e-05	2.70117e-05	-2.05e-05	-8.36909e-06	-0.0002298	-0.00010277
10.42	6.28e-05	2.8085e-05	-1.85e-05	-7.55259e-06	-0.000229	-0.000102412
10.43	6.64e-05	2.9695e-05	-1.6e-05	-6.53197e-06	-0.000225	-0.000100623
10.44	6.96e-05	3.11261e-05	-1.33333e-05	-5.44331e-06	-0.000225	-0.000100623
10.45	7.08e-05	3.16627e-05	-1.2e-05	-4.89898e-06	-0.0002204	-9.85659e-05
10.46	7.32e-05	3.2736e-05	-1.13333e-05	-4.62681e-06	-0.000218	-9.74926e-05
10.47	7.4e-05	3.30938e-05	-1.01667e-05	-4.15052e-06	-0.0002152	-9.62404e-05
10.48	7.48e-05	3.34516e-05	-8.16667e-06	-3.33403e-06	-0.0002142	-9.57932e-05
10.49	7.48e-05	3.34516e-05	-4.33333e-06	-1.76908e-06	-0.0002164	-9.6777e-05
10.5	7.48e-05	3.34516e-05	-2.5e-06	-1.02062e-06	-0.000215	-9.61509e-05
10.51	7.86e-05	3.5151e-05	-1.33333e-06	-5.44331e-07	-0.0002158	-9.65087e-05
10.52	7.94e-05	3.55088e-05	-1.33333e-06	-5.44331e-07	-0.0002144	-9.58826e-05
10.53	7.86e-05	3.5151e-05	-2.5e-06	-1.02062e-06	-0.000212	-9.48093e-05
10.54	8.02e-05	3.58665e-05	-4.33333e-06	-1.76908e-06	-0.0002098	-9.38254e-05
10.55	8.08e-05	3.61349e-05	-2.5e-06	-1.02062e-06	-0.0002076	-9.28415e-05
10.56	8.18e-05	3.65821e-05	-1.83333e-06	-7.48455e-07	-0.0002052	-9.17682e-05
10.57	8.02e-05	3.58665e-05	-1.66667e-06	-6.80414e-07	-0.0002044	-9.14105e-05
10.58	7.7e-05	3.44354e-05	-1.83333e-06	-7.48455e-07	-0.000202	-9.03371e-05
10.59	7.56e-05	3.38093e-05	-3.16667e-06	-1.29279e-06	-0.0001976	-8.83694e-05
10.6	7.32e-05	3.2736e-05	-3.83333e-06	-1.56495e-06	-0.0001952	-8.72961e-05
10.61	7.24e-05	3.23783e-05	-4.5e-06	-1.83712e-06	-0.0001946	-8.70278e-05
10.62	7.14e-05	3.19311e-05	-3.16667e-06	-1.29279e-06	-0.0001962	-8.77433e-05
10.63	7.24e-05	3.23783e-05	-2.5e-06	-1.02062e-06	-0.0001984	-8.87272e-05
10.64	7.64e-05	3.41671e-05	-1.83333e-06	-7.48455e-07	-0.0002008	-8.98005e-05
10.65	8.24e-05	3.68504e-05	-2.5e-06	-1.02062e-06	-0.0001992	-8.90849e-05
10.66	8.38e-05	3.74765e-05	-5e-07	-2.04124e-07	-0.0001984	-8.87272e-05
10.67	8.78e-05	3.92654e-05	8.33333e-07	3.40207e-07	-0.0001966	-8.79222e-05
10.68	9.1e-05	4.06964e-05	-5e-07	-2.04124e-07	-0.0001958	-8.75644e-05
10.69	9.32e-05	4.16803e-05	6.66667e-07	2.72166e-07	-0.0001938	-8.667e-05
10.7	9.4e-05	4.20381e-05	3.66667e-06	1.49691e-06	-0.0001924	-8.60439e-05
10.71	9.46e-05	4.23064e-05	9e-06	3.67423e-06	-0.0001916	-8.56861e-05
10.72	9.22e-05	4.12331e-05	1.16667e-05	4.7629e-06	-0.0001914	-8.55967e-05
10.73	8.92e-05	3.98915e-05	1.21667e-05	4.96702e-06	-0.0001892	-8.46128e-05
10.74	9e-05	4.02492e-05	1.41667e-05	5.78352e-06	-0.0001892	-8.46128e-05
10.75	9e-05	4.02492e-05	1.66667e-05	6.80414e-06	-0.0001906	-8.52389e-05
10.76	8.9e-05	3.9802e-05	1.85e-05	7.55259e-06	-0.0001908	-8.53284e-05
10.77	9e-05	4.02492e-05	2.18333e-05	8.91342e-06	-0.00019	-8.49706e-05
10.78	9.3e-05	4.15909e-05	2.36667e-05	9.66188e-06	-0.0001894	-8.47023e-05
10.79	9.62e-05	4.30219e-05	2.25e-05	9.18559e-06	-0.0001902	-8.506e-05
10.8	9.78e-05	4.37375e-05	2.36667e-05	9.66188e-06	-0.0001878	-8.39867e-05
10.81	0.0001016	4.54369e-05	2.41667e-05	9.866e-06	-0.000187	-8.36289e-05
10.82	0.000104	4.65102e-05	2.75e-05	1.12268e-05	-0.0001854	-8.29134e-05
10.83	0.0001048	4.6868e-05	2.81667e-05	1.1499e-05	-0.0001846	-8.25556e-05
10.84	0.000106	4.74046e-05	2.81667e-05	1.1499e-05	-0.0001844	-8.24662e-05
10.85	0.0001082	4.83885e-05	2.88333e-05	1.17712e-05	-0.0001828	-8.17506e-05
10.86	0.0001106	4.94618e-05	3.15e-05	1.28598e-05	-0.0001836	-8.21084e-05
10.87	0.0001104	4.93724e-05	3.13333e-05	1.27918e-05	-0.0001822	-8.14823e-05
10.88	0.0001104	4.93724e-05	3.3e-05	1.34722e-05	-0.000183	-8.18401e-05
10.89	0.0001114	4.98196e-05	3.61667e-05	1.4765e-05	-0.0001824	-8.15718e-05
10.9	0.0001122	5.01774e-05	3.81667e-05	1.55815e-05	-0.00018	-8.04984e-05
10.91	0.0001138	5.08929e-05	4.06667e-05	1.66021e-05	-0.0001808	-8.08562e-05
10.92	0.000113	5.05351e-05	4.2e-05	1.71464e-05	-0.0001806	-8.07668e-05
10.93	0.0001136	5.08035e-05	4.38333e-05	1.78949e-05	-0.0001806	-8.07668e-05
10.94	0.0001144	5.11612e-05	4.45e-05	1.8167e-05	-0.0001808	-8.08562e-05
10.95	0.0001174	5.25029e-05	4.65e-05	1.89835e-05	-0.0001806	-8.07668e-05
10.96	0.000122	5.45601e-05	4.85e-05	1.98e-05	-0.0001792	-8.01407e-05
10.97	0.0001244	5.56334e-05	4.98333e-05	2.03444e-05	-0.0001792	-8.01407e-05
10.98	0.0001268	5.67067e-05	5.01667e-05	2.04805e-05	-0.0001776	-7.94251e-05
10.99	0.0001288	5.76011e-05	4.81667e-05	1.9664e-05	-0.0001778	-7.95146e-05
11	0.000128	5.72433e-05	4.88333e-05	1.99361e-05	-0.0001784	-7.97829e-05
11.01	0.0001288	5.76011e-05	4.98333e-05	2.03444e-05	-0.0001788	-7.99618e-05
11.02	0.0001312	5.86744e-05	5.11667e-05	2.08887e-05	-0.0001784	-7.97829e-05
11.03	0.0001328	5.939e-05	5.18333e-05	2.11609e-05	-0.0001776	-7.94251e-05
11.04	0.0001348	6.02844e-05	5.03333e-05	2.05485e-05	-0.0001784	-7.97829e-05
11.05	0.0001348	6.02844e-05	5.18333e-05	2.11609e-05	-0.0001784	-7.97829e-05
11.06	0.0001356	6.06422e-05	5.23333e-05	2.1365e-05	-0.0001784	-7.97829e-05
11.07	0.0001366	6.10894e-05	5.16667e-05	2.10928e-05	-0.0001776	-7.94251e-05
11.08	0.0001372	6.13577e-05	5.1e-05	2.08207e-05	-0.0001786	-7.98723e-05
11.09	0.0001358	6.07316e-05	5.15e-05	2.10248e-05	-0.0001792	-8.01407e-05
11.1	0.0001368	6.11788e-05	5.46667e-05	2.23176e-05	-0.0001794	-8.02301e-05
11.11	0.0001358	6.07316e-05	5.83333e-05	2.38145e-05	-0.0001778	-7.95146e-05
11.12	0.0001366	6.10894e-05	6.03333e-05	2.4631e-05	-0.00018	-8.04984e-05
11.13	0.0001366	6.10894e-05	6.05e-05	2.4699e-05	-0.0001778	-7.95146e-05
11.14	0.0001364	6.09999e-05	5.8e-05	2.36784e-05	-0.0001756	-7.85307e-05
11.15	0.0001356	6.06422e-05	5.73333e-05	2.34062e-05	-0.000174	-7.78152e-05
11.16	0.000138	6.17155e-05	5.65e-05	2.3066e-05	-0.0001756	-7.85307e-05
11.17	0.0001404	6.27888e-05	5.78333e-05	2.36104e-05	-0.0001756	-7.85307e-05
11.18	0.0001404	6.27888e-05	5.91667e-05	2.41547e-05	-0.0001754	-7.84413e-05
11.19	0.0001406	6.28782e-05	6.1e-05	2.49031e-05	-0.000178	-7.9604e-05
11.2	0.0001358	6.07316e-05	6.25e-05	2.55155e-05	-0.0001768	-7.90674e-05
11.21	0.0001356	6.06422e-05	6.41667e-05	2.61959e-05	-0.000176	-7.87096e-05
11.22	0.000138	6.17155e-05	6.55e-05	2.67403e-05	-0.0001746	-7.80835e-05
11.23	0.0001394	6.23416e-05	6.5e-05	2.65361e-05	-0.0001746	-7.80835e-05
11.24	0.0001402	6.26993e-05	6.55e-05	2.67403e-05	-0.0001732	-7.74574e-05
11.25	0.0001402	6.26993e-05	6.63333e-05	2.70805e-05	-0.0001694	-7.5758e-05
11.26	0.000141	6.30571e-05	6.85e-05	2.7965e-05	-0.0001694	-7.5758e-05
11.27	0.0001402	6.26993e-05	6.91667e-05	2.82372e-05	-0.0001678	-7.50424e-05
11.28	0.0001412	6.31466e-05	6.91667e-05	2.82372e-05	-0.0001686	-7.54002e-05
11.29	0.0001428	6.38621e-05	6.86667e-05	2.8033e-05	-0.0001664	-7.44163e-05
11.3	0.0001432	6.4041e-05	7.06667e-05	2.88495e-05	-0.0001656	-7.40586e-05
11.31	0.0001432	6.4041e-05	7.23333e-05	2.953e-05	-0.0001672	-7.47741e-05
11.32	0.0001424	6.36832e-05	7.11667e-05	2.90537e-05	-0.000168	-7.51319e-05
11.33	0.0001426	6.37727e-05	6.98333e-05	2.85093e-05	-0.0001664	-7.44163e-05
11.34	0.000145	6.4846e-05	7.05e-05	2.87815e-05	-0.000164	-7.3343e-05
11.35	0.0001474	6.59193e-05	7.25e-05	2.9598e-05	-0.000164	-7.3343e-05
11.36	0.0001466	6.55615e-05	7.45e-05	3.04145e-05	-0.0001632	-7.29853e-05
11.37	0.0001466	6.55615e-05	7.7e-05	3.14351e-05	-0.0001616	-7.22697e-05
11.38	0.000145	6.4846e-05	7.81667e-05	3.19114e-05	-0.0001602	-7.16436e-05
11.39	0.0001472	6.58298e-05	8.08333e-05	3.30001e-05	-0.0001594	-7.12858e-05
11.4	0.0001456	6.51143e-05	8.36667e-05	3.41568e-05	-0.0001572	-7.0302e-05
11.41	0.0001472	6.58298e-05	8.56667e-05	3.49733e-05	-0.000158	-7.06597e-05
11.42	0.0001458	6.52037e-05	8.63333e-05	3.52454e-05	-0.0001604	-7.17331e-05
11.43	0.0001458	6.52037e-05	8.83333e-05	3.60619e-05	-0.0001618	-7.23592e-05
11.44	0.0001474	6.59193e-05	8.96667e-05	3.66063e-05	-0.000159	-7.1107e-05
11.45	0.000149	6.66348e-05	8.9e-05	3.63341e-05	-0.0001582	-7.07492e-05
11.46	0.0001516	6.77976e-05	8.96667e-05	3.66063e-05	-0.000155	-6.93181e-05
11.47	0.0001548	6.92287e-05	8.96667e-05	3.66063e-05	-0.0001534	-6.86026e-05
11.48	0.0001572	7.0302e-05	9.01667e-05	3.68104e-05	-0.0001526	-6.82448e-05
11.49	0.0001588	7.10175e-05	8.9e-05	3.63341e-05	-0.0001542	-6.89603e-05
11.5	0.0001612	7.20908e-05	9.03333e-05	3.68784e-05	-0.000155	-6.93181e-05
11.51	0.0001612	7.20908e-05	9.41667e-05	3.84434e-05	-0.0001542	-6.89603e-05
11.52	0.0001596	7.13753e-05	9.58333e-05	3.91238e-05	-0.0001528	-6.83342e-05
11.53	0.0001572	7.0302e-05	9.85e-05	4.02125e-05	-0.000152	-6.79765e-05
11.54	0.0001572	7.0302e-05	0.000100333	4.09609e-05	-0.0001534	-6.86026e-05
11.55	0.000158	7.06597e-05	0.0001005	4.1029e-05	-0.0001526	-6.82448e-05
11.56	0.000158	7.06597e-05	0.000101833	4.15733e-05	-0.0001518	-6.7887e-05
11.57	0.0001564	6.99442e-05	0.000102833	4.19815e-05	-0.0001518	-6.7887e-05
11.58	0.0001564	6.99442e-05	0.000104833	4.2798e-05	-0.0001516	-6.77976e-05
11.59	0.0001548	6.92287e-05	0.000106833	4.36145e-05	-0.0001518	-6.7887e-05
11.6	0.000154	6.88709e-05	0.000106167	4.33424e-05	-0.000151	-6.75293e-05
11.61	0.0001526	6.82448e-05	0.000106167	4.33424e-05	-0.0001512	-6.76187e-05
11.62	0.0001542	6.89603e-05	0.0001075	4.38867e-05	-0.0001506	-6.73504e-05
11.63	0.0001534	6.86026e-05	0.000106833	4.36145e-05	-0.0001506	-6.73504e-05
11.64	0.0001572	7.0302e-05	0.000108833	4.4431e-05	-0.0001496	-6.69032e-05
11.65	0.0001612	7.20908e-05	0.000110167	4.49754e-05	-0.0001488	-6.65454e-05
11.66	0.0001672	7.47741e-05	0.00011	4.49073e-05	-0.0001472	-6.58298e-05
11.67	0.0001686	7.54002e-05	0.000111833	4.56558e-05	-0.0001466	-6.55615e-05
11.68	0.0001694	7.5758e-05	0.000112333	4.58599e-05	-0.0001448	-6.47565e-05
11.69	0.0001686	7.54002e-05	0.000111667	4.55877e-05	-0.0001448	-6.47565e-05
11.7	0.0001686	7.54002e-05	0.000111833	4.56558e-05	-0.0001444	-6.45776e-05
11.71	0.0001648	7.37008e-05	0.000115167	4.70166e-05	-0.0001436	-6.42199e-05
11.72	0.0001638	7.32536e-05	0.000115833	4.72888e-05	-0.0001436	-6.42199e-05
11.73	0.0001626	7.27169e-05	0.0001175	4.79692e-05	-0.0001444	-6.45776e-05
11.74	0.0001632	7.29853e-05	0.000118167	4.82413e-05	-0.000145	-6.4846e-05
11.75	0.0001634	7.30747e-05	0.000118167	4.82413e-05	-0.0001434	-6.41304e-05
11.76	0.0001626	7.27169e-05	0.000117333	4.79011e-05	-0.0001404	-6.27888e-05
11.77	0.000161	7.20014e-05	0.0001175	4.79692e-05	-0.0001382	-6.18049e-05
11.78	0.0001602	7.16436e-05	0.000119333	4.87176e-05	-0.0001382	-6.18049e-05
11.79	0.0001588	7.10175e-05	0.0001215	4.96022e-05	-0.000139	-6.21627e-05
11.8	0.0001596	7.13753e-05	0.000122167	4.98743e-05	-0.0001374	-6.14471e-05
11.81	0.0001626	7.27169e-05	0.0001215	4.96022e-05	-0.0001366	-6.10894e-05
11.82	0.0001624	7.26275e-05	0.000120833	4.933e-05	-0.000135	-6.03738e-05
11.83	0.0001648	7.37008e-05	0.000121667	4.96702e-05	-0.0001334	-5.96583e-05
11.84	0.0001654	7.39691e-05	0.000123333	5.03506e-05	-0.0001326	-5.93005e-05
11.85	0.0001654	7.39691e-05	0.000124667	5.0895e-05	-0.0001304	-5.83167e-05
11.86	0.0001646	7.36114e-05	0.000125833	5.13712e-05	-0.0001304	-5.83167e-05
11.87	0.000164	7.3343e-05	0.000127167	5.19156e-05	-0.0001274	-5.6975e-05
11.88	0.000164	7.3343e-05	0.000127167	5.19156e-05	-0.0001282	-5.73328e-05
11.89	0.0001648	7.37008e-05	0.0001265	5.16434e-05	-0.0001282	-5.73328e-05
11.9	0.0001656	7.40586e-05	0.0001245	5.08269e-05	-0.000126	-5.63489e-05
11.91	0.0001664	7.44163e-05	0.0001245	5.08269e-05	-0.0001252	-5.59911e-05
11.92	0.0001672	7.47741e-05	0.0001265	5.16434e-05	-0.0001236	-5.52756e-05
11.93	0.0001704	7.62052e-05	0.000129167	5.27321e-05	-0.0001236	-5.52756e-05
11.94	0.0001718	7.68313e-05	0.000131667	5.37527e-05	-0.000122	-5.45601e-05
11.95	0.0001694	7.5758e-05	0.000129667	5.29362e-05	-0.0001222	-5.46495e-05
11.96	0.0001662	7.43269e-05	0.000131	5.34805e-05	-0.0001192	-5.33079e-05
11.97	0.0001664	7.44163e-05	0.000129833	5.30042e-05	-0.000119	-5.32184e-05
11.98	0.0001656	7.40586e-05	0.000131	5.34805e-05	-0.0001188	-5.3129e-05
11.99	0.0001656	7.40586e-05	0.000130833	5.34125e-05	-0.000122	-5.45601e-05
12	0.0001664	7.44163e-05	0.000132167	5.39568e-05	-0.0001206	-5.3934e-05
12.01	0.0001686	7.54002e-05	0.000134333	5.48414e-05	-0.0001206	-5.3934e-05
12.02	0.0001694	7.5758e-05	0.000136167	5.55898e-05	-0.0001206	-5.3934e-05
12.03	0.0001704	7.62052e-05	0.000136167	5.55898e-05	-0.0001214	-5.42917e-05
12.04	0.000168	7.51319e-05	0.000136667	5.57939e-05	-0.0001214	-5.42917e-05
12.05	0.0001694	7.5758e-05	0.000137333	5.60661e-05	-0.0001212	-5.42023e-05
12.06	0.000168	7.51319e-05	0.000139333	5.68826e-05	-0.0001204	-5.38445e-05
12.07	0.0001694	7.5758e-05	0.000141833	5.79032e-05	-0.000119	-5.32184e-05
12.08	0.000171	7.64735e-05	0.000143833	5.87197e-05	-0.0001182	-5.28606e-05
12.09	0.0001732	7.74574e-05	0.0001455	5.94001e-05	-0.000119	-5.32184e-05
12.1	0.0001718	7.68313e-05	0.000146167	5.96723e-05	-0.0001182	-5.28606e-05
12.11	0.000171	7.64735e-05	0.000146833	5.99445e-05	-0.000118	-5.27712e-05
12.12	0.0001696	7.58474e-05	0.000146833	5.99445e-05	-0.000119	-5.32184e-05
12.13	0.0001694	7.5758e-05	0.000147667	6.02847e-05	-0.0001174	-5.25029e-05
12.14	0.0001694	7.5758e-05	0.000145	5.9196e-05	-0.0001158	-5.17873e-05
12.15	0.000171	7.64735e-05	0.0001435	5.85836e-05	-0.0001152	-5.1519e-05
12.16	0.0001716	7.67419e-05	0.000142333	5.81073e-05	-0.000116	-5.18768e-05
12.17	0.0001716	7.67419e-05	0.000143	5.83795e-05	-0.0001152	-5.1519e-05
12.18	0.0001702	7.61158e-05	0.000144333	5.89238e-05	-0.0001158	-5.17873e-05
12.19	0.00017	7.60263e-05	0.000146333	5.97403e-05	-0.0001152	-5.1519e-05
12.2	0.0001716	7.67419e-05	0.000146833	5.99445e-05	-0.0001152	-5.1519e-05
12.21	0.0001722	7.70102e-05	0.0001495	6.10331e-05	-0.0001152	-5.1519e-05
12.22	0.0001738	7.77257e-05	0.000150833	6.15775e-05	-0.0001128	-5.04457e-05
12.23	0.0001762	7.8799e-05	0.000151333	6.17816e-05	-0.000112	-5.00879e-05
12.24	0.0001792	8.01407e-05	0.0001525	6.22579e-05	-0.0001128	-5.04457e-05
12.25	0.00018	8.04984e-05	0.00015	6.12372e-05	-0.000112	-5.00879e-05
12.26	0.0001778	7.95146e-05	0.000148667	6.06929e-05	-0.0001106	-4.94618e-05
12.27	0.000177	7.91568e-05	0.0001495	6.10331e-05	-0.0001116	-4.9909e-05
12.28	0.000177	7.91568e-05	0.00015	6.12372e-05	-0.0001132	-5.06246e-05
12.29	0.000177	7.91568e-05	0.000151333	6.17816e-05	-0.0001122	-5.01774e-05
12.3	0.000177	7.91568e-05	0.000152	6.20537e-05	-0.0001098	-4.91041e-05
12.31	0.0001776	7.94251e-05	0.000154833	6.32104e-05	-0.000109	-4.87463e-05
12.32	0.0001776	7.94251e-05	0.000155833	6.36187e-05	-0.000106	-4.74046e-05
12.33	0.0001762	7.8799e-05	0.000157167	6.4163e-05	-0.0001068	-4.77624e-05
12.34	0.0001762	7.8799e-05	0.000157167	6.4163e-05	-0.0001084	-4.8478e-05
12.35	0.0001756	7.85307e-05	0.000157167	6.4163e-05	-0.0001066	-4.7673e-05
12.36	0.0001764	7.88885e-05	0.000157833	6.44352e-05	-0.0001058	-4.73152e-05
12.37	0.0001748	7.81729e-05	0.000158333	6.46393e-05	-0.0001052	-4.70469e-05
12.38	0.0001756	7.85307e-05	0.000155	6.32785e-05	-0.0001052	-4.70469e-05
12.39	0.000174	7.78152e-05	0.000153833	6.28022e-05	-0.0001038	-4.64208e-05
12.4	0.0001748	7.81729e-05	0.000155167	6.33465e-05	-0.000106	-4.74046e-05
12.41	0.0001748	7.81729e-05	0.000157833	6.44352e-05	-0.0001076	-4.81202e-05
12.42	0.0001756	7.85307e-05	0.0001595	6.51156e-05	-0.0001076	-4.81202e-05
12.43	0.0001746	7.80835e-05	0.000158833	6.48434e-05	-0.0001076	-4.81202e-05
12.44	0.0001718	7.68313e-05	0.000157667	6.43671e-05	-0.0001076	-4.81202e-05
12.45	0.000171	7.64735e-05	0.0001585	6.47074e-05	-0.000106	-4.74046e-05
12.46	0.0001762	7.8799e-05	0.000157833	6.44352e-05	-0.000107	-4.78519e-05
12.47	0.0001794	8.02301e-05	0.000159667	6.51836e-05	-0.0001076	-4.81202e-05
12.48	0.0001832	8.19295e-05	0.000159667	6.51836e-05	-0.0001106	-4.94618e-05
12.49	0.0001854	8.29134e-05	0.000158833	6.48434e-05	-0.0001114	-4.98196e-05
12.5	0.0001868	8.35395e-05	0.000159333	6.50476e-05	-0.00011	-4.91935e-05
12.51	0.0001884	8.4255e-05	0.000160667	6.55919e-05	-0.0001084	-4.8478e-05
12.52	0.0001904	8.51495e-05	0.000163333	6.66806e-05	-0.0001112	-4.97302e-05
12.53	0.0001898	8.48811e-05	0.000162167	6.62043e-05	-0.0001122	-5.01774e-05
12.54	0.0001906	8.52389e-05	0.000161667	6.60001e-05	-0.0001122	-5.01774e-05
12.55	0.0001914	8.55967e-05	0.000161	6.5728e-05	-0.0001084	-4.8478e-05
12.56	0.0001914	8.55967e-05	0.000161667	6.60001e-05	-0.000106	-4.74046e-05
12.57	0.0001928	8.62228e-05	0.000161	6.5728e-05	-0.0001076	-4.81202e-05
12.58	0.0001946	8.70278e-05	0.000160833	6.56599e-05	-0.0001076	-4.81202e-05
12.59	0.000197	8.81011e-05	0.000162333	6.62723e-05	-0.0001082	-4.83885e-05
12.6	0.0001998	8.93533e-05	0.000163333	6.66806e-05	-0.0001082	-4.83885e-05
12.61	0.000202	9.03371e-05	0.0001635	6.67486e-05	-0.0001066	-4.7673e-05
12.62	0.000203	9.07844e-05	0.000164	6.69527e-05	-0.0001082	-4.83885e-05
12.63	0.0002036	9.10527e-05	0.000165333	6.74971e-05	-0.0001066	-4.7673e-05
12.64	0.0002036	9.10527e-05	0.000166667	6.80414e-05	-0.000106	-4.74046e-05
12.65	0.0002052	9.17682e-05	0.000167167	6.82455e-05	-0.000106	-4.74046e-05
12.66	0.0002076	9.28415e-05	0.000166667	6.80414e-05	-0.0001068	-4.77624e-05
12.67	0.0002092	9.35571e-05	0.000169167	6.9062e-05	-0.0001044	-4.66891e-05
12.68	0.000212	9.48093e-05	0.000169833	6.93342e-05	-0.0001046	-4.67785e-05
12.69	0.0002144	9.58826e-05	0.000173667	7.08991e-05	-0.0001028	-4.59736e-05
12.7	0.0002196	9.82081e-05	0.000181833	7.42331e-05	-0.0001012	-4.5258e-05
12.71	0.000223	9.97286e-05	0.0001845	7.53218e-05	-0.000102	-4.56158e-05
12.72	0.0002238	0.000100086	0.000185	7.55259e-05	-9.9e-05	-4.42741e-05
12.73	0.0002234	9.99075e-05	0.0001865	7.61383e-05	-9.84e-05	-4.40058e-05
12.74	0.0002218	9.9192e-05	0.0001845	7.53218e-05	-9.28e-05	-4.15014e-05
12.75	0.000222	9.92814e-05	0.000186333	7.60703e-05	-9.22e-05	-4.12331e-05
12.76	0.0002228	9.96392e-05	0.000185	7.55259e-05	-9.22e-05	-4.12331e-05
12.77	0.0002236	9.9997e-05	0.000185667	7.57981e-05	-9.38e-05	-4.19486e-05
12.78	0.0002236	9.9997e-05	0.000185	7.55259e-05	-9.46e-05	-4.23064e-05
12.79	0.000226	0.00010107	0.000185	7.55259e-05	-9.4e-05	-4.20381e-05
12.8	0.0002276	0.000101786	0.000184333	7.52538e-05	-9.46e-05	-4.23064e-05
12.81	0.0002312	0.000103396	0.000186667	7.62063e-05	-9.4e-05	-4.20381e-05
12.82	0.0002326	0.000104022	0.000186667	7.62063e-05	-9.08e-05	-4.0607e-05
12.83	0.0002336	0.000104469	0.000186667	7.62063e-05	-9e-05	-4.02492e-05
12.84	0.000233	0.000104201	0.000186	7.59342e-05	-9.16e-05	-4.09648e-05
12.85	0.0002326	0.000104022	0.000186667	7.62063e-05	-9.24e-05	-4.13225e-05
12.86	0.0002334	0.00010438	0.000187333	7.64785e-05	-9.16e-05	-4.09648e-05
12.87	0.0002342	0.000104737	0.000188667	7.70228e-05	-9e-05	-4.02492e-05
12.88	0.0002332	0.00010429	0.000190667	7.78393e-05	-8.84e-05	-3.95337e-05
12.89	0.0002324	0.000103932	0.000192	7.83837e-05	-8.7e-05	-3.89076e-05
12.9	0.000233	0.000104201	0.000192	7.83837e-05	-8.48e-05	-3.79237e-05
12.91	0.0002348	0.000105006	0.000190167	7.76352e-05	-8.7e-05	-3.89076e-05
12.92	0.0002366	0.000105811	0.000188167	7.68187e-05	-9e-05	-4.02492e-05
12.93	0.0002366	0.000105811	0.000188833	7.70909e-05	-9.06e-05	-4.05176e-05
12.94	0.0002378	0.000106347	0.000188333	7.68868e-05	-8.98e-05	-4.01598e-05
12.95	0.000238	0.000106437	0.000188333	7.68868e-05	-8.82e-05	-3.94442e-05
12.96	0.0002404	0.00010751	0.000187667	7.66146e-05	-8.84e-05	-3.95337e-05
12.97	0.0002396	0.000107152	0.000189	7.71589e-05	-8.7e-05	-3.89076e-05
12.98	0.0002374	0.000106169	0.000188833	7.70909e-05	-8.7e-05	-3.89076e-05
12.99	0.0002374	0.000106169	0.000190167	7.76352e-05	-8.38e-05	-3.74765e-05
13	0.0002388	0.000106795	0.000191333	7.81115e-05	-8.24e-05	-3.68504e-05
13.01	0.000241	0.000107778	0.0001895	7.73631e-05	-8.08e-05	-3.61349e-05
13.02	0.000241	0.000107778	0.000187333	7.64785e-05	-8.08e-05	-3.61349e-05
13.03	0.0002378	0.000106347	0.000187333	7.64785e-05	-7.92e-05	-3.54193e-05
13.04	0.0002364	0.000105721	0.000188833	7.70909e-05	-7.94e-05	-3.55088e-05
13.05	0.000238	0.000106437	0.00019	7.75672e-05	-7.7e-05	-3.44354e-05
13.06	0.000242	0.000108226	0.000192	7.83837e-05	-7.78e-05	-3.47932e-05
13.07	0.0002404	0.00010751	0.000193167	7.886e-05	-8.02e-05	-3.58665e-05
13.08	0.0002404	0.00010751	0.0001945	7.94043e-05	-8.1e-05	-3.62243e-05
13.09	0.000241	0.000107778	0.000195167	7.96765e-05	-8.24e-05	-3.68504e-05
13.1	0.0002448	0.000109478	0.000193333	7.8928e-05	-8.08e-05	-3.61349e-05
13.11	0.0002464	0.000110193	0.000192667	7.86558e-05	-8e-05	-3.57771e-05
13.12	0.000248	0.000110909	0.000191333	7.81115e-05	-7.94e-05	-3.55088e-05
13.13	0.0002466	0.000110283	0.0001915	7.81795e-05	-7.78e-05	-3.47932e-05
13.14	0.0002466	0.000110283	0.000190167	7.76352e-05	-7.62e-05	-3.40777e-05
13.15	0.0002458	0.000109925	0.000189667	7.74311e-05	-7.46e-05	-3.33621e-05
13.16	0.0002448	0.000109478	0.000186333	7.60703e-05	-7.24e-05	-3.23783e-05
13.17	0.0002472	0.000110551	0.0001845	7.53218e-05	-7.02e-05	-3.13944e-05
13.18	0.000248	0.000110909	0.000183	7.47094e-05	-6.78e-05	-3.03211e-05
13.19	0.0002454	0.000109746	0.000182333	7.44373e-05	-6.62e-05	-2.96055e-05
13.2	0.0002472	0.000110551	0.000181833	7.42331e-05	-6.78e-05	-3.03211e-05
13.21	0.0002474	0.000110641	0.000181167	7.3961e-05	-7.02e-05	-3.13944e-05
13.22	0.000248	0.000110909	0.000181167	7.3961e-05	-7.16e-05	-3.20205e-05
13.23	0.0002488	0.000111267	0.000180667	7.37569e-05	-7.24e-05	-3.23783e-05
13.24	0.0002496	0.000111625	0.000179333	7.32125e-05	-7e-05	-3.1305e-05
13.25	0.0002488	0.000111267	0.000178667	7.29404e-05	-6.7e-05	-2.99633e-05
13.26	0.0002494	0.000111535	0.000179333	7.32125e-05	-6.94e-05	-3.10366e-05
13.27	0.0002496	0.000111625	0.0001795	7.32806e-05	-7.08e-05	-3.16627e-05
13.28	0.0002488	0.000111267	0.000179333	7.32125e-05	-7.24e-05	-3.23783e-05
13.29	0.0002486	0.000111177	0.000179167	7.31445e-05	-7.02e-05	-3.13944e-05
13.3	0.0002486	0.000111177	0.000177333	7.2396e-05	-6.72e-05	-3.00528e-05
13.31	0.0002516	0.000112519	0.000174833	7.13754e-05	-6.48e-05	-2.89794e-05
13.32	0.0002516	0.000112519	0.000173667	7.08991e-05	-6.42e-05	-2.87111e-05
13.33	0.0002518	0.000112608	0.000171833	7.01507e-05	-6.42e-05	-2.87111e-05
13.34	0.000253	0.000113145	0.000171	6.98105e-05	-6.62e-05	-2.96055e-05
13.35	0.0002546	0.000113861	0.000171667	7.00826e-05	-6.48e-05	-2.89794e-05
13.36	0.000255	0.000114039	0.000171667	7.00826e-05	-6.4e-05	-2.86217e-05
13.37	0.0002534	0.000113324	0.000170833	6.97424e-05	-6.1e-05	-2.728e-05
13.38	0.0002496	0.000111625	0.000171333	6.99465e-05	-6.1e-05	-2.728e-05
13.39	0.000248	0.000110909	0.000169833	6.93342e-05	-6.02e-05	-2.69223e-05
13.4	0.000248	0.000110909	0.000170167	6.94703e-05	-5.96e-05	-2.66539e-05
13.41	0.0002456	0.000109836	0.000170333	6.95383e-05	-6.04e-05	-2.70117e-05
13.42	0.0002448	0.000109478	0.000167	6.81775e-05	-6.12e-05	-2.73695e-05
13.43	0.000244	0.00010912	0.000164	6.69527e-05	-6.2e-05	-2.77272e-05
13.44	0.0002448	0.000109478	0.000164	6.69527e-05	-6.26e-05	-2.79956e-05
13.45	0.0002456	0.000109836	0.0001615	6.59321e-05	-6.08e-05	-2.71906e-05
13.46	0.0002472	0.000110551	0.000160333	6.54558e-05	-5.86e-05	-2.62067e-05
13.47	0.0002464	0.000110193	0.000160333	6.54558e-05	-5.8e-05	-2.59384e-05
13.48	0.000245	0.000109567	0.0001615	6.59321e-05	-5.5e-05	-2.45967e-05
13.49	0.0002428	0.000108583	0.000164167	6.70208e-05	-5.26e-05	-2.35234e-05
13.5	0.0002418	0.000108136	0.000165167	6.7429e-05	-4.76e-05	-2.12874e-05
13.51	0.000245	0.000109567	0.000167833	6.85177e-05	-4.66e-05	-2.08402e-05
13.52	0.0002462	0.000110104	0.000166667	6.80414e-05	-4.42e-05	-1.97668e-05
13.53	0.0002462	0.000110104	0.000164667	6.72249e-05	-4.34e-05	-1.94091e-05
13.54	0.0002462	0.000110104	0.000165167	6.7429e-05	-4.28e-05	-1.91407e-05
13.55	0.0002456	0.000109836	0.0001635	6.67486e-05	-4.22e-05	-1.88724e-05
13.56	0.0002478	0.00011082	0.0001615	6.59321e-05	-4.14e-05	-1.85146e-05
13.57	0.000251	0.000112251	0.000160833	6.56599e-05	-4.14e-05	-1.85146e-05
13.58	0.000251	0.000112251	0.000160333	6.54558e-05	-3.98e-05	-1.77991e-05
13.59	0.0002508	0.000112161	0.0001605	6.55239e-05	-3.58e-05	-1.60102e-05
13.6	0.0002504	0.000111982	0.000160333	6.54558e-05	-3.5e-05	-1.56525e-05
13.61	0.0002512	0.00011234	0.000160333	6.54558e-05	-3.58e-05	-1.60102e-05
13.62	0.000252	0.000112698	0.000160167	6.53878e-05	-3.66e-05	-1.6368e-05
13.63	0.0002512	0.00011234	0.000158333	6.46393e-05	-3.58e-05	-1.60102e-05
13.64	0.0002526	0.000112966	0.000154833	6.32104e-05	-3.74e-05	-1.67258e-05
13.65	0.0002518	0.000112608	0.000154	6.28702e-05	-3.82e-05	-1.70836e-05
13.66	0.0002526	0.000112966	0.000152	6.20537e-05	-3.82e-05	-1.70836e-05
13.67	0.0002518	0.000112608	0.000152	6.20537e-05	-3.5e-05	-1.56525e-05
13.68	0.0002502	0.000111893	0.000153833	6.28022e-05	-3.44e-05	-1.53841e-05
13.69	0.0002496	0.000111625	0.000155167	6.33465e-05	-3.38e-05	-1.51158e-05
13.7	0.0002488	0.000111267	0.0001565	6.38909e-05	-3.3e-05	-1.4758e-05
13.71	0.000248	0.000110909	0.000156333	6.38228e-05	-3.14e-05	-1.40425e-05
13.72	0.0002456	0.000109836	0.0001545	6.30744e-05	-3.06e-05	-1.36847e-05
13.73	0.0002444	0.000109299	0.000152667	6.23259e-05	-3.06e-05	-1.36847e-05
13.74	0.0002464	0.000110193	0.000151333	6.17816e-05	-3.2e-05	-1.43108e-05
13.75	0.0002472	0.000110551	0.000150167	6.13053e-05	-3.3e-05	-1.4758e-05
13.76	0.0002464	0.000110193	0.000148167	6.04888e-05	-3.22e-05	-1.44003e-05
13.77	0.0002458	0.000109925	0.0001495	6.10331e-05	-3.06e-05	-1.36847e-05
13.78	0.0002452	0.000109657	0.00015	6.12372e-05	-2.9e-05	-1.29692e-05
13.79	0.0002442	0.00010921	0.000148167	6.04888e-05	-2.6e-05	-1.16276e-05
13.8	0.000245	0.000109567	0.000147	6.00125e-05	-2.3e-05	-1.02859e-05
13.81	0.0002442	0.00010921	0.000147333	6.01486e-05	-1.9e-05	-8.49706e-06
13.82	0.0002456	0.000109836	0.000149333	6.09651e-05	-1.84e-05	-8.22873e-06
13.83	0.000247	0.000110462	0.0001495	6.10331e-05	-1.86e-05	-8.31817e-06
13.84	0.0002486	0.000111177	0.000148833	6.0761e-05	-1.7e-05	-7.60263e-06
13.85	0.000248	0.000110909	0.000148667	6.06929e-05	-1.62e-05	-7.24486e-06
13.86	0.0002474	0.000110641	0.0001495	6.10331e-05	-1.24e-05	-5.54545e-06
13.87	0.000245	0.000109567	0.000148833	6.0761e-05	-1.08e-05	-4.82991e-06
13.88	0.0002448	0.000109478	0.000148167	6.04888e-05	-1.16e-05	-5.18768e-06
13.89	0.0002426	0.000108494	0.000146167	5.96723e-05	-1.16e-05	-5.18768e-06
13.9	0.0002404	0.00010751	0.000143667	5.86517e-05	-1.16e-05	-5.18768e-06
13.91	0.000238	0.000106437	0.000142	5.79713e-05	-1e-05	-4.47214e-06
13.92	0.000238	0.000106437	0.000143333	5.85156e-05	-8.4e-06	-3.75659e-06
13.93	0.0002378	0.000106347	0.000144	5.87878e-05	-6e-06	-2.68328e-06
13.94	0.0002362	0.000105632	0.000145	5.9196e-05	-3.8e-06	-1.69941e-06
13.95	0.0002348	0.000105006	0.000146667	5.98764e-05	-4.6e-06	-2.05718e-06
13.96	0.0002348	0.000105006	0.000146833	5.99445e-05	-5.4e-06	-2.41495e-06
13.97	0.0002326	0.000104022	0.000145	5.9196e-05	-5.4e-06	-2.41495e-06
13.98	0.0002318	0.000103664	0.000141167	5.76311e-05	-4.6e-06	-2.05718e-06
13.99	0.000229	0.000102412	0.000139833	5.70867e-05	-3.8e-06	-1.69941e-06
14	0.0002282	0.000102054	0.0001375	5.61341e-05	-3e-06	-1.34164e-06
14.01	0.0002282	0.000102054	0.000137833	5.62702e-05	-2.4e-06	-1.07331e-06
14.02	0.0002282	0.000102054	0.000137167	5.59981e-05	-1.4e-06	-6.26099e-07
14.03	0.0002298	0.00010277	0.000135833	5.54537e-05	-6e-07	-2.68328e-07
14.04	0.0002274	0.000101696	0.000134	5.47053e-05	1e-06	4.47214e-07
14.05	0.0002274	0.000101696	0.000134167	5.47733e-05	3e-06	1.34164e-06
14.06	0.000225	0.000100623	0.000134667	5.49774e-05	5.4e-06	2.41495e-06
14.07	0.0002266	0.000101339	0.000133333	5.44331e-05	5.4e-06	2.41495e-06
14.08	0.0002282	0.000102054	0.000133333	5.44331e-05	6.2e-06	2.77272e-06
14.09	0.000231	0.000103306	0.000134167	5.47733e-05	7.8e-06	3.48827e-06
14.1	0.0002334	0.00010438	0.000132333	5.40249e-05	8.4e-06	3.75659e-06
14.11	0.0002342	0.000104737	0.000131667	5.37527e-05	9.2e-06	4.11437e-06
14.12	0.000231	0.000103306	0.000132167	5.39568e-05	1.08e-05	4.82991e-06
14.13	0.0002302	0.000102949	0.000132833	5.4229e-05	1.36e-05	6.0821e-06
14.14	0.000228	0.000101965	0.000134667	5.49774e-05	1.82e-05	8.13929e-06
14.15	0.0002272	0.000101607	0.0001385	5.65424e-05	1.9e-05	8.49706e-06
14.16	0.0002256	0.000100891	0.000141167	5.76311e-05	1.68e-05	7.51319e-06
14.17	0.0002248	0.000100534	0.000141333	5.76991e-05	1.38e-05	6.17155e-06
14.18	0.000225	0.000100623	0.000141833	5.79032e-05	1.38e-05	6.17155e-06
14.19	0.000225	0.000100623	0.000143167	5.84475e-05	1.6e-05	7.15542e-06
14.2	0.0002242	0.000100265	0.000143833	5.87197e-05	1.92e-05	8.5865e-06
14.21	0.0002236	9.9997e-05	0.0001405	5.73589e-05	2.24e-05	1.00176e-05
14.22	0.0002236	9.9997e-05	0.000139167	5.68146e-05	2.52e-05	1.12698e-05
14.23	0.0002222	9.93709e-05	0.000137333	5.60661e-05	2.54e-05	1.13592e-05
14.24	0.0002206	9.86553e-05	0.000137667	5.62022e-05	2.52e-05	1.12698e-05
14.25	0.0002182	9.7582e-05	0.0001355	5.53176e-05	2.42e-05	1.08226e-05
14.26	0.0002176	9.73137e-05	0.000133167	5.43651e-05	2.42e-05	1.08226e-05
14.27	0.0002168	9.69559e-05	0.000133167	5.43651e-05	2.66e-05	1.18959e-05
14.28	0.0002176	9.73137e-05	0.0001325	5.40929e-05	2.82e-05	1.26114e-05
14.29	0.000219	9.79398e-05	0.000134167	5.47733e-05	3.14e-05	1.40425e-05
14.3	0.0002198	9.82975e-05	0.000132833	5.4229e-05	3.3e-05	1.4758e-05
14.31	0.0002158	9.65087e-05	0.000131667	5.37527e-05	3.28e-05	1.46686e-05
14.32	0.0002158	9.65087e-05	0.000133	5.4297e-05	3.36e-05	1.50264e-05
14.33	0.000218	9.74926e-05	0.000132833	5.4229e-05	3.28e-05	1.46686e-05
14.34	0.0002196	9.82081e-05	0.0001335	5.45011e-05	3.36e-05	1.50264e-05
14.35	0.0002182	9.7582e-05	0.0001355	5.53176e-05	3.12e-05	1.39531e-05
14.36	0.0002164	9.6777e-05	0.000134833	5.50455e-05	3.04e-05	1.35953e-05
14.37	0.0002166	9.68665e-05	0.0001335	5.45011e-05	3.14e-05	1.40425e-05
14.38	0.0002174	9.72242e-05	0.000132667	5.41609e-05	3.22e-05	1.44003e-05
14.39	0.0002166	9.68665e-05	0.000134333	5.48414e-05	3.44e-05	1.53841e-05
14.4	0.0002166	9.68665e-05	0.000134333	5.48414e-05	3.8e-05	1.69941e-05
14.41	0.0002128	9.51671e-05	0.000136	5.55218e-05	4.28e-05	1.91407e-05
14.42	0.0002122	9.48987e-05	0.00014	5.71548e-05	4.36e-05	1.94985e-05
14.43	0.0002138	9.56143e-05	0.00014	5.71548e-05	4.5e-05	2.01246e-05
14.44	0.0002166	9.68665e-05	0.000141333	5.76991e-05	4.56e-05	2.03929e-05
14.45	0.000216	9.65981e-05	0.000142	5.79713e-05	4.8e-05	2.14663e-05
14.46	0.0002144	9.58826e-05	0.000141833	5.79032e-05	5.04e-05	2.25396e-05
14.47	0.0002136	9.55248e-05	0.000141833	5.79032e-05	5.24e-05	2.3434e-05
14.48	0.0002134	9.54354e-05	0.0001425	5.81754e-05	5.56e-05	2.48651e-05
14.49	0.000211	9.43621e-05	0.000143167	5.84475e-05	5.64e-05	2.52228e-05
14.5	0.0002104	9.40937e-05	0.000143833	5.87197e-05	5.86e-05	2.62067e-05
14.51	0.0002082	9.31099e-05	0.000143833	5.87197e-05	5.94e-05	2.65645e-05
14.52	0.000206	9.2126e-05	0.000143167	5.84475e-05	5.86e-05	2.62067e-05
14.53	0.0002062	9.22154e-05	0.000143833	5.87197e-05	5.94e-05	2.65645e-05
14.54	0.0002062	9.22154e-05	0.000143167	5.84475e-05	6.04e-05	2.70117e-05
14.55	0.0002076	9.28415e-05	0.000140333	5.72908e-05	5.86e-05	2.62067e-05
14.56	0.000207	9.25732e-05	0.000141167	5.76311e-05	5.78e-05	2.58489e-05
14.57	0.0002046	9.14999e-05	0.0001425	5.81754e-05	5.94e-05	2.65645e-05
14.58	0.0002044	9.14105e-05	0.000145	5.9196e-05	6.18e-05	2.76378e-05
14.59	0.000202	9.03371e-05	0.000146167	5.96723e-05	6.1e-05	2.728e-05
14.6	0.0002	8.94427e-05	0.000145667	5.94682e-05	6.18e-05	2.76378e-05
14.61	0.000196	8.76539e-05	0.000148833	6.0761e-05	6.28e-05	2.8085e-05
14.62	0.0001968	8.80116e-05	0.0001495	6.10331e-05	6.32e-05	2.82639e-05
14.63	0.0001984	8.87272e-05	0.0001495	6.10331e-05	6.18e-05	2.76378e-05
14.64	0.0002014	9.00688e-05	0.0001495	6.10331e-05	6.18e-05	2.76378e-05
14.65	0.0002024	9.0516e-05	0.000151333	6.17816e-05	6.18e-05	2.76378e-05
14.66	0.0002016	9.01583e-05	0.0001515	6.18496e-05	6.26e-05	2.79956e-05
14.67	0.0002038	9.11421e-05	0.000152167	6.21218e-05	6.48e-05	2.89794e-05
14.68	0.000203	9.07844e-05	0.000152667	6.23259e-05	6.56e-05	2.93372e-05
14.69	0.0002052	9.17682e-05	0.000153333	6.25981e-05	6.56e-05	2.93372e-05
14.7	0.000203	9.07844e-05	0.000152167	6.21218e-05	6.4e-05	2.86217e-05
14.71	0.0002006	8.9711e-05	0.00015	6.12372e-05	6.4e-05	2.86217e-05
14.72	0.0001992	8.90849e-05	0.000150667	6.15094e-05	6.4e-05	2.86217e-05
14.73	0.000196	8.76539e-05	0.0001495	6.10331e-05	6.54e-05	2.92478e-05
14.74	0.0001938	8.667e-05	0.0001525	6.22579e-05	6.18e-05	2.76378e-05
14.75	0.0001924	8.60439e-05	0.000153167	6.253e-05	6.08e-05	2.71906e-05
14.76	0.0001932	8.64017e-05	0.0001505	6.14414e-05	6.1e-05	2.728e-05
14.77	0.000194	8.67594e-05	0.000149333	6.09651e-05	6.42e-05	2.87111e-05
14.78	0.0001932	8.64017e-05	0.000148667	6.06929e-05	6.24e-05	2.79061e-05
14.79	0.0001916	8.56861e-05	0.00015	6.12372e-05	6.24e-05	2.79061e-05
14.8	0.0001902	8.506e-05	0.000150667	6.15094e-05	6.1e-05	2.728e-05
14.81	0.000187	8.36289e-05	0.000152167	6.21218e-05	6.1e-05	2.728e-05
14.82	0.0001862	8.32712e-05	0.0001515	6.18496e-05	6.56e-05	2.93372e-05
14.83	0.0001862	8.32712e-05	0.0001515	6.18496e-05	6.56e-05	2.93372e-05
14.84	0.000187	8.36289e-05	0.0001495	6.10331e-05	6.54e-05	2.92478e-05
14.85	0.000187	8.36289e-05	0.0001495	6.10331e-05	6.7e-05	2.99633e-05
14.86	0.0001846	8.25556e-05	0.000148833	6.0761e-05	6.64e-05	2.9695e-05
14.87	0.0001818	8.13034e-05	0.0001515	6.18496e-05	6.62e-05	2.96055e-05
14.88	0.0001818	8.13034e-05	0.000153333	6.25981e-05	6.42e-05	2.87111e-05
14.89	0.0001824	8.15718e-05	0.000155667	6.35507e-05	6.5e-05	2.90689e-05
14.9	0.0001824	8.15718e-05	0.000157667	6.43671e-05	6.58e-05	2.94267e-05
14.91	0.0001806	8.07668e-05	0.000157167	6.4163e-05	6.48e-05	2.89794e-05
14.92	0.000179	8.00512e-05	0.000155833	6.36187e-05	6.32e-05	2.82639e-05
14.93	0.000176	7.87096e-05	0.000155333	6.34146e-05	6.4e-05	2.86217e-05
14.94	0.0001778	7.95146e-05	0.000154667	6.31424e-05	6.2e-05	2.77272e-05
14.95	0.0001776	7.94251e-05	0.000153333	6.25981e-05	6.28e-05	2.8085e-05
14.96	0.0001782	7.96935e-05	0.000153833	6.28022e-05	6.28e-05	2.8085e-05
14.97	0.0001778	7.95146e-05	0.000155167	6.33465e-05	6.02e-05	2.69223e-05
14.98	0.0001778	7.95146e-05	0.000156333	6.38228e-05	5.94e-05	2.65645e-05
14.99	0.0001748	7.81729e-05	0.000158167	6.45713e-05	5.94e-05	2.65645e-05
