# Supplementary material for: A signal-like role for floral humidity in a nocturnal pollination system
Source: Nat Commun. 2022 Dec 15;13:7773. doi: 10.1038/s41467-022-35353-8 (PMC9755274; doi:10.1038/s41467-022-35353-8)
Supplement: Supplementary file 6 — Source Data [file 41467_2022_35353_MOESM6_ESM.zip › source data/Supplementary data fig 7a.xlsx]

## Sheet: Sheet1
Wavelength	Datura flower avg	SEM	Artificial flower avg	SEM
350.15	4.28414	2.23014	15.96	0.373352
350.36	4.55029	2.194	16.4665	0.258448
350.57	4.62243	2.22931	16.3595	0.423203
350.78	5.38771	2.22357	16.6865	0.358857
350.99	5.032	2.23821	16.4645	0.384313
351.2	5.25786	2.36731	16.161	0.565685
351.41	4.77671	2.3503	16.0865	0.508763
351.62	4.21029	2.17494	16.52	0.333754
351.83	4.15029	2.28542	15.9565	0.330572
352.03	4.154	2.27565	15.9415	0.157331
352.24	3.85386	2.27957	15.6705	0.45573
352.45	3.98471	2.26174	15.57	0.0827315
352.66	3.60943	2.20279	14.9145	0.336936
352.87	3.95857	2.17537	15.3495	0.016617
353.08	3.57	2.15412	14.7045	0.0463155
353.29	3.85457	2.12308	14.7525	0.131168
353.5	3.29743	2.07592	14.3385	0.0328805
353.7	4.00786	2.09909	13.36	0.153442
353.91	4.79057	2.22645	13.336	0.462448
354.12	4.68529	2.08364	13.78	0.441942
354.33	4.08814	2.01585	13.4145	0.49745
354.54	3.726	1.9627	13.8015	0.467751
354.75	3.55214	2.03496	13.386	0.715592
354.96	3.79071	2.02817	13.6365	0.387141
355.17	3.58314	2.0293	13.3595	0.619072
355.37	3.82743	2.03826	13.8195	0.684126
355.58	3.44986	1.92392	13.9905	0.504521
355.79	3.40714	1.80441	14.52	0.519723
356	3.45786	1.80511	14.866	0.672459
356.21	2.463	1.7237	14.3995	0.414011
356.42	2.847	1.78865	14.6085	0.361685
356.63	3.00371	1.72633	14.6025	0.32633
356.83	3.49814	1.69986	14.3805	0.342593
357.04	3.57286	1.6648	14.6815	0.354614
357.25	3.36971	1.71443	14.4355	0.453609
357.46	3.02557	1.64435	14.64	0.64276
357.67	2.95557	1.58407	14.7895	0.546947
357.88	2.62971	1.6132	14.4655	0.549776
358.09	2.88357	1.67603	14.327	0.610233
358.29	2.23957	1.55738	14.5355	0.462801
358.5	2.61329	1.55288	14.7925	0.586545
358.71	2.56214	1.51788	14.673	0.396687
358.92	2.90657	1.54952	14.7505	0.322087
359.13	3.12743	1.5441	14.5695	0.338351
359.34	3.18614	1.58479	14.5875	0.558968
359.54	3.161	1.49112	14.692	0.552958
359.75	3.39729	1.53752	14.435	0.335876
359.96	3.53186	1.58161	13.665	0.362746
360.17	3.64343	1.59955	13.7815	0.381484
360.38	3.41614	1.55507	13.8545	0.306531
360.59	3.65843	1.61181	13.6955	0.352493
360.8	3.34329	1.49537	13.9465	0.378656
361	2.78757	1.44664	13.3865	0.624022
361.21	2.98543	1.4428	13.3675	0.791606
361.42	2.86171	1.44236	13.6985	0.74423
361.63	2.77971	1.37256	13.5435	0.564625
361.84	2.82886	1.3843	13.3285	0.625436
362.04	2.59843	1.32184	13.613	0.692258
362.25	2.74014	1.25827	13.707	0.773575
362.46	3.01057	1.27071	13.567	0.898733
362.67	2.94429	1.20826	13.814	1.02318
362.88	2.73	1.19389	13.913	1.01541
363.09	3.067	1.24529	14.096	0.951766
363.29	3.15343	1.20773	14.537	0.875398
363.5	3.03329	1.21709	14.4475	0.796556
363.71	3.19343	1.251	14.259	0.835093
363.92	3.64929	1.3068	14.264	0.977929
364.13	3.491	1.3312	14.2385	1.12324
364.34	3.74786	1.38577	13.7445	1.1388
364.54	3.63514	1.39958	14.377	0.989949
364.75	3.47014	1.34089	14.8495	0.790192
364.96	3.53686	1.40174	14.436	0.83085
365.17	4.19629	1.41299	14.559	0.89449
365.38	4.08071	1.38694	14.337	0.805395
365.58	4.28629	1.41443	14.3035	0.884944
365.79	4.24529	1.39474	14.5185	0.665741
366	4.13086	1.34324	14.6985	0.660791
366.21	4.22314	1.3259	15.1165	0.638164
366.42	4.00643	1.28702	15.1295	0.474115
366.62	4.059	1.26017	15.706	0.45467
366.83	3.93943	1.19907	15.3905	0.603516
367.04	4.23529	1.17406	15.1505	0.916057
367.25	4.31514	1.23472	15.16	0.847821
367.46	4.16129	1.19748	15.5115	0.636043
367.66	4.26414	1.19128	15.22	0.76509
367.87	4.52643	1.18924	15.9795	0.82484
368.08	4.50814	1.18678	15.695	0.978636
368.29	4.58157	1.10915	15.782	0.991364
368.5	4.39586	1.14668	15.237	0.66963
368.7	5.08343	1.17534	15.82	0.596091
368.91	5.25686	1.15544	15.822	0.687308
369.12	5.30786	1.22154	15.926	0.64276
369.33	5.12571	1.19316	16.075	0.436992
369.54	5.28843	1.14438	16.239	0.355675
369.74	5.33414	1.18607	16.1705	0.437346
369.95	5.04957	1.09973	16.5435	0.24077
370.16	4.71957	1.13378	15.586	0.172534
370.37	5.02157	1.16153	15.8075	0.352493
370.58	5.03914	1.27575	15.513	0.560029
370.78	4.99557	1.21696	15.864	0.729734
370.99	4.94129	1.15248	15.6395	0.817062
371.2	5.07214	1.18936	15.4345	0.671398
371.41	5.434	1.17184	15.5975	0.69049
371.61	5.64714	1.19068	15.617	0.789131
371.82	5.72714	1.20552	15.4845	0.913228
372.03	5.97843	1.21737	15.074	1.0048
372.24	6.58129	1.28236	14.9385	1.02
372.45	6.909	1.25993	15.069	0.849942
372.65	6.756	1.21658	15.0515	0.819183
372.86	6.957	1.19515	15.3325	0.730088
373.07	7.05471	1.19397	15.3935	0.847467
373.28	7.16571	1.21767	15.0635	0.677055
373.48	7.25043	1.15162	15.199	0.685186
373.69	7.09014	1.11449	14.9345	0.631093
373.9	7.371	1.1596	14.913	0.639932
374.11	7.784	1.13859	15.038	0.484368
374.31	7.60443	1.03671	14.9075	0.406233
374.52	7.65771	1.04404	14.648	0.613062
374.73	8.09743	1.08937	14.8835	0.689783
374.94	8.46814	1.07336	15.0615	0.394919
375.14	8.692	1.09766	14.974	0.381838
375.35	9.02186	1.04694	14.921	0.316784
375.56	9.24171	1.07888	14.882	0.555786
375.77	9.31714	1.03983	15.1085	0.639578
375.98	9.65771	1.05517	14.992	0.773575
376.18	9.82829	0.991036	15.199	0.665387
376.39	9.77557	0.967933	15.036	0.738927
376.6	10.1289	0.942616	15.471	0.806102
376.81	10.4217	0.95539	15.521	0.650538
377.01	10.2157	0.851356	15.443	0.81883
377.22	10.3881	0.862224	15.2485	1.04829
377.43	10.344	0.777282	15.291	0.990657
377.63	10.3359	0.772556	15.229	0.94823
377.84	10.4003	0.744633	15.965	0.881055
378.05	10.7454	0.792442	15.7275	0.914643
378.26	10.7107	0.751154	15.8945	0.91535
378.46	10.7604	0.763959	15.7625	0.922421
378.67	10.9201	0.749789	15.9785	1.03626
378.88	10.8919	0.761988	16.221	1.00268
379.09	10.8904	0.698366	16.5865	1.08718
379.29	11.2556	0.738059	16.7805	0.945755
379.5	11.3263	0.739879	17.125	1.02248
379.71	11.659	0.781319	17.125	0.977222
379.92	11.7914	0.728844	17.184	1.00763
380.12	12.0361	0.755736	16.836	1.01399
380.33	12.3863	0.753793	16.8715	0.962726
380.54	12.878	0.782713	16.8835	0.858074
380.75	13.2026	0.798085	16.773	0.821658
380.95	13.3954	0.779012	17.2265	0.800798
381.16	14.0326	0.770937	16.9705	0.90545
381.37	14.5664	0.822971	17.476	0.987828
381.57	14.6723	0.832915	17.369	1.0253
381.78	15.0263	0.80986	17.276	0.888833
381.99	15.3683	0.800019	17.529	1.02389
382.2	15.7827	0.852755	17.8305	0.860195
382.4	15.8523	0.80616	17.675	0.836507
382.61	15.6757	0.77159	17.8365	0.891308
382.82	15.7657	0.737785	17.7985	0.919592
383.02	15.8524	0.686194	18.1575	1.12819
383.23	15.8979	0.683982	17.698	1.00551
383.44	15.6097	0.69126	17.739	0.6965
383.65	15.6947	0.719382	17.3515	0.657963
383.85	15.8234	0.697528	17.727	0.820951
384.06	16.0581	0.650615	18.0325	0.807869
384.27	16.1079	0.671842	17.946	0.767211
384.47	16.3474	0.679372	18.1475	0.943634
384.68	16.738	0.684218	18.331	0.874691
384.89	17.1019	0.698585	18.3995	0.770393
385.1	17.1526	0.723116	18.6865	0.700389
385.3	17.341	0.741355	18.5025	0.49745
385.51	17.752	0.781	18.8075	0.501692
385.72	18.3649	0.795858	19.1	0.657609
385.92	18.5179	0.775675	19.1885	0.515127
386.13	19.1687	0.744966	19.0475	0.404819
386.34	19.267	0.775408	19.1445	0.404819
386.54	19.532	0.794833	19.1705	0.248548
386.75	19.6241	0.818787	18.9775	0.341886
386.96	19.8233	0.831937	19.415	0.377595
387.17	20.2569	0.868127	19.529	0.312541
387.37	20.8284	0.880714	19.7555	0.412597
387.58	21.3629	0.889795	19.906	0.442649
387.79	21.575	0.906141	20.125	0.377595
387.99	21.7583	0.942137	19.958	0.359917
388.2	22.0987	0.955234	20.105	0.521845
388.41	21.8996	0.983455	20.413	0.521845
388.61	22.3081	0.992753	20.4855	0.520784
388.82	22.5201	1.02042	20.6375	0.610587
389.03	23.1054	1.02663	20.9265	0.48755
389.23	23.5336	1.06986	20.971	0.448306
389.44	23.717	1.04845	20.961	0.611647
389.65	23.8869	1.01944	20.9825	0.47058
389.85	24.0266	1.05006	21.289	0.456791
390.06	24.5067	1.05131	21.2455	0.588666
390.27	24.6936	1.03363	21.4495	0.666448
390.47	24.8856	1.02992	21.5315	0.674933
390.68	25.2917	1.08616	21.5345	0.643114
390.89	25.5186	1.13773	21.678	0.702157
391.09	25.8279	1.11578	21.9335	0.725138
391.3	26.0811	1.16265	21.8115	0.668569
391.51	26.2133	1.16804	21.686	0.667509
391.71	26.5567	1.18219	22.0035	0.555432
391.92	26.7637	1.22039	22.1705	0.701803
392.13	27.1094	1.20895	22.2765	0.768979
392.33	27.2733	1.23706	22.152	0.758726
392.54	27.5223	1.26096	22.3835	0.655134
392.75	27.803	1.30678	22.3205	0.553311
392.95	28.1419	1.30671	22.4505	0.496035
393.16	28.4887	1.33354	22.359	0.432749
393.37	28.8344	1.33024	22.4585	0.404819
393.57	29.1907	1.303	22.751	0.351432
393.78	29.5017	1.30331	23.098	0.455377
393.99	29.7103	1.30918	22.825	0.43982
394.19	30.114	1.30395	22.8615	0.37017
394.4	30.4831	1.3296	22.9665	0.26269
394.61	30.7586	1.33972	23.435	0.267286
394.81	31.0291	1.37994	23.383	0.265165
395.02	31.2506	1.39066	23.524	0.302642
395.23	31.693	1.41231	23.589	0.275065
395.43	32.0746	1.42907	23.7735	0.26269
395.64	32.3364	1.42745	23.977	0.238295
395.85	32.2324	1.43196	24.1985	0.339765
396.05	32.6056	1.45226	24.461	0.212132
396.26	33.016	1.50024	25.014	0.206475
396.47	33.1533	1.5257	25.3155	0.179959
396.67	33.4539	1.53614	25.6085	0.12834
396.88	33.9221	1.53675	25.518	0.0544472
397.08	34.3276	1.54148	25.8305	0.0180312
397.29	34.7216	1.53038	26.1795	0.0788424
397.5	34.8273	1.55519	26.3805	0.146725
397.7	34.9594	1.51414	26.9155	0.149553
397.91	35.1526	1.52279	26.9815	0.149553
398.12	35.489	1.53937	27.1635	0.049851
398.32	35.8096	1.55339	27.2275	0.0738927
398.53	35.8946	1.52573	27.5665	0.0795495
398.74	36.319	1.51565	27.9345	0.0215668
398.94	36.4607	1.51773	28.069	0.174655
399.15	36.4413	1.54542	28.4875	0.110662
399.35	36.7201	1.54209	28.829	0.230517
399.56	37.118	1.60452	29.204	0.0777817
399.77	37.3124	1.58465	29.422	0.0947523
399.97	37.5289	1.63524	29.63	0.00565685
400.18	37.9286	1.63834	29.809	0.0212132
400.38	38.5049	1.67313	30.294	0.0968736
400.59	38.566	1.66921	30.538	0.164049
400.8	38.9169	1.71566	30.757	0.115258
401	39.1066	1.76808	30.971	0.216375
401.21	39.3457	1.84634	31.463	0.079196
401.42	39.5631	1.84283	31.7735	0.0859135
401.62	39.8544	1.85849	31.967	0.00353553
401.83	39.9751	1.8376	32.178	0.0183848
402.03	40.2889	1.8479	32.569	0.0120208
402.24	40.588	1.85831	32.8015	0.0852064
402.45	40.9004	1.89136	33.2995	0.149553
402.65	41.4493	1.91318	33.643	0.013435
402.86	41.7934	1.93413	34.0775	0.0965201
403.06	42.116	1.92431	34.451	0.125865
403.27	42.4014	1.94948	34.7205	0.129047
403.48	42.6476	1.95953	34.892	0.207182
403.68	43.0046	2.02437	35.077	0.104652
403.89	43.0894	2.01616	35.449	0.207889
404.09	43.2944	2.04295	35.76	0.2786
404.3	43.5856	2.04662	36.276	0.434871
404.51	43.9146	2.05716	36.4985	0.59503
404.71	44.0891	2.0987	36.945	0.749533
404.92	43.8856	2.08992	37.123	0.753069
405.12	44.0953	2.11871	37.4295	0.74918
405.33	44.4256	2.15688	38.0035	0.752715
405.54	44.6259	2.15805	38.4035	0.768979
405.74	44.849	2.12629	38.679	0.823072
405.95	45.1347	2.10567	39.3445	0.929492
406.15	45.4191	2.16095	40.065	0.886005
406.36	45.6504	2.15927	40.6555	0.887773
406.57	45.7966	2.21061	41.18	0.92136
406.77	45.997	2.25084	41.9935	0.87858
406.98	46.1016	2.27678	42.3675	0.933027
407.18	46.5706	2.31606	43.0455	0.944341
407.39	46.8493	2.35957	43.8445	1.02566
407.59	46.855	2.35282	44.445	1.04086
407.8	47.1179	2.3923	45.2705	1.13385
408.01	47.3666	2.43715	46.3545	1.09495
408.21	47.5664	2.44898	47.062	1.23956
408.42	47.7473	2.41637	47.692	1.32512
408.62	47.9024	2.45167	48.526	1.40219
408.83	48.0376	2.43009	49.0965	1.37709
409.03	48.1967	2.42629	49.394	1.58109
409.24	48.4009	2.41322	50.1935	1.5772
409.45	48.3791	2.40445	50.937	1.64119
409.65	48.3447	2.39946	51.443	1.7416
409.86	48.5929	2.43591	51.707	1.71615
410.06	48.8889	2.43461	52.3695	1.98096
410.27	48.8444	2.42341	52.838	2.07253
410.47	48.9174	2.41888	53.31	2.09516
410.68	49.1276	2.44148	53.778	2.25708
410.89	49.0724	2.44743	54.237	2.41336
411.09	49.4727	2.47385	55.114	2.48972
411.3	49.5783	2.50715	56.0435	2.56998
411.5	49.7844	2.53487	56.899	2.59155
411.71	49.968	2.54736	57.633	2.67145
411.91	50.4771	2.57644	58.37	2.75277
412.12	50.4877	2.56003	59.2745	2.98859
412.32	50.3264	2.57018	59.8255	2.98576
412.53	50.7096	2.59528	60.48	2.96136
412.74	50.7744	2.6328	60.9715	2.92636
412.94	50.8767	2.69063	61.647	2.98682
413.15	51.2403	2.71583	62.135	2.91328
413.35	51.1073	2.71758	62.414	3.01581
413.56	51.2544	2.71033	62.6655	2.95677
413.76	51.3949	2.75615	62.7595	3.00626
413.97	51.5337	2.77298	62.9265	3.07273
414.17	51.6307	2.79043	63.328	3.15299
414.38	51.674	2.8132	63.717	3.26047
414.58	51.9144	2.82169	63.874	3.29653
414.79	51.732	2.84687	64.1005	3.40861
414.99	51.8313	2.83617	64.581	3.64089
415.2	51.9074	2.79406	64.729	3.51573
415.41	52.0129	2.80343	64.6115	3.41709
415.61	52.1731	2.84638	64.7615	3.42629
415.82	52.1927	2.85261	64.7815	3.5472
416.02	52.3619	2.84821	64.876	3.6918
416.23	52.5211	2.86311	64.81	3.61897
416.43	52.48	2.84055	64.85	3.57867
416.64	52.8387	2.85931	64.7865	3.53518
416.84	52.937	2.87621	64.4685	3.5769
417.05	53.1659	2.88359	64.1645	3.74731
417.25	53.2104	2.89877	63.847	3.72645
417.46	53.4999	2.94803	63.497	3.90606
417.66	53.5293	2.94493	63.5455	3.89651
417.87	53.5301	2.9351	63.2045	3.97359
418.07	53.6901	2.94116	62.874	3.88272
418.28	53.6681	2.97416	62.4795	3.74943
418.48	53.7406	3.00029	62.214	3.83464
418.69	53.8514	3.05492	61.7635	3.82722
418.89	53.6927	3.02614	61.395	3.80494
419.1	53.8947	3.01461	61.435	3.73282
419.3	54.0213	3.0179	61.3185	3.65185
419.51	54.1943	3.03818	61.16	3.55321
419.72	54.0439	3.04965	61.0335	3.48144
419.92	54.1706	3.06639	60.6935	3.45528
420.13	54.2026	3.0656	60.4295	3.39093
420.33	54.0881	3.07031	60.289	3.40401
420.54	54.2153	3.05743	60.064	3.42947
420.74	54.2527	3.0702	59.9355	3.42134
420.95	54.3656	3.07673	59.9865	3.47225
421.15	54.5996	3.1158	59.8825	3.46518
421.36	54.5091	3.11799	59.8205	3.5168
421.56	54.5756	3.1344	59.886	3.53412
421.77	54.6789	3.15781	59.8105	3.57054
421.97	54.8817	3.15424	60.0125	3.5868
422.18	54.9803	3.16395	60.097	3.64514
422.38	55.0656	3.17613	60.3565	3.69994
422.59	55.2596	3.19489	60.4715	3.73034
422.79	55.3017	3.1895	60.726	3.82474
422.99	55.3311	3.18788	60.824	3.85444
423.2	55.3684	3.18589	60.6755	3.85055
423.4	55.3994	3.18534	60.7625	3.82227
423.61	55.6239	3.21412	60.687	3.81767
423.81	55.6873	3.22539	60.4255	3.79115
424.02	55.6966	3.20653	60.5145	3.83429
424.22	55.7451	3.2316	60.536	3.86292
424.43	55.8153	3.24971	60.6705	3.87883
424.63	55.9406	3.28444	60.596	3.86505
424.84	56.003	3.2725	60.7415	3.88661
425.04	56.0366	3.31652	60.755	3.90818
425.25	56.1859	3.31372	60.9425	3.85762
425.45	56.3163	3.34235	61.2555	3.79398
425.66	56.3897	3.36539	61.431	3.90606
425.86	56.3887	3.37507	61.747	3.92374
426.07	56.3987	3.37119	62.3255	3.92975
426.27	56.5424	3.40137	62.678	3.98172
426.48	56.5696	3.41177	62.9015	3.975
426.68	56.5763	3.40566	63.379	4.14365
426.89	56.7489	3.39826	64.047	4.21577
427.09	56.8477	3.40944	64.5625	4.18289
427.3	56.9537	3.37432	65.294	4.17405
427.5	57.0713	3.39475	65.8215	4.31441
427.7	57.0497	3.3751	66.383	4.50356
427.91	57.1239	3.35275	67.2285	4.50957
428.11	57.2234	3.35524	67.7495	4.61423
428.32	57.4507	3.36621	68.1155	4.71251
428.52	57.4274	3.36263	68.563	4.70721
428.73	57.4079	3.34703	68.9815	4.67716
428.93	57.5827	3.36886	69.1505	4.60008
429.14	57.6191	3.35762	69.427	4.61034
429.34	57.819	3.37147	69.5775	4.7309
429.55	57.8761	3.39035	69.5675	4.79737
429.75	57.8804	3.40402	69.824	4.70438
429.95	57.984	3.39718	69.874	4.59902
430.16	58.2471	3.44583	69.7555	4.60079
430.36	58.4761	3.46406	69.932	4.60539
430.57	58.5719	3.48369	70.233	4.55589
430.77	58.6909	3.45161	70.488	4.57781
430.98	58.9604	3.47258	70.6675	4.6913
431.18	58.8824	3.45852	70.739	4.74893
431.39	58.9773	3.47041	70.719	4.85712
431.59	59.128	3.49912	70.6375	4.79737
431.79	59.3727	3.52049	70.5225	4.77191
432	59.3696	3.4844	70.2525	4.81646
432.2	59.3279	3.47235	70.306	4.85287
432.41	59.1477	3.42788	70.311	4.87267
432.61	59.1161	3.42692	70.0725	4.70615
432.82	59.143	3.43762	69.673	4.72772
433.02	59.2157	3.46593	69.392	4.73408
433.22	59.3793	3.47018	69.1465	4.76342
433.43	59.6451	3.48041	69.05	4.75034
433.63	59.693	3.50707	68.961	4.65064
433.84	59.5423	3.5143	69.115	4.62731
434.04	59.5107	3.50502	69.291	4.6464
434.25	59.619	3.53164	69.299	4.65559
434.45	59.7864	3.55525	69.332	4.65559
434.65	59.9257	3.60844	69.328	4.65771
434.86	59.868	3.64976	69.5695	4.74928
435.06	59.8286	3.62167	69.728	4.71782
435.27	59.8851	3.63469	69.874	4.68105
435.47	59.9461	3.63718	69.956	4.57852
435.68	59.9239	3.64635	69.9465	4.51311
435.88	59.9241	3.63892	70.1155	4.48907
436.08	60.1429	3.64597	70.1645	4.55978
436.29	60.2873	3.67021	70.1615	4.47988
436.49	60.3253	3.68723	70.4215	4.51311
436.7	60.4583	3.65434	70.5725	4.57533
436.9	60.5906	3.63475	70.6355	4.54988
437.1	60.8897	3.59282	70.579	4.48376
437.31	60.9989	3.63994	70.5725	4.55978
437.51	61.1639	3.63439	70.527	4.50215
437.72	61.1174	3.63404	70.589	4.51771
437.92	61.2156	3.64293	70.665	4.5276
438.12	61.398	3.6442	70.2915	4.49402
438.33	61.4619	3.64958	70.1065	4.49331
438.53	61.3261	3.62656	70.0865	4.42826
438.74	61.3196	3.62628	69.7205	4.40421
438.94	61.664	3.69695	69.376	4.29497
439.14	61.7574	3.69502	69.17	4.2886
439.35	61.6193	3.68929	68.8705	4.33987
439.55	61.6287	3.66884	68.7275	4.24794
439.76	61.6129	3.67793	68.3515	4.27835
439.96	61.63	3.67479	67.9505	4.28683
440.16	61.5537	3.66162	67.6025	4.24865
440.37	61.5577	3.68313	67.36	4.22638
440.57	61.5303	3.6775	67.053	4.21648
440.78	61.7061	3.68761	66.747	4.26527
440.98	61.8397	3.70765	66.668	4.17193
441.18	61.5386	3.68069	66.611	4.20729
441.39	61.3816	3.70066	66.344	4.13021
441.59	61.5081	3.72867	66.2205	4.0747
441.8	61.7256	3.75215	66.3365	4.12208
442	61.7587	3.7706	66.511	4.10051
442.2	61.8437	3.80831	66.7035	4.02945
442.41	61.8901	3.81811	66.788	3.98455
442.61	61.8173	3.80473	67.001	3.9796
442.81	61.8824	3.80713	67.191	3.97394
443.02	61.7543	3.79912	67.5105	3.99126
443.22	61.7683	3.78523	67.79	4.01778
443.42	61.6629	3.77802	67.914	4.00859
443.63	61.7874	3.77698	68.032	4.04465
443.83	61.6944	3.76697	68.046	4.08708
444.04	61.538	3.74245	67.9155	4.11289
444.24	61.3787	3.73018	67.7115	4.14541
444.44	61.2699	3.70474	67.595	4.1189
444.65	61.2484	3.68364	67.439	4.13304
444.85	61.2354	3.66417	67.0765	4.09097
445.05	61.2486	3.65939	66.656	3.9499
445.26	61.3259	3.67415	66.1475	3.88166
445.46	61.204	3.66271	65.6275	3.90146
445.66	61.2439	3.66597	65.203	3.83605
445.87	61.2909	3.66721	64.9285	3.8357
446.07	61.4007	3.64941	64.8215	3.77489
446.28	61.4811	3.65312	64.452	3.73635
446.48	61.7493	3.67223	64.3075	3.70913
446.68	61.8437	3.68249	64.061	3.72009
446.89	61.9661	3.69905	63.995	3.73494
447.09	62.0506	3.71928	63.9425	3.67731
447.29	62.1806	3.73931	64.0375	3.71408
447.5	62.2489	3.73431	64.047	3.78019
447.7	62.4231	3.75086	64.176	3.75544
447.9	62.6479	3.7664	64.2775	3.79752
448.11	62.7691	3.76323	64.447	3.78939
448.31	62.7247	3.77997	64.4355	3.82863
448.51	62.7034	3.79688	64.616	3.82403
448.72	62.6303	3.78837	64.8095	3.81307
448.92	62.4661	3.77278	65.002	3.91737
449.12	62.5543	3.79937	65.144	3.95485
449.33	62.529	3.79509	65.2915	4.01248
449.53	62.4274	3.78607	65.6325	4.11854
449.73	62.3477	3.78414	65.971	4.08637
449.94	62.4104	3.77901	66.2195	4.16804
450.14	62.2671	3.76609	66.537	4.13445
450.34	62.0439	3.74676	66.7525	4.19562
450.55	62.0704	3.76757	67.051	4.25042
450.75	61.959	3.72724	67.304	4.22072
450.95	61.7979	3.69737	67.497	4.2087
451.16	61.9766	3.69405	67.6775	4.15178
451.36	61.7473	3.68319	67.852	4.13304
451.56	61.7971	3.67068	67.781	4.17971
451.77	61.7503	3.6862	67.595	4.03899
451.97	61.7751	3.71641	67.573	4.02768
452.17	61.7117	3.71883	67.286	3.95838
452.38	61.8333	3.74856	67.007	4.00364
452.58	61.9374	3.77675	66.996	3.98455
452.78	62.0511	3.78198	66.879	3.92091
452.99	62.3143	3.81859	66.7255	3.87954
453.19	62.4477	3.84988	66.5615	3.9347
453.39	62.449	3.87123	66.384	3.97535
453.59	62.5719	3.87798	66.197	3.96404
453.8	62.4857	3.8713	66.527	3.98101
454	62.5137	3.86613	66.604	4.04182
454.2	62.6994	3.86753	66.524	4.00081
454.41	62.5954	3.8598	66.5245	4.02308
454.61	62.532	3.85806	66.6345	4.06622
454.81	62.6757	3.8645	66.3745	4.12208
455.02	62.6721	3.83399	66.552	4.12314
455.22	62.5167	3.84318	66.71	4.1691
455.42	62.4977	3.83665	66.8255	4.18218
455.63	62.5556	3.80968	66.887	4.04607
455.83	62.4654	3.78214	66.916	4.01283
456.03	62.6211	3.8232	66.64	4.0199
456.23	62.7461	3.82935	66.3005	3.97854
456.44	62.4443	3.81899	66.077	3.97677
456.64	62.4694	3.82518	66.2855	3.9552
456.84	62.4491	3.80638	66.316	3.96263
457.05	62.3584	3.80225	66.541	3.89333
457.25	62.352	3.78708	66.2925	3.87813
457.45	62.469	3.77624	66.1085	3.90005
457.65	62.5034	3.76751	65.8175	3.87883
457.86	62.4204	3.78193	65.588	3.97323
458.06	62.5241	3.77905	65.617	3.98525
458.26	62.4093	3.76395	65.5005	3.95379
458.47	62.2699	3.74639	65.531	3.92869
458.67	62.3839	3.7185	65.073	3.93858
458.87	62.4539	3.74378	64.566	3.90323
459.07	62.5459	3.76532	64.017	3.80494
459.28	62.5561	3.77382	63.5535	3.75156
459.48	62.5321	3.80059	63.381	3.75474
459.68	62.6303	3.80062	63.2175	3.72681
459.88	62.6386	3.81959	63.216	3.65079
460.09	62.7646	3.83904	63.1975	3.59033
460.29	62.7967	3.85979	63.1015	3.57124
460.49	62.9699	3.8649	63.087	3.57513
460.7	63.072	3.89667	63.017	3.59917
460.9	63.1991	3.93878	63.365	3.60695
461.1	63.2533	3.92793	63.5595	3.69145
461.3	63.2694	3.91968	63.776	3.79009
461.51	63.3066	3.92	64.0635	3.82722
461.71	63.1894	3.92123	64.1515	3.83287
461.91	62.9191	3.92619	64.384	3.91525
462.11	62.959	3.88783	64.3585	4.0146
462.32	62.9681	3.88477	64.4815	4.05278
462.52	62.9294	3.88418	64.547	4.14223
462.72	62.8133	3.90417	64.6705	4.13198
462.92	62.8349	3.87164	64.837	4.13092
463.13	62.8067	3.84855	64.805	4.13021
463.33	62.7064	3.82724	64.919	4.06728
463.53	62.5671	3.81556	65.0315	3.99904
463.73	62.5197	3.78279	65.241	3.98879
463.94	62.774	3.77339	65.3495	3.96652
464.14	62.8346	3.76082	65.3985	3.97217
464.34	62.8431	3.80579	65.665	3.94424
464.54	62.7669	3.78571	65.622	4.06869
464.75	62.7523	3.78128	65.841	4.05667
464.95	62.5749	3.74269	66.0675	4.07541
465.15	62.4666	3.76914	66.1505	4.07612
465.35	62.341	3.77253	66.25	4.0793
465.56	62.5401	3.78684	66.2295	3.98207
465.76	62.4451	3.75627	66.2905	3.92267
465.96	62.4097	3.7565	66.028	3.90182
466.16	62.3486	3.76365	66.0265	3.86399
466.37	62.5307	3.77031	65.901	3.79787
466.57	62.4801	3.75821	65.743	3.82191
466.77	62.4057	3.76681	65.5705	3.71196
466.97	62.4273	3.76194	65.464	3.59352
467.17	62.5076	3.78098	65.286	3.62251
467.38	62.6043	3.78767	65.1125	3.63771
467.58	62.6017	3.78536	65.138	3.66988
467.78	62.4267	3.7807	65.1635	3.76782
467.98	62.588	3.84226	65.223	3.66635
468.19	62.5836	3.87593	65.351	3.62746
468.39	62.5946	3.88734	65.3395	3.74448
468.59	62.4797	3.89686	65.242	3.69675
468.79	62.2969	3.90428	65.3205	3.62286
468.99	62.3403	3.91864	65.7125	3.64832
469.2	62.2494	3.90759	65.8295	3.68721
469.4	62.2919	3.91897	65.8685	3.60801
469.6	62.1229	3.88691	66.0545	3.70347
469.8	62.1227	3.85923	66.1445	3.65115
470.01	62.1133	3.88466	66.2615	3.6172
470.21	62.0646	3.84712	66.3795	3.66741
470.41	61.996	3.84364	66.3985	3.68084
470.61	61.933	3.80883	66.6265	3.56559
470.81	61.8531	3.76396	66.862	3.60907
471.02	61.9971	3.76823	66.8255	3.52811
471.22	61.989	3.78239	66.6615	3.51609
471.42	62.096	3.79208	66.563	3.55604
471.62	62.1709	3.79129	66.564	3.51432
471.82	62.1417	3.78025	66.663	3.38916
472.03	62.1276	3.80219	66.477	3.39058
472.23	62.0316	3.76739	66.3305	3.34073
472.43	62.1436	3.7785	66.5	3.42876
472.63	62.1661	3.75359	66.4215	3.48922
472.83	62.123	3.80045	66.3325	3.54154
473.04	62.1561	3.82809	66.267	3.53341
473.24	62.2216	3.8438	66.3735	3.61013
473.44	62.2716	3.82437	66.549	3.64796
473.64	62.3143	3.81594	66.6765	3.64407
473.84	62.1584	3.80307	66.7315	3.55215
474.04	62.2794	3.83676	66.632	3.5723
474.25	62.2914	3.87545	66.818	3.62039
474.45	62.4691	3.90269	66.9075	3.63276
474.65	62.4016	3.90514	66.743	3.60271
474.85	62.3066	3.9102	66.816	3.58998
475.05	62.4621	3.90227	66.911	3.59352
475.26	62.4353	3.90548	66.851	3.62746
475.46	62.2441	3.88051	66.762	3.68968
475.66	62.147	3.88487	66.789	3.64089
475.86	62.0273	3.89305	66.6155	3.59246
476.06	62.0514	3.86223	66.6515	3.74943
476.26	62.1016	3.85674	66.5435	3.70984
476.47	62.106	3.81617	66.4865	3.73953
476.67	61.9981	3.79389	66.5035	3.7756
476.87	62.1301	3.78927	66.2725	3.80247
477.07	62.2279	3.7916	66.0555	3.74873
477.27	62.0927	3.76822	65.635	3.75686
477.47	62.1931	3.76562	65.7125	3.70771
477.68	62.1301	3.71701	65.742	3.65079
477.88	62.022	3.70993	65.4885	3.64407
478.08	62.1423	3.71112	65.411	3.74342
478.28	62.1591	3.72264	65.3165	3.80671
478.48	62.1249	3.70514	65.3425	3.71832
478.68	61.9556	3.72467	65.095	3.67271
478.89	61.9779	3.7324	65.0555	3.6667
479.09	61.8213	3.72725	65.186	3.73211
479.29	61.7403	3.71888	65.2705	3.75933
479.49	61.827	3.74085	65.466	3.73352
479.69	61.8677	3.78414	65.2745	3.72963
479.89	61.9719	3.83413	65.0985	3.72468
480.09	62.0244	3.80116	64.935	3.62534
480.3	61.7766	3.77147	64.771	3.48179
480.5	61.7989	3.78895	64.5195	3.43053
480.7	61.551	3.78034	64.352	3.49311
480.9	61.5964	3.76907	64.27	3.48179
481.1	61.6084	3.77705	64.154	3.4726
481.3	61.4997	3.77332	63.819	3.44856
481.5	61.6249	3.80425	63.53	3.3828
481.71	61.4499	3.76958	63.32	3.38775
481.91	61.1939	3.73425	63.075	3.32552
482.11	61.0687	3.69414	62.479	3.31845
482.31	60.935	3.69316	62.1515	3.398
482.51	60.7326	3.67831	61.4555	3.39022
482.71	60.5491	3.63933	60.849	3.4231
482.91	60.8297	3.64357	60.3005	3.47649
483.11	60.8214	3.64826	59.8855	3.41002
483.32	61.0156	3.67381	59.5905	3.34073
483.52	61.1363	3.70711	59.429	3.26471
483.72	61.2811	3.74455	59.3865	3.27497
483.92	61.4656	3.77774	59.405	3.24774
484.12	61.6629	3.79465	59.4905	3.25446
484.32	61.7937	3.82342	59.5955	3.24527
484.52	61.8929	3.83865	59.703	3.22865
484.72	62.0124	3.85475	59.8365	3.18233
484.93	62.1484	3.88268	59.9755	3.14769
485.13	62.0951	3.90321	60.1645	3.10597
485.33	62.2561	3.91112	60.3535	3.09112
485.53	62.1324	3.89319	60.3635	3.13425
485.73	61.9953	3.86918	60.4135	3.16395
485.93	61.7594	3.81942	60.3965	3.14981
486.13	61.5036	3.77436	60.134	3.20249
486.33	61.3204	3.74351	59.8875	3.18941
486.53	61.1704	3.73053	59.7835	3.17385
486.74	61.0884	3.71837	59.661	3.17067
486.94	61.0473	3.71329	59.542	3.21663
487.14	61.036	3.70747	59.5355	3.24315
487.34	61.0571	3.7047	59.4535	3.25517
487.54	61.0277	3.72812	59.4555	3.30042
487.74	61.1046	3.75052	59.5335	3.29901
487.94	61.3277	3.7842	59.6495	3.29052
488.14	61.4101	3.81122	59.6555	3.34497
488.34	61.5817	3.84512	59.9125	3.31598
488.54	61.638	3.87671	60.156	3.37361
488.75	61.7317	3.87531	60.2555	3.39164
488.95	61.7563	3.88918	60.327	3.37078
489.15	61.8034	3.91291	60.631	3.43725
489.35	61.8207	3.9228	60.687	3.37926
489.55	61.7003	3.92148	60.789	3.36795
489.75	61.5227	3.8786	60.8665	3.34992
489.95	61.3571	3.86222	60.9515	3.31315
490.15	61.0986	3.80402	60.779	3.33401
490.35	60.8477	3.76328	60.6345	3.3676
490.55	60.6603	3.73294	60.49	3.37078
490.75	60.4934	3.71671	60.2735	3.36406
490.96	60.4396	3.71801	60.118	3.34532
491.16	60.511	3.71317	60.035	3.36017
491.36	60.5836	3.70303	59.95	3.28098
491.56	60.6243	3.71103	60.009	3.29441
491.76	60.8654	3.736	60.082	3.2739
491.96	60.9983	3.76573	60.1135	3.31032
492.16	61.0796	3.77769	60.251	3.33118
492.36	61.2171	3.80994	60.4865	3.32376
492.56	61.4273	3.83039	60.7695	3.23042
492.76	61.5269	3.85926	60.9235	3.23254
492.96	61.5876	3.85918	61.05	3.17279
493.16	61.6167	3.85072	61.336	3.1735
493.36	61.4834	3.8534	61.495	3.22229
493.56	61.4797	3.84672	61.645	3.22794
493.77	61.3956	3.85647	61.7575	3.27002
493.97	61.1707	3.8255	61.916	3.30431
494.17	61.0511	3.81044	62.073	3.28027
494.37	60.979	3.79544	61.9325	3.25517
494.57	60.8083	3.77293	61.8965	3.22617
494.77	60.7943	3.78078	61.9065	3.24244
494.97	60.5794	3.74809	61.913	3.27532
495.17	60.7189	3.73847	62.066	3.35239
495.37	60.6797	3.7618	62.233	3.41745
495.57	60.7151	3.77213	62.3315	3.30678
495.77	60.6383	3.78105	62.3515	3.30325
495.97	60.7034	3.77542	62.3415	3.30537
496.17	60.7479	3.76881	62.3175	3.31244
496.37	60.812	3.76869	62.2055	3.30961
496.57	60.8573	3.77789	62.368	3.31067
496.77	60.9293	3.80971	62.3655	3.30749
496.97	60.9311	3.80601	62.422	3.34249
497.17	60.9904	3.80023	62.4875	3.30466
497.37	60.9179	3.80961	62.4155	3.24668
497.57	60.7849	3.81532	62.329	3.21946
497.77	60.9114	3.83525	62.2285	3.24597
497.98	60.8789	3.84309	62.193	3.26047
498.18	60.7703	3.83009	62.2475	3.21628
498.38	60.7504	3.82835	62.3735	3.2085
498.58	60.5984	3.81953	62.3335	3.18516
498.78	60.6369	3.84937	62.2225	3.22971
498.98	60.5741	3.83079	62.261	3.31138
499.18	60.503	3.81065	62.344	3.27532
499.38	60.636	3.86013	62.387	3.21592
499.58	60.4873	3.84671	62.546	3.22582
499.78	60.6307	3.83984	62.558	3.24774
499.98	60.5096	3.841	62.7465	3.21698
500.18	60.528	3.84241	62.7185	3.21981
500.38	60.4093	3.84067	62.7175	3.2587
500.58	60.3973	3.86933	62.618	3.32552
500.78	60.5956	3.88727	62.7785	3.29052
500.98	60.4523	3.86904	62.871	3.2739
501.18	60.4633	3.85603	63.0945	3.20284
501.38	60.2957	3.8604	62.969	3.26188
501.58	60.2287	3.83814	62.788	3.27885
501.78	60.245	3.84819	62.6885	3.25517
501.98	60.2054	3.85358	62.6335	3.18587
502.18	60.1397	3.8462	62.349	3.33967
502.38	59.9864	3.82098	62.323	3.35169
502.58	60.1287	3.82555	62.2135	3.32093
502.78	59.9774	3.81476	62.045	3.23996
502.98	59.7606	3.80575	62.03	3.30785
503.18	59.7307	3.7934	61.972	3.34037
503.38	59.8089	3.78359	61.8375	3.3676
503.58	59.9863	3.77194	61.809	3.35027
503.78	59.9083	3.76987	62.0065	3.36123
503.98	59.919	3.80138	61.961	3.34108
504.18	59.9911	3.82216	61.977	3.35734
504.38	60.044	3.7993	62.193	3.20037
504.58	60.1629	3.82014	62.2085	3.12718
504.78	60.261	3.80297	62.3675	3.15546
504.98	60.4359	3.80232	62.5415	3.16748
505.18	60.6519	3.84765	62.433	3.11198
505.38	60.6169	3.85736	62.6105	3.1095
505.58	60.5554	3.87747	62.7675	3.08687
505.78	60.5254	3.9215	62.679	3.05258
505.98	60.6484	3.91459	62.5005	3.06778
506.18	60.6897	3.88356	62.5065	3.19223
506.38	60.6404	3.88537	62.4815	3.25799
506.58	60.7676	3.90351	62.454	3.35027
506.78	60.8243	3.9007	62.422	3.433
506.98	60.6827	3.92377	62.4505	3.43194
507.18	60.6387	3.93577	62.3315	3.36194
507.38	60.5183	3.89155	62.3665	3.34921
507.58	60.638	3.87244	62.1035	3.26931
507.78	60.7251	3.87916	61.7205	3.21769
507.98	60.6574	3.83006	61.872	3.17986
508.18	60.565	3.83741	61.89	3.1445
508.38	60.6043	3.83537	61.886	3.02854
508.58	60.5731	3.8056	61.7635	3.05011
508.78	60.5561	3.79901	61.779	2.96136
508.97	60.3774	3.80553	61.7825	2.96242
509.17	60.4794	3.79971	61.701	2.98046
509.37	60.3377	3.78094	61.577	2.91187
509.57	60.4199	3.80803	61.5345	3.01192
509.77	60.416	3.81837	61.5935	3.12364
509.97	60.3306	3.82112	61.74	3.12117
510.17	60.2876	3.82652	61.762	3.11976
510.37	60.2733	3.82706	61.7245	3.19577
510.57	60.1986	3.83178	61.798	3.25906
510.77	60.1393	3.85644	61.9145	3.25304
510.97	59.9816	3.84577	61.8745	3.3181
511.17	60.0391	3.84398	62.01	3.32128
511.37	59.8484	3.85876	61.672	3.23219
511.57	60.0426	3.86286	61.648	3.34108
511.77	59.9383	3.84561	61.783	3.2039
511.97	59.8443	3.85056	61.8465	3.18516
512.17	59.7901	3.86115	61.599	3.21521
512.37	59.8851	3.90948	61.349	3.3036
512.57	59.9317	3.90339	61.363	3.27249
512.77	59.9291	3.9204	61.19	3.24703
512.97	59.9856	3.898	61.182	3.21592
513.16	60.0394	3.90872	61.084	3.15511
513.36	60.0633	3.91079	60.878	3.24067
513.56	60.1816	3.90089	61.016	3.28734
513.76	59.9053	3.87764	61.1675	3.26224
513.96	59.8994	3.8676	60.93	3.26613
514.16	59.797	3.84838	60.7055	3.26012
514.36	59.7921	3.83177	60.8215	3.26648
514.56	59.7984	3.80844	61.0795	3.15051
514.76	59.6519	3.81637	61.128	3.19117
514.96	59.6851	3.82068	61.0695	3.21203
515.16	59.6663	3.83496	61.129	3.21875
515.36	59.4844	3.81661	61.166	3.23006
515.56	59.3183	3.80667	61.289	3.17703
515.76	59.1591	3.78928	61.327	3.1735
515.95	59.146	3.81985	61.262	3.20178
516.15	59.1574	3.84405	61.3065	3.24597
516.35	59.3651	3.86373	61.529	3.22016
516.55	59.361	3.89424	61.495	3.19471
516.75	59.3627	3.89242	61.3305	3.28133
516.95	59.3997	3.88857	61.2385	3.20991
517.15	59.3554	3.85603	61.2405	3.12082
517.35	59.2563	3.85523	61.0165	3.13001
517.55	59.2616	3.82937	60.9255	3.25022
517.75	59.3147	3.83074	60.661	3.21451
517.95	59.2924	3.834	60.5545	3.22264
518.14	59.4711	3.81779	60.6185	3.19789
518.34	59.4061	3.82371	60.5715	3.17597
518.54	59.3911	3.83933	60.375	3.18198
518.74	59.445	3.79469	60.4845	3.20143
518.94	59.3121	3.79749	60.495	3.16784
519.14	59.264	3.80246	60.3425	3.19506
519.34	59.2656	3.81508	60.288	3.26047
519.54	59.3549	3.82666	60.382	3.28946
519.74	59.3489	3.85574	60.524	3.30714
519.94	59.2911	3.88139	60.5455	3.33436
520.13	59.3017	3.91521	60.6895	3.30466
520.33	59.2079	3.94356	60.628	3.27461
520.53	59.301	3.94018	60.647	3.2838
520.73	59.2586	3.92739	60.6785	3.20991
520.93	59.0199	3.9461	60.5035	3.21486
521.13	59.0466	3.94394	60.4265	3.23183
521.33	59.1311	3.9372	60.421	3.16713
521.53	59.011	3.93266	60.462	3.20673
521.73	58.903	3.92498	60.4745	3.15971
521.92	58.9464	3.94603	60.323	3.05258
522.12	59.0061	3.93249	60.3205	3.04657
522.32	59.0739	3.9209	60.167	3.03773
522.52	59.0519	3.90304	60.195	3.1438
522.72	58.955	3.90984	60.2585	3.22476
522.92	58.9557	3.90839	60.339	3.23713
523.12	59.111	3.91138	60.599	3.23289
523.32	59.1856	3.92742	60.572	3.23289
523.51	59.1467	3.92892	60.8575	3.33295
523.71	59.0827	3.91422	60.801	3.25693
523.91	59.0164	3.90693	60.618	3.22936
524.11	58.9336	3.85999	60.694	3.29512
524.31	58.8634	3.84811	60.716	3.28734
524.51	58.7109	3.83871	60.838	3.32057
524.71	58.6674	3.82002	60.584	3.34108
524.9	58.5666	3.80285	60.432	3.34037
525.1	58.488	3.79744	60.265	3.24845
525.3	58.4473	3.81544	60.149	3.293
525.5	58.3801	3.81677	60.072	3.23219
525.7	58.3494	3.83259	59.912	3.20532
525.9	58.4507	3.89006	59.8565	3.21345
526.1	58.5144	3.90697	59.944	3.17844
526.29	58.5237	3.92373	59.8395	3.12859
526.49	58.4664	3.92945	59.847	3.09289
526.69	58.439	3.91266	59.6735	3.11304
526.89	58.3416	3.91368	59.567	3.06884
527.09	58.3887	3.89384	59.535	3.05753
527.29	58.2057	3.87369	59.372	3.16006
527.49	58.0507	3.82806	58.9885	3.16678
527.68	57.914	3.81367	58.878	3.2435
527.88	57.8309	3.78874	58.8525	3.17031
528.08	57.8639	3.761	58.9805	3.15264
528.28	57.8971	3.76191	58.942	3.1735
528.48	58.0341	3.8068	59.024	3.15582
528.68	58.1546	3.83081	59.168	3.13955
528.87	58.2721	3.84535	59.3065	3.10879
529.07	58.412	3.861	59.473	3.13178
529.27	58.4199	3.86768	59.4725	3.09041
529.47	58.4757	3.87721	59.611	3.07096
529.67	58.5521	3.90988	59.815	3.08369
529.87	58.5877	3.91338	59.8455	3.03243
530.06	58.5893	3.92894	59.8735	3.06849
530.26	58.5584	3.92861	59.7715	3.089
530.46	58.4941	3.93133	59.733	3.03773
530.66	58.3273	3.8888	59.542	3.07591
530.86	58.1714	3.85655	59.314	3.10844
531.05	57.9649	3.83218	59.185	3.16289
531.25	57.7446	3.80338	59.029	3.13814
531.45	57.5241	3.7892	58.9995	3.13354
531.65	57.4854	3.78837	58.944	3.17208
531.85	57.298	3.75285	58.7635	3.0692
532.05	57.2754	3.7379	58.731	3.09289
532.24	57.2347	3.72667	58.593	3.10915
532.44	57.1271	3.71941	58.53	3.10703
532.64	57.1023	3.71251	58.611	3.16218
532.84	57.1324	3.72935	58.7525	3.08192
533.04	57.2511	3.74321	58.7465	3.07203
533.23	57.316	3.77657	58.826	3.03561
533.43	57.4083	3.81552	58.9645	3.05859
533.63	57.545	3.84113	59.065	3.11056
533.83	57.5734	3.84628	59.095	3.00945
534.03	57.7341	3.86688	59.293	3.08511
534.22	57.7857	3.8867	59.405	3.07804
534.42	57.8473	3.89431	59.582	3.05824
534.62	57.9153	3.91115	59.7845	3.03313
534.82	57.869	3.9177	59.87	3.03349
535.02	57.8164	3.91178	59.858	3.06743
535.21	57.5926	3.90259	59.971	3.05965
535.41	57.4853	3.89045	59.815	3.05965
535.61	57.3511	3.85232	59.511	3.00591
535.81	57.2536	3.83381	59.2875	3.01687
536.01	57.2219	3.84169	59.205	3.15157
536.2	57.1904	3.85965	59.1085	3.11516
536.4	57.1714	3.87987	59.1255	3.15971
536.6	57.1806	3.90356	59.0815	3.12152
536.8	57.2017	3.90285	59.105	3.04622
536.99	57.2151	3.91668	59.01	3.02783
537.19	57.3031	3.92039	59.2425	3.16112
537.39	57.4419	3.94156	59.2405	3.20213
537.59	57.5747	3.95349	59.387	3.20532
537.79	57.6017	3.96289	59.6535	3.2184
537.98	57.6807	3.98746	59.828	3.23996
538.18	57.6087	3.97036	59.7835	3.19506
538.38	57.6264	3.97105	59.8235	3.2488
538.58	57.7004	3.93863	59.852	3.21804
538.77	57.624	3.91091	59.9745	3.26365
538.97	57.5589	3.90896	59.8795	3.38315
539.17	57.5289	3.9016	59.761	3.37078
539.37	57.4004	3.89178	59.4075	3.25022
539.56	57.441	3.86964	59.2725	3.21981
539.76	57.3756	3.83538	59.1575	3.20355
539.96	57.2563	3.82123	58.899	3.21592
540.16	57.0983	3.79979	58.8625	3.1194
540.36	57.0631	3.82063	58.891	3.12258
540.55	56.9803	3.80031	58.925	2.99672
540.75	56.916	3.81565	58.934	2.95429
540.95	57.0151	3.85556	58.9285	2.9504
541.15	57.1177	3.87525	58.866	2.97409
541.34	57.2023	3.88178	59.1685	3.00909
541.54	57.3507	3.88884	59.3025	2.98929
541.74	57.3744	3.9013	59.571	2.96136
541.94	57.3969	3.93163	59.5745	2.98788
542.13	57.4517	3.9525	59.7145	3.02748
542.33	57.5276	3.95153	59.726	3.01227
542.53	57.5949	3.95856	59.8155	2.9999
542.73	57.6994	3.96906	59.8565	3.09607
542.92	57.7957	3.97406	59.9085	3.089
543.12	57.7756	3.94688	59.928	3.10561
543.32	57.7221	3.94842	59.944	3.07733
543.51	57.7306	3.95483	59.7565	3.07415
543.71	57.5781	3.95781	59.6725	3.10172
543.91	57.4623	3.94755	59.5	3.09713
544.11	57.411	3.93271	59.4695	3.0897
544.3	57.4337	3.92814	59.3935	3.00344
544.5	57.523	3.93843	59.3285	3.0699
544.7	57.5156	3.92372	59.2365	3.13567
544.9	57.4964	3.93089	59.2715	3.10172
545.09	57.3271	3.92098	59.1085	3.0989
545.29	57.2551	3.91822	58.9835	3.1392
545.49	57.2023	3.89997	59.035	3.16501
545.68	57.115	3.86195	59.065	3.11693
545.88	57.0153	3.8405	58.9825	3.02748
546.08	57.0124	3.84984	59.097	3.10349
546.28	56.957	3.85708	59.135	3.10773
546.47	57.0106	3.87542	59.253	3.1643
546.67	56.8756	3.89441	59.457	3.08652
546.87	56.9503	3.92	59.5775	3.08829
547.07	56.9553	3.92076	59.5375	3.10172
547.26	57.028	3.93233	59.7505	3.14203
547.46	56.9973	3.95071	59.78	3.02288
547.66	57.0124	3.95211	59.7925	2.98647
547.85	57.0573	3.95978	59.771	3.06177
548.05	57.2369	3.99788	60.031	3.21734
548.25	57.2531	3.98491	59.844	3.2237
548.44	57.3261	3.96512	59.9725	3.26224
548.64	57.19	3.94684	59.9305	3.24315
548.84	57.2719	3.92405	59.813	3.293
549.04	57.1529	3.90349	59.7695	3.23961
549.23	57.09	3.87873	59.6435	3.17456
549.43	56.9843	3.88632	59.7325	3.16395
549.63	57.0819	3.86383	59.7885	3.26507
549.82	57.1109	3.86273	59.849	3.25198
550.02	57.0704	3.88803	59.9365	3.21981
550.22	56.9743	3.83176	59.74	3.13955
550.41	56.9357	3.84469	59.778	3.02995
550.61	57.046	3.85184	59.735	2.91752
550.81	57.2293	3.83427	59.758	2.90833
551	57.3614	3.84979	59.723	2.93803
551.2	57.4281	3.86471	59.855	2.92601
551.4	57.3104	3.8662	60.102	2.89843
551.6	57.4076	3.859	59.974	2.90692
551.79	57.359	3.87286	60.0275	2.80757
551.99	57.3694	3.89893	60.0145	2.93768
552.19	57.3019	3.90688	60.046	3.0342
552.38	57.3306	3.93504	60.3885	2.9999
552.58	57.3849	3.94469	60.586	3.01864
552.78	57.4019	3.97944	60.6035	3.02748
552.97	57.3893	3.98393	60.934	3.05965
553.17	57.264	4.00282	61.0705	2.96667
553.37	57.2513	3.97671	61.2185	2.9207
553.56	57.2693	3.99382	61.018	2.94864
553.76	57.2274	3.99244	61.045	2.97621
553.96	57.2314	3.97616	61.133	3.01086
554.15	57.4027	3.9908	61.295	2.96136
554.35	57.3941	3.95629	61.2965	2.87333
554.55	57.5236	3.96079	61.1575	2.8408
554.74	57.4217	3.955	61.0325	2.81959
554.94	57.2559	3.90813	61.1125	2.83232
555.14	57.2217	3.90655	60.705	2.73085
555.33	57.212	3.88698	60.709	2.81146
555.53	57.2374	3.93773	60.56	2.87368
555.73	57.2161	3.91886	60.846	2.88995
555.92	57.2697	3.88704	60.6785	2.77433
556.12	57.4177	3.94979	60.435	2.77964
556.31	57.1534	3.9575	60.3735	2.79343
556.51	57.2186	3.98959	60.3515	2.75171
556.71	57.0921	3.98485	60.2315	2.82666
556.9	57.2716	3.95729	59.9525	2.81322
557.1	57.356	3.95033	59.995	2.74357
557.3	57.4041	3.95531	60.151	2.72731
557.49	57.4046	3.95753	60.0845	2.67675
557.69	57.3687	3.89531	59.941	2.67145
557.89	57.422	3.92003	59.759	2.67498
558.08	57.3536	3.98157	59.8145	2.80474
558.28	57.1499	3.93489	59.9695	2.73403
558.48	57.1461	3.88698	60.022	2.63892
558.67	57.1677	3.8734	59.9055	2.68524
558.87	57.082	3.91391	60.004	2.69337
559.06	57.07	3.93475	60.3205	2.6718
559.26	56.7916	3.9492	60.119	2.74428
559.46	56.8687	3.99458	60.162	2.84328
559.65	56.678	3.96312	60.2825	3.02889
559.85	56.6724	3.96584	60.181	3.02571
560.05	56.6494	3.98014	60.007	3.09925
560.24	56.7456	3.93986	60.2255	3.09253
560.44	56.8449	3.95118	60.3265	3.20496
560.63	56.928	3.9563	60.245	3.21734
560.83	56.8274	3.93499	60.3905	3.27072
561.03	56.926	3.92479	60.1755	3.26436
561.22	56.9663	3.92778	60.062	3.38421
561.42	57.3119	3.96019	60.024	3.39977
561.62	57.0733	3.94377	60.0635	3.39376
561.81	57.235	3.98014	59.9295	3.14556
562.01	57.264	3.98014	60.2985	3.06566
562.2	57.4037	3.95571	60.466	2.94227
562.4	57.4166	3.97328	60.5935	2.95747
562.6	57.5597	3.95741	60.575	2.94439
562.79	57.4286	3.95465	60.626	3.03561
562.99	57.4197	3.97211	60.497	2.98328
563.18	57.4461	3.95955	60.6275	2.88818
563.38	57.3201	3.9675	60.5655	2.88888
563.58	57.1229	3.92255	60.534	2.8956
563.77	57.161	3.88787	60.3335	2.98364
563.97	57.1739	3.86195	60.308	3.07026
564.16	57.1843	3.86685	60.2355	3.11374
564.36	57.2021	3.86521	60.206	3.1742
564.56	57.1001	3.85561	59.9175	3.14486
564.75	57.0499	3.82808	60.04	3.10561
564.95	57.2593	3.87734	60.023	3.0243
565.14	57.4227	3.86358	60.107	3.00238
565.34	57.4133	3.84241	60.2145	3.03879
565.53	57.5027	3.81426	60.192	3.00733
565.73	57.6321	3.84021	60.2065	2.96879
565.93	57.5891	3.8633	60.326	2.86661
566.12	57.5941	3.88353	60.3595	2.97657
566.32	57.5887	3.88443	60.446	2.97763
566.51	57.6441	3.87347	60.447	2.91116
566.71	57.6311	3.89398	60.5875	2.84999
566.91	57.5867	3.92446	60.6445	2.90727
567.1	57.442	3.87968	60.594	2.90762
567.3	57.331	3.89526	60.529	2.88287
567.49	57.2127	3.89263	60.4105	2.95323
567.69	57.1473	3.91374	60.5605	2.97444
567.88	57.1336	3.93263	60.738	2.97763
568.08	57.1226	3.92861	60.6135	2.89242
568.28	57.1326	3.90572	60.628	2.80368
568.47	57.1083	3.92308	60.363	2.7556
568.67	56.8789	3.93287	60.396	2.69549
568.86	56.8517	3.92793	60.2655	2.77292
569.06	56.7903	3.92395	59.9575	2.81252
569.25	56.8783	3.94862	59.894	2.80792
569.45	56.9051	3.93658	59.9325	2.78848
569.64	56.9731	3.95451	59.9385	2.69655
569.84	57.0119	3.97825	59.9895	2.6718
570.04	56.8789	3.93662	59.7235	2.55372
570.23	56.9483	3.93174	59.6075	2.62655
570.43	56.8449	3.92348	59.4725	2.59049
570.62	56.93	3.94067	59.6885	2.6322
570.82	56.8476	3.91738	59.839	2.73792
571.01	56.9387	3.90222	59.9625	2.77575
571.21	56.8194	3.8994	59.9245	2.70574
571.4	56.8937	3.87886	60.02	2.76691
571.6	56.9183	3.87314	60.0815	2.89101
571.8	56.888	3.88566	60.114	2.90833
571.99	56.7759	3.8743	60.033	2.92884
572.19	56.9247	3.91486	60.299	3.06389
572.38	56.7956	3.89557	60.4365	3.14839
572.58	56.7603	3.94646	60.418	3.12329
572.77	56.7266	3.90069	60.161	3.12258
572.97	56.862	3.92993	59.925	3.07591
573.16	56.7823	3.93268	59.912	3.01369
573.36	56.8763	3.93595	60.0825	3.03313
573.55	56.6139	3.91341	60.006	3.01935
573.75	56.4896	3.93529	59.902	3.01793
573.94	56.525	3.92375	59.7605	3.00273
574.14	56.5596	3.93529	59.8075	2.8804
574.33	56.3301	3.90388	59.769	2.75984
574.53	56.3614	3.92301	59.852	2.74145
574.72	56.4066	3.89409	60.029	2.91964
574.92	56.3444	3.93446	60.0995	2.88747
575.12	56.1793	3.94593	60.147	2.8956
575.31	56.1737	3.9378	60.051	2.89772
575.51	56.1111	3.92359	59.9815	2.91434
575.7	56.358	3.95995	59.9045	2.88818
575.9	56.3693	3.95538	59.707	2.84328
576.09	56.3734	3.95754	59.911	2.92884
576.29	56.327	3.94696	59.828	3.07733
576.48	56.456	3.98077	59.734	3.14945
576.68	56.7247	4.00621	59.5825	3.1194
576.87	56.6874	4.02355	59.4385	2.88747
577.07	56.648	4.00686	59.3055	2.91151
577.26	56.8926	4.02615	59.2615	3.00414
577.46	56.8493	4.04869	59.3055	2.97869
577.65	56.9306	4.03848	59.2265	2.98717
577.85	56.7506	4.01403	59.3965	2.85919
578.04	56.829	3.98146	59.636	2.85883
578.24	56.8316	3.97994	59.607	2.71388
578.43	56.9749	3.96027	59.725	2.62266
578.63	56.8614	3.91885	59.6395	2.73615
578.82	56.6311	3.89636	60.023	2.68135
579.02	56.7484	3.87389	60.1965	2.76797
579.21	56.8381	3.86927	60.301	2.73509
579.41	56.6504	3.82259	60.3805	2.70221
579.6	56.7553	3.79019	60.3655	2.68948
579.8	56.8054	3.80624	60.397	2.69549
579.99	56.9294	3.80378	60.301	2.82701
580.19	57.0074	3.83482	60.364	2.75135
580.38	57.0256	3.84747	60.2525	2.82666
580.58	56.8853	3.82838	60.068	2.85176
580.77	57.0691	3.86189	60.096	2.68701
580.96	56.9707	3.84126	59.8605	2.62443
581.16	56.8917	3.87284	59.9515	2.61453
581.35	56.7704	3.86615	59.994	2.61205
581.55	57.0529	3.90431	60.1065	2.56079
581.74	57.1887	3.94239	60.0475	2.60675
581.94	57.1191	3.94113	59.9105	2.59897
582.13	57.1114	3.95465	60.0835	2.60533
582.33	57.0916	3.98156	60.02	2.63468
582.52	57.1269	3.98604	60.184	2.63397
582.72	57.275	3.99969	60.3565	2.79555
582.91	57.388	3.94455	60.515	2.89207
583.11	57.4751	3.94503	60.509	3.01652
583.3	57.5031	3.92283	60.281	2.9946
583.5	57.7091	3.93411	60.293	2.95924
583.69	57.4773	3.93154	60.108	2.97056
583.88	57.3869	3.90614	60.215	3.00096
584.08	57.5416	3.92012	60.462	2.95641
584.27	57.621	3.95484	60.283	2.92177
584.47	57.6791	3.93794	60.281	2.90904
584.66	57.53	3.9112	60.014	2.86237
584.86	57.5916	3.93681	59.849	2.76549
585.05	57.3571	3.96608	59.824	2.73721
585.25	57.3971	3.98448	59.6685	2.67746
585.44	57.4556	3.99422	59.729	2.77964
585.64	57.1873	3.99207	59.728	2.88924
585.83	57.1937	3.96332	59.66	2.91045
586.02	57.1879	3.96782	59.4785	2.81322
586.22	57.0903	3.99002	59.4415	2.80686
586.41	57.139	3.95281	59.5625	2.75383
586.61	57.1559	3.93558	59.768	2.78671
586.8	57.3301	3.91006	59.881	2.91045
587	57.1624	3.91686	60.134	2.79519
587.19	57.189	3.91935	60.1295	2.71211
587.38	57.2894	3.91378	60.3655	2.86484
587.58	57.3424	3.90322	60.3445	2.69797
587.77	57.6201	3.90643	60.5055	2.67746
587.97	57.8357	3.93113	60.473	2.74004
588.16	57.6623	3.91483	60.3345	2.67675
588.36	57.6521	3.87148	60.3585	2.6018
588.55	57.6683	3.88307	60.4715	2.77221
588.74	57.6893	3.89514	60.3635	2.78918
588.94	57.583	3.90105	60.477	2.66296
589.13	57.587	3.86062	60.2165	2.68948
589.33	57.7416	3.885	60.238	2.82913
589.52	57.8607	3.88502	60.1055	2.69302
589.72	57.9384	3.89449	60.047	2.74145
589.91	57.8791	3.89461	60.0785	2.76656
590.1	57.8587	3.89404	60.143	2.58589
590.3	57.9787	3.88002	60.409	2.60993
590.49	57.9314	3.86071	60.2505	2.75453
590.69	57.6669	3.84871	60.0385	2.63079
590.88	57.6607	3.87139	60.0925	2.63503
591.07	57.846	3.89959	60.1385	2.66615
591.27	58.1263	3.95673	60.104	2.68418
591.46	58.1319	3.92283	60.11	2.56609
591.66	58.0141	3.92729	60.076	2.52154
591.85	57.9893	3.89653	60.2385	2.61311
592.04	57.9057	3.89083	59.9115	2.64281
592.24	57.7341	3.87499	59.9745	2.70857
592.43	57.7204	3.88964	60.077	2.90692
592.63	57.8986	3.89845	60.2825	2.88959
592.82	58.0811	3.88705	60.3725	2.98293
593.01	58.1156	3.85924	60.22	2.95641
593.21	58.1911	3.82955	60.466	2.90762
593.4	58.0327	3.8135	60.369	2.885
593.6	58.0783	3.81713	60.09	2.96419
593.79	57.934	3.81371	59.9555	3.02041
593.98	57.8694	3.83956	59.8845	2.94757
594.18	57.982	3.84269	60.222	2.8758
594.37	58.2187	3.81546	60.263	2.9847
594.56	58.2286	3.82539	60.1165	2.91222
594.76	58.1079	3.87387	59.9175	2.97162
594.95	58.1253	3.90821	59.796	2.85388
595.15	58.043	3.91899	59.803	2.81075
595.34	57.9397	3.95895	59.246	2.92813
595.53	58.0583	3.93267	59.4965	3.02677
595.73	57.9701	3.95854	59.6355	3.00626
595.92	58.1743	3.97918	59.8895	3.0395
596.11	58.2726	3.96581	59.9385	3.13284
596.31	58.2794	3.96302	59.711	3.16289
596.5	58.2689	3.9735	59.625	3.18905
596.7	58.397	3.96618	59.683	3.18764
596.89	58.4563	3.9406	59.795	3.08581
597.08	58.5253	3.9321	60.061	3.11551
597.28	58.523	3.93551	60.183	3.05258
597.47	58.5576	3.89707	60.194	2.9451
597.66	58.4773	3.90484	60.0105	2.77716
597.86	58.5231	3.89058	60.2635	2.67251
598.05	58.4057	3.86793	60.176	2.58518
598.24	58.5221	3.86888	60.133	2.57245
598.44	58.5407	3.84539	60.2035	2.49856
598.63	58.5376	3.87984	60.324	2.44023
598.82	58.6069	3.91882	60.3075	2.43492
599.02	58.5587	3.91537	60.2875	2.42219
599.21	58.3824	3.89251	59.9075	2.47381
599.41	58.4547	3.86521	59.868	2.53215
599.6	58.4041	3.87454	59.8405	2.64493
599.79	58.2384	3.82932	59.9225	2.80686
599.99	58.0724	3.79504	59.5625	3.01334
600.18	58.1563	3.80218	59.7065	3.11374
600.37	57.9421	3.81372	59.758	3.01722
600.57	57.9473	3.83562	59.6145	3.06495
600.76	58.0261	3.84386	59.544	2.96843
600.95	58.0546	3.82513	59.632	2.94934
601.15	58.247	3.82469	59.8755	2.95111
601.34	58.5711	3.8532	59.9335	2.91151
601.53	58.4123	3.85996	59.8785	2.82242
601.73	58.5206	3.88449	60.1615	2.76019
601.92	58.8859	3.9539	60.187	2.66438
602.11	58.9109	3.96981	60.2535	2.61523
602.31	58.9244	3.93879	59.964	2.55831
602.5	58.8981	3.88811	59.898	2.61771
602.69	58.818	3.8696	59.831	2.67286
602.89	58.8646	3.84182	59.948	2.78529
603.08	58.8674	3.80651	59.9205	2.81817
603.27	58.7526	3.80144	59.7675	2.75383
603.46	58.6453	3.78517	59.728	2.68701
603.66	58.8544	3.78821	59.789	2.81428
603.85	58.9216	3.78665	59.605	2.72731
604.04	58.9194	3.78516	59.503	2.64104
604.24	59.0431	3.77464	59.5065	2.63786
604.43	59.0889	3.80956	59.427	2.75206
604.62	59.2547	3.84467	59.354	2.79944
604.82	59.5119	3.87515	59.629	2.82984
605.01	59.335	3.87189	59.5875	2.81959
605.2	59.388	3.87622	59.5435	2.84717
605.4	59.5216	3.89097	59.5955	3.01192
605.59	59.495	3.87992	59.7635	3.07839
605.78	59.4614	3.88075	59.7715	2.97162
605.97	59.5827	3.85145	59.8015	3.05081
606.17	59.6156	3.86972	59.9465	3.18516
606.36	59.6553	3.87792	59.9455	3.24668
606.55	59.7933	3.87653	60.064	3.12683
606.75	59.6396	3.85259	60.2935	3.04233
606.94	59.4654	3.84654	60.1815	2.9603
607.13	59.702	3.83747	60.1305	2.93273
607.32	59.6439	3.87197	59.9815	2.78848
607.52	59.5144	3.85598	59.855	2.65024
607.71	59.6667	3.87299	59.852	2.60922
607.9	59.7711	3.89824	59.5875	2.61311
608.1	59.6029	3.91019	59.87	2.54629
608.29	59.4376	3.84702	59.879	2.6665
608.48	59.4764	3.85597	59.6215	2.59685
608.67	59.3084	3.83615	59.7745	2.6421
608.87	59.2921	3.83662	59.6005	2.62726
609.06	59.2864	3.84663	59.543	2.69761
609.25	59.0937	3.84781	59.603	2.65165
609.45	59.013	3.83006	59.573	2.62619
609.64	59.1087	3.87036	59.73	2.61417
609.83	59.0296	3.84649	59.601	2.66084
610.02	58.9621	3.83306	59.6765	2.74888
610.22	58.8793	3.84684	59.5605	2.83373
610.41	58.798	3.86877	59.4935	2.69019
610.6	58.8557	3.88428	59.6165	2.75312
610.79	58.9746	3.88743	59.4895	2.74181
610.99	59.176	3.90753	59.5645	2.71211
611.18	59.243	3.89642	59.7015	2.62231
611.37	59.3014	3.90439	59.442	2.61064
611.56	59.5631	3.90345	59.5	2.71953
611.76	59.5333	3.85649	59.2505	2.75312
611.95	59.4637	3.8478	59.4025	2.8005
612.14	59.3957	3.84351	59.242	2.77752
612.33	59.3654	3.85938	59.185	2.74782
612.53	59.6717	3.87207	59.1595	2.77151
612.72	59.8301	3.88419	59.208	2.60286
612.91	59.7434	3.90946	58.941	2.64458
613.1	59.724	3.89515	58.78	2.67357
613.3	59.8593	3.89448	58.602	2.61912
613.49	59.9167	3.86001	58.873	2.60357
613.68	59.8214	3.88198	59.211	2.5569
613.87	59.7511	3.91102	59.134	2.60286
614.07	60.0343	3.97938	59.081	2.61064
614.26	60.3964	4.00961	59.434	2.65872
614.45	60.4251	3.99314	59.5105	2.63362
614.64	60.4053	3.97491	59.756	2.60781
614.84	60.3086	3.98495	60.0145	2.66049
615.03	60.4827	3.95371	60.693	2.65943
615.22	60.4264	3.95878	60.9525	2.8507
615.41	60.407	3.98575	61.2635	3.06
615.61	60.4781	4.03221	61.1605	3.20072
615.8	60.287	3.97118	60.793	3.21875
615.99	60.317	3.97701	60.799	3.1643
616.18	60.132	3.91859	60.5745	3.04798
616.37	59.9367	3.87793	60.402	2.93096
616.57	60.119	3.85636	60.3055	2.91575
616.76	60.104	3.85414	60.056	2.91045
616.95	59.9576	3.83673	59.995	3.11056
617.14	59.7184	3.85644	59.3725	2.98505
617.34	59.5699	3.8115	59.1795	2.77151
617.53	59.5107	3.78418	58.8805	2.7411
617.72	59.5861	3.73494	58.9295	2.67887
617.91	59.7173	3.75282	58.7905	2.6315
618.1	59.6709	3.73219	58.89	2.67074
618.3	59.7256	3.75414	58.963	2.68913
618.49	59.5694	3.72725	58.98	2.72378
618.68	59.4697	3.72499	58.816	2.72802
618.87	59.353	3.7569	58.8685	2.7814
619.06	59.4633	3.72424	58.6925	2.53887
619.26	59.7377	3.74587	59.11	2.55053
619.45	60.0149	3.7893	59.331	2.75065
619.64	60.1263	3.79994	59.464	2.76832
619.83	59.904	3.84969	59.222	2.72024
620.02	59.774	3.83835	59.488	2.78812
620.22	59.8554	3.87688	59.855	2.68276
620.41	59.9153	3.89306	60.0915	2.62584
620.6	60.1397	3.94813	60.094	2.53286
620.79	60.1797	3.95263	60.112	2.51235
620.98	60.0219	3.93533	60.213	2.62407
621.17	59.9597	3.95696	60.3505	2.54665
621.37	59.7459	3.9311	60.344	2.67569
621.56	59.5641	3.96137	60.1185	2.5028
621.75	59.408	3.93606	60.1205	2.37977
621.94	59.3426	3.89971	60.2675	2.35502
622.13	59.4431	3.92214	60.375	2.38012
622.33	59.4993	3.88657	59.848	2.53498
622.52	59.3169	3.87924	59.268	2.42467
622.71	59.1819	3.8635	59.5725	2.6322
622.9	59.1379	3.90719	59.614	2.75135
623.09	59.5091	3.89519	59.6345	2.50493
623.28	59.2651	3.85502	59.617	2.65589
623.48	59.3027	3.85568	59.6885	2.56927
623.67	59.4067	3.81404	59.6485	2.66544
623.86	59.6251	3.79093	59.4375	2.62938
624.05	59.8191	3.77521	59.3795	2.67039
624.24	59.8173	3.7707	59.102	2.62832
624.43	60.0103	3.75304	59.2665	2.60816
624.63	60.256	3.78535	59.721	2.72095
624.82	60.4781	3.76502	59.44	2.7365
625.01	60.3056	3.72833	59.3405	2.56079
625.2	60.2859	3.75401	59.3365	2.59402
625.39	60.429	3.74391	59.451	2.68488
625.58	60.3896	3.74879	59.4665	2.6612
625.78	60.3206	3.74729	59.3345	2.62018
625.97	60.1351	3.77321	59.573	2.72165
626.16	59.9876	3.84781	59.753	2.71317
626.35	59.904	3.84682	59.8245	2.72271
626.54	59.861	3.88396	59.9535	2.67322
626.73	59.8711	3.82368	60.077	2.68842
626.92	59.8369	3.82777	60.0495	2.6216
627.12	60.0074	3.81708	60.1335	2.77292
627.31	59.815	3.8073	60.323	2.89277
627.5	59.8771	3.82286	60.1135	2.81322
627.69	60.0727	3.85862	59.7795	2.8005
627.88	60.1539	3.92138	60.0485	2.79838
628.07	60.2259	3.9325	59.843	2.85954
628.26	60.2199	3.87322	59.8195	2.81181
628.45	60.2847	3.86826	59.6945	2.85424
628.65	60.26	3.84326	59.663	2.78459
628.84	60.4287	3.87124	59.6355	2.81181
629.03	60.192	3.90275	59.5585	2.85212
629.22	60.0596	3.91157	59.899	2.77398
629.41	60.1663	3.91094	59.626	2.70468
629.6	60.2346	3.94737	59.7725	2.79201
629.79	60.2471	3.89815	59.7775	2.87474
629.98	60.232	3.85726	59.7985	2.8507
630.18	60.398	3.86041	59.7545	2.75171
630.37	60.53	3.88782	59.9155	2.74393
630.56	60.5187	3.88085	59.9935	2.70221
630.75	60.3267	3.83788	59.7275	2.63291
630.94	60.113	3.8537	59.577	2.5965
631.13	60.1764	3.78842	59.7275	2.5424
631.32	60.4306	3.76911	59.2945	2.5318
631.51	60.41	3.76894	59.463	2.70256
631.7	60.5223	3.77588	59.456	2.73226
631.9	60.3326	3.80564	59.4985	2.72979
632.09	60.2971	3.7931	59.2855	2.79201
632.28	60.0856	3.74409	59.403	2.70327
632.47	60.2291	3.75917	59.3505	2.8111
632.66	60.1683	3.76099	59.2975	2.83232
632.85	60.5029	3.79405	59.7315	3.05152
633.04	60.4883	3.78034	59.5265	3.01121
633.23	60.7371	3.85921	59.5135	3.09677
633.42	60.5751	3.87763	59.9905	3.20001
633.61	60.6599	3.88085	59.7735	3.04798
633.81	60.3017	3.83465	59.97	2.95712
634	60.3537	3.84797	60.202	2.92106
634.19	60.6531	3.86522	60.2435	2.77999
634.38	60.5573	3.86977	60.3805	2.82242
634.57	60.5734	3.89299	60.299	2.75913
634.76	60.8036	3.86821	60.548	2.80156
634.95	60.5733	3.88642	60.1435	2.821
635.14	60.4281	3.85138	60.5175	2.81181
635.33	60.2774	3.80435	60.7345	2.76938
635.52	60.4041	3.79572	60.507	2.73862
635.71	60.3344	3.77504	60.6835	2.83727
635.9	60.5919	3.80226	60.5155	2.78494
636.1	60.724	3.7414	60.361	2.8355
636.29	60.4324	3.74572	60.6305	3.05718
636.48	60.5607	3.74442	60.5825	3.0197
636.67	60.6723	3.70513	60.752	3.0745
636.86	60.5354	3.71947	60.691	3.01015
637.05	60.7927	3.71874	60.7335	2.86555
637.24	61.0767	3.74311	60.5285	2.90939
637.43	61.1414	3.74695	60.196	2.86025
637.62	61.3326	3.76656	60.17	2.79378
637.81	61.6203	3.79739	60.124	2.59932
638	61.7837	3.79315	59.9275	2.54028
638.19	61.8707	3.79301	60.1785	2.34088
638.38	61.9757	3.77271	59.726	2.17011
638.57	61.9074	3.79348	59.4595	2.25461
638.76	61.7159	3.78791	59.4025	2.21289
638.95	62.054	3.83145	59.1205	2.18814
639.15	62.0043	3.82006	59.2855	2.12238
639.34	62.1513	3.85069	59.3095	2.09127
639.53	62.3521	3.84957	59.523	2.02657
639.72	62.2966	3.87578	59.4025	1.935
639.91	62.0366	3.85969	59.048	2.02303
640.1	62.0017	3.87724	59.1345	2.19804
640.29	62.0847	3.90422	58.903	2.39992
640.48	62.113	3.91503	59.151	2.51518
640.67	62.4573	3.96567	59.0735	2.46886
640.86	62.4266	3.95064	58.731	2.54558
641.05	62.4304	3.92997	58.8435	2.54877
641.24	62.6463	3.96462	58.8525	2.74888
641.43	62.5257	3.93735	59.0225	2.67322
641.62	62.7703	3.94592	59.0855	2.78635
641.81	62.6739	3.93314	59.4045	2.89737
642	63.1873	3.94699	59.9135	2.78918
642.19	63.0971	3.96127	59.793	2.64458
642.38	62.9006	3.9311	59.7515	2.60533
642.57	63.1783	3.93424	59.8965	2.45331
642.76	63.0953	3.91944	60.221	2.42538
642.95	63.4456	3.93923	60.3495	2.2737
643.14	63.1967	3.96388	60.495	2.24436
643.33	63.0617	3.94235	60.6425	2.19875
643.52	62.9737	3.97072	60.788	2.29173
643.71	62.6977	3.94521	60.602	2.18284
643.9	63.1009	3.95782	60.5385	2.14572
644.09	62.9884	3.91257	60.7555	2.29209
644.28	63.1727	3.8605	60.783	2.08243
644.47	63.2347	3.89715	60.624	2.07041
644.66	63.0724	3.90286	60.7185	2.09268
644.85	63.1646	3.90385	60.997	2.0202
645.04	62.8956	3.89942	61.0875	2.14642
645.23	63.1373	3.91963	61.0415	2.1938
645.42	63.149	3.95271	60.9395	2.03753
645.61	62.9637	3.8726	60.7075	2.01985
645.8	63.1641	3.95793	60.6505	2.04672
645.99	62.8856	3.90997	60.355	2.04495
646.18	62.8349	3.94392	60.232	1.98838
646.37	62.7551	3.9725	60.4945	2.02126
646.56	62.8386	3.9852	60.4295	2.08137
646.75	62.8564	3.94904	60.0935	2.2143
646.94	62.8046	3.93503	59.74	2.17294
647.13	62.9864	3.95971	59.8195	2.19168
647.32	62.9731	3.94326	60.013	2.09516
647.51	63.1731	3.94672	59.7625	2.2143
647.7	63.4213	3.96887	59.772	2.30941
647.89	63.1964	3.91277	59.878	2.32567
648.08	63.3287	3.95953	59.8465	2.24471
648.27	63.391	3.9672	59.5835	2.30199
648.46	63.7506	3.96337	59.9735	2.52897
648.65	63.8603	3.99054	60.565	2.40841
648.84	63.8476	4.03203	60.5775	2.24542
649.03	63.9443	4.0138	60.6425	2.27865
649.22	64.0594	3.99623	60.7935	2.18956
649.41	64.1753	3.98296	60.7465	2.30057
649.6	63.941	3.93197	60.5535	2.2935
649.79	63.9313	3.94801	60.197	2.24365
649.98	64.2694	4.03165	59.8305	2.28431
650.17	64.4574	4.03847	60.185	2.53427
650.36	64.2856	4.04338	60.015	2.34264
650.55	64.2496	4.02259	59.534	2.31224
650.74	64.2303	3.98798	59.097	2.25638
650.93	64.3673	3.97868	58.9655	2.46038
651.12	64.2496	3.99018	58.942	2.50104
651.31	64.2327	3.9819	58.7675	2.61099
651.5	64.1951	3.99353	58.5315	2.45119
651.69	64.242	4.01891	58.9715	2.5127
651.88	64.4941	4.05277	58.86	2.58589
652.07	64.441	3.99779	59.3975	2.61594
652.25	64.373	4.02607	59.0645	2.39037
652.44	64.4899	4.04397	59.3035	2.51483
652.63	64.2334	4.04574	59.047	2.59862
652.82	64.2231	4.00067	59.2195	2.53816
653.01	64.0816	3.92825	59.5935	2.32532
653.2	64.099	3.9212	59.713	2.29598
653.39	64.1181	3.89501	59.593	2.26557
653.58	64.1564	3.89845	59.644	2.3384
653.77	64.2664	3.86517	59.7515	2.19733
653.96	64.0884	3.83986	60.0125	2.00359
654.15	64.1109	3.88284	59.6805	1.87489
654.34	63.9026	3.81106	59.7445	1.91025
654.53	64.1957	3.80191	59.3135	1.84095
654.72	64.4386	3.86361	59.668	1.71756
654.91	64.2991	3.89294	59.5855	1.80772
655.1	64.5393	3.94951	59.2215	1.92722
655.28	64.7246	3.93031	59.0325	1.96823
655.47	64.8149	3.9059	59.2825	1.92298
655.66	64.6411	3.90104	59.4365	2.05026
655.85	64.5236	3.92637	59.4105	2.13016
656.04	64.5261	3.94322	59.393	2.16304
656.23	64.6144	3.92818	59.617	2.32567
656.42	64.8606	3.97022	59.659	2.45012
656.61	64.4964	3.91155	60.0775	2.6718
656.8	64.5226	3.86226	59.806	2.75913
656.99	64.7409	3.86412	59.807	2.97763
657.18	64.6786	3.91866	59.867	2.88217
657.37	64.4989	3.91229	59.9795	2.90303
657.55	64.459	3.94309	59.8995	2.75453
657.74	64.5333	3.94924	59.553	2.73014
657.93	64.578	3.90634	59.463	2.52508
658.12	64.6614	3.88945	59.636	2.54063
658.31	64.4326	3.85561	59.5625	2.36704
658.5	64.3873	3.81209	59.5905	2.28289
658.69	64.4589	3.84487	59.525	2.25496
658.88	64.1447	3.80219	59.555	2.06617
659.07	64.2746	3.82138	59.5675	1.89045
659.26	64.422	3.78986	59.634	1.83848
659.44	64.6443	3.84326	59.3665	1.9852
659.63	64.6156	3.81695	59.436	2.04212
659.82	64.8759	3.8073	59.8045	2.02126
660.01	65.0483	3.84391	59.854	2.18001
660.2	65.002	3.81616	59.655	2.41618
660.39	64.9963	3.84332	59.544	2.43881
660.58	65.14	3.87989	59.653	2.39144
660.77	65.1146	3.86479	59.5295	2.35007
660.96	65.3077	3.908	59.5845	2.5028
661.14	65.4236	3.86632	59.4585	2.48725
661.33	65.1186	3.84885	59.3295	2.56432
661.52	65.0396	3.75747	59.5405	2.46038
661.71	64.8491	3.84865	59.0945	2.49078
661.9	64.5649	3.85971	58.6065	2.4922
662.09	64.497	3.84656	58.554	2.45437
662.28	64.3493	3.86698	58.7005	2.08985
662.47	64.5323	3.8299	58.8085	2.10612
662.65	64.3541	3.84826	58.296	2.08667
662.84	64.4459	3.89161	58.571	2.16233
663.03	64.4437	3.89141	58.4645	2.08985
663.22	64.3317	3.93721	58.627	2.07465
663.41	64.5314	3.96723	59.0555	2.17683
663.6	64.6024	4.04177	59.3105	2.19451
663.79	64.9634	4.04674	59.5015	2.13723
663.97	65.087	4.02723	59.724	2.13829
664.16	65.318	4.03593	59.522	2.16304
664.35	65.6567	4.04074	59.3985	2.29279
664.54	65.7474	4.0846	59.3705	2.25885
664.73	65.7141	4.09542	59.933	2.47841
664.92	65.8104	4.05945	59.695	2.1793
665.11	66.0467	4.08571	59.923	2.35184
665.29	66.0834	4.14028	59.93	2.43174
665.48	66.2923	4.08784	60.2815	2.32886
665.67	66.2637	4.02507	59.867	2.18637
665.86	66.3157	3.97765	59.812	2.2387
666.05	66.3357	4.03644	60.182	2.3483
666.24	66.1097	4.02295	60.3765	2.15491
666.42	65.9294	4.03561	60.6585	2.2242
666.61	65.9956	4.05451	60.568	2.27335
666.8	66.1286	4.0194	60.554	2.14465
666.99	66.1289	4.04623	60.749	2.33911
667.18	66.1497	4.07185	60.62	2.20405
667.37	65.9347	4.01723	60.735	2.32214
667.55	66.1977	4.11562	59.931	2.32355
667.74	66.0913	4.16777	59.8535	2.2334
667.93	66.1654	4.10881	59.8235	2.29209
668.12	66.3427	4.06055	59.5535	2.02339
668.31	66.3114	4.05986	59.3035	2.14006
668.5	66.4887	4.10244	59.2245	2.15137
668.68	66.4243	4.03514	59.148	2.23021
668.87	66.3364	4.06155	59.23	2.1595
669.06	66.5146	4.05031	59.1815	2.05591
669.25	66.5846	3.99483	59.1385	1.97318
669.44	66.654	3.98745	59.1825	1.92651
669.62	66.4667	3.94305	59.429	1.96788
669.81	66.6819	3.93125	59.607	2.14819
670	66.6153	3.95827	59.794	2.13829
670.19	66.4249	3.94269	59.9465	2.13652
670.38	66.6271	3.94256	60.524	2.36315
670.57	66.741	3.88774	60.323	2.4777
670.75	66.6084	3.83754	60.664	2.35891
670.94	66.8263	3.81123	60.2245	2.31613
671.13	66.9664	3.85892	60.4185	2.43775
671.32	66.7851	3.83723	60.268	2.50811
671.51	67.0403	3.87571	60.1735	2.26663
671.69	66.9003	3.87552	60.0145	2.23552
671.88	66.8436	3.8595	59.8925	2.13369
672.07	66.7674	3.86244	59.876	2.07465
672.26	67.0683	3.928	59.678	2.18001
672.44	67.0461	3.96683	58.893	1.92687
672.63	66.9564	3.99333	59.4335	1.48174
672.82	67.1384	4.04436	59.195	1.45169
673.01	67.1201	4.00673	59.212	1.54998
673.2	66.9539	3.97395	58.949	1.38239
673.38	67.3701	4.04139	59.2715	1.38133
673.57	67.1309	4.02778	59.107	1.54432
673.76	67.2119	4.04589	58.9325	1.43719
673.95	67.3223	4.10229	59.1065	1.53831
674.14	67.1671	4.10171	58.9755	1.6168
674.32	67.3054	4.0957	59.2905	1.67549
674.51	67.5133	4.11222	59.4995	1.61185
674.7	67.5364	4.10443	58.9135	1.90813
674.89	67.755	4.10638	58.8855	2.01631
675.07	67.413	4.14635	59.3575	2.03753
675.26	67.1674	4.1378	59.1995	2.20299
675.45	66.9187	4.09675	59.0515	2.21572
675.64	67.0241	4.08323	59.3555	2.19309
675.82	66.7813	4.08234	59.4325	2.34158
676.01	66.4933	4.07039	59.527	2.28678
676.2	66.8987	4.11257	59.5425	2.3734
676.39	66.6059	4.06001	59.346	2.35184
676.58	66.1559	4.05296	59.3485	2.40098
676.76	66.3989	4.15322	59.0355	2.27299
676.95	65.9501	4.19396	58.6155	2.09693
677.14	66.6611	4.22356	58.379	2.10011
677.33	66.872	4.23091	58.2455	2.18107
677.51	66.834	4.22134	58.1855	2.1938
677.7	66.6814	4.22609	57.781	2.04142
677.89	66.8633	4.19434	57.9885	1.9852
678.08	66.9774	4.22951	57.732	2.14112
678.26	67.1223	4.24339	57.869	1.96151
678.45	66.8907	4.27461	57.612	1.92687
678.64	66.8274	4.24171	57.766	2.11071
678.82	66.4347	4.13298	58.515	2.29385
679.01	66.5224	4.04758	58.5805	2.46745
679.2	66.1681	3.95757	58.2865	2.57139
679.39	66.2514	3.97824	58.3105	2.48513
679.57	66.2731	3.95262	58.329	2.39568
679.76	66.331	3.90148	58.1395	2.56079
679.95	66.6141	3.9971	57.7775	2.54665
680.14	66.6171	3.98938	58.088	2.3978
680.32	66.6457	4.00416	58.1655	2.44624
680.51	66.9324	4.02655	58.2355	2.44624
680.7	67.3921	4.04874	58.17	2.30517
680.89	67.5713	4.0564	57.5145	2.07218
681.07	67.6073	4.09004	57.871	2.05415
681.26	67.5739	4.09711	58.069	1.99475
681.45	67.5684	4.0456	58.148	1.93606
681.63	67.6063	4.04137	58.7055	2.03329
681.82	68.0491	4.08246	58.895	2.09869
682.01	67.9216	4.01638	59.1355	2.17683
682.2	68.2187	3.98575	59.558	2.23304
682.38	67.8963	3.97976	59.429	2.11637
682.57	67.8121	3.97806	59.089	2.11284
682.76	67.3624	3.88289	59.154	2.21537
682.94	67.5119	3.85535	59.426	2.43103
683.13	67.783	3.89317	59.438	2.4282
683.32	67.7924	3.93831	59.59	2.36174
683.5	67.9406	3.95189	59.6605	2.37906
683.69	67.9049	3.98952	59.0715	2.28784
683.88	67.3646	3.98638	59.174	2.28325
684.07	67.1504	3.99779	59.1765	2.23905
684.25	66.8371	4.00518	58.532	2.33275
684.44	66.744	3.98113	58.4645	2.31966
684.63	66.3857	3.92228	59.1365	2.35855
684.81	66.7323	4.02414	59.3145	2.4031
685	66.7321	4.08604	59.528	2.35608
685.19	66.3249	4.07734	59.2815	2.38047
685.37	66.4773	4.07941	59.1465	2.47169
685.56	66.1311	4.09616	59.3945	2.50988
685.75	66.1219	4.16401	59.3735	2.48301
685.93	66.6307	4.14797	59.357	2.38861
686.12	66.5006	4.16731	59.595	2.39709
686.31	66.3656	4.09566	59.3635	2.49998
686.5	66.4599	4.08213	59.622	2.57811
686.68	66.5894	4.10034	59.546	2.65589
686.87	66.5431	4.07906	59.14	2.57599
687.06	66.4047	4.10026	59.191	2.67286
687.24	66.5553	4.05956	59.339	2.67286
687.43	66.2379	4.00931	59.123	2.54841
687.62	66.1453	4.00113	59.1535	2.42927
687.8	66.3591	3.89046	59.1785	2.5417
687.99	66.2519	3.98943	59.6495	2.64988
688.18	66.5476	3.98061	59.4605	2.82949
688.36	66.85	4.02997	59.828	2.64599
688.55	66.8246	4.09141	59.5935	2.59119
688.74	66.9399	4.12538	59.1745	2.49644
688.92	66.6974	4.12109	59.8525	2.61594
689.11	67.0166	4.059	59.84	2.59862
689.29	67.553	4.06848	59.837	2.49679
689.48	67.9399	4.13742	59.5465	2.55089
689.67	68.3869	4.19309	59.123	2.75489
689.85	68.3537	4.24226	59.5335	2.8507
690.04	68.4667	4.18652	59.2655	2.84787
690.23	68.4746	4.16963	59.424	2.59155
690.41	68.4734	4.19865	59.6065	2.70433
690.6	68.8174	4.14208	59.694	2.74428
690.79	69.0687	4.08767	60.27	2.6269
690.97	69.367	4.07601	59.605	2.3681
691.16	69.3711	4.11599	59.221	2.31012
691.35	69.1889	4.16262	59.2785	2.15279
691.53	68.8817	4.1181	59.4365	2.14359
691.72	68.5943	4.04715	59.8625	2.09975
691.91	68.6921	4.05884	59.5875	1.8459
692.09	68.429	4.02451	59.627	1.75362
692.28	68.4157	4.05707	59.3085	1.74266
692.46	68.3821	4.0804	59.0995	1.58144
692.65	68.309	4.0553	58.913	1.731
692.84	68.3146	4.13097	58.718	1.71686
693.02	68.1774	4.17598	58.3895	1.88762
693.21	68.1464	4.16163	58.9425	1.92581
693.4	67.7504	4.13095	58.649	2.1595
693.58	68.3193	4.22341	58.8955	2.33168
693.77	68.6084	4.26153	58.424	2.34052
693.95	68.2016	4.24265	57.7655	2.46109
694.14	68.414	4.28787	57.793	2.31082
694.33	68.3989	4.30256	57.6775	2.28784
694.51	68.3	4.3198	57.8215	2.24754
694.7	68.3754	4.39579	58.1195	2.21572
694.88	68.6703	4.36557	58.104	2.32921
695.07	68.745	4.32441	58.644	2.33911
695.26	68.9211	4.35028	58.336	2.36669
695.44	68.6516	4.25964	58.7405	2.66261
695.63	68.3766	4.19598	58.5265	2.41866
695.81	68.4813	4.24331	58.993	2.31719
696	68.8751	4.25045	59.7515	2.17683
696.19	68.6246	4.23915	59.1055	2.39603
696.37	68.4587	4.1551	58.939	2.47629
696.56	68.6161	4.12255	58.4095	2.63928
696.74	68.6441	4.13706	57.9615	2.59614
696.93	68.1314	4.16158	58.014	2.61205
697.12	68.2267	4.22774	57.887	2.52791
697.3	67.7914	4.17492	58.133	2.28113
697.49	68.126	4.19573	57.931	2.05202
697.67	68.0366	4.20286	57.879	2.07465
697.86	67.8859	4.09656	57.197	2.14748
698.05	68.0003	4.0829	57.347	2.31365
698.23	68.3816	4.09888	57.9295	2.18531
698.42	68.66	4.12835	58.745	2.33416
698.6	68.1654	4.04337	59.0745	2.39886
698.79	67.8476	3.96669	58.996	2.52579
698.97	68.0839	3.94981	59.1115	2.57846
699.16	67.8803	3.89735	58.778	2.65589
699.35	67.9717	3.9018	58.4645	2.83232
699.53	67.94	3.95786	58.385	2.75418
699.72	67.8177	3.94215	58.517	2.73862
699.9	67.8671	3.97219	58.8565	2.59119
700.09	67.7506	4.00552	58.2965	2.66827
700.27	67.3409	3.97948	57.976	2.87722
700.46	67.0329	3.99035	57.2355	2.67605
700.65	67.6277	4.00287	57.201	2.60993
700.83	67.6219	4.05922	57.6765	2.32461
