# Supplementary material for: A signal-like role for floral humidity in a nocturnal pollination system
Source: Nat Commun. 2022 Dec 15;13:7773. doi: 10.1038/s41467-022-35353-8 (PMC9755274; doi:10.1038/s41467-022-35353-8)
Supplement: Supplementary file 6 — Source Data [file 41467_2022_35353_MOESM6_ESM.zip › source data/Supplementary data fig 9.xlsx]

## Sheet: Sheet1
Females								Males
Side bias		unmanipulated control		Hygrosensor blocked		Sham control		Side bias		Unmanipulated control		Hygrosensor blocked		Shamn control
hour	treat	hour	treat	hour	treat	hour	treat	hour	treat	hour	treat	hour	treat	time	treat
6	Ambient	7	Humid	5	Ambient	6	Ambient	6	Ambient	7	Ambient	6	Ambient	6	Ambient
6	Ambient	7	Humid	5	Ambient	6	Ambient	6	Ambient	7	Ambient	6	Ambient	6	Ambient
6	Ambient	7	Humid	5	Ambient	7	Ambient	6	Ambient	7	Ambient	6	Ambient	6	Ambient
6	Ambient	7	Humid	5	Ambient	7	Ambient	6	Ambient	7	Ambient	6	Ambient	6	Ambient
6	Ambient	7	Humid	5	Ambient	8	Ambient	6	Ambient	7	Ambient	6	Ambient	6	Ambient
6	Ambient	7	Humid	7	Ambient	8	Ambient	6	Ambient	7	Ambient	6	Ambient	6	Ambient
6	Ambient	7	Humid	7	Ambient	9	Ambient	7	Ambient	7	Ambient	6	Ambient	6	Ambient
6	Ambient	7	Humid	7	Ambient	9	Ambient	7	Ambient	7	Ambient	6	Ambient	6	Ambient
7	Ambient	7	Humid	8	Ambient	10	Ambient	7	Ambient	7	Ambient	7	Ambient	6	Ambient
7	Ambient	7	Humid	8	Ambient	10	Ambient	7	Ambient	7	Ambient	7	Ambient	7	Ambient
8	Ambient	7	Humid	8	Ambient	10	Ambient	7	Ambient	8	Ambient	7	Ambient	7	Ambient
8	Ambient	7	Humid	8	Ambient	10	Ambient	7	Ambient	8	Ambient	7	Ambient	7	Ambient
8	Ambient	7	Humid	8	Ambient	10	Ambient	7	Ambient	8	Ambient	7	Ambient	7	Ambient
8	Ambient	7	Humid	8	Ambient	10	Ambient	7	Ambient	8	Ambient	7	Ambient	8	Ambient
8	Ambient	7	Humid	8	Ambient	10	Ambient	7	Ambient	8	Ambient	7	Ambient	8	Ambient
8	Ambient	7	Humid	8	Ambient	10	Ambient	8	Ambient	8	Ambient	7	Ambient	8	Ambient
9	Ambient	8	Humid	8	Ambient	10	Ambient	8	Ambient	8	Ambient	7	Ambient	8	Ambient
10	Ambient	8	Humid	9	Ambient	11	Ambient	8	Ambient	8	Ambient	8	Ambient	8	Ambient
10	Ambient	8	Humid	9	Ambient	11	Ambient	8	Ambient	8	Ambient	9	Ambient	8	Ambient
10	Ambient	8	Humid	9	Ambient	11	Ambient	8	Ambient	8	Ambient	9	Ambient	8	Ambient
10	Ambient	8	Humid	9	Ambient	11	Ambient	8	Ambient	9	Ambient	9	Ambient	9	Ambient
10	Ambient	8	Humid	9	Ambient	11	Ambient	8	Ambient	9	Ambient	9	Ambient	9	Ambient
10	Ambient	8	Humid	9	Ambient	11	Ambient	9	Ambient	9	Ambient	9	Ambient	9	Ambient
10	Ambient	8	Humid	9	Ambient	11	Ambient	9	Ambient	9	Ambient	9	Ambient	10	Ambient
10	Ambient	8	Humid	10	Ambient	11	Ambient	9	Ambient	9	Ambient	10	Ambient	10	Ambient
10	Ambient	8	Humid	10	Ambient	11	Ambient	9	Ambient	10	Ambient	10	Ambient	10	Ambient
10	Ambient	8	Humid	1	Ambient	12	Ambient	9	Ambient	10	Ambient	10	Ambient	10	Ambient
10	Ambient	8	Humid	1	Ambient	1	Ambient	9	Ambient	10	Ambient	11	Ambient	10	Ambient
10	Ambient	8	Humid	1	Ambient	1	Ambient	9	Ambient	10	Ambient	11	Ambient	10	Ambient
11	Ambient	8	Humid	1	Ambient	1	Ambient	9	Ambient	10	Ambient	1	Ambient	10	Ambient
11	Ambient	8	Humid	1	Ambient	1	Ambient	9	Ambient	10	Ambient	1	Ambient	10	Ambient
11	Ambient	8	Humid	1	Ambient	1	Ambient	9	Ambient	10	Ambient	1	Ambient	10	Ambient
11	Ambient	8	Humid	1	Ambient	1	Ambient	10	Ambient	10	Ambient	1	Ambient	10	Ambient
12	Ambient	8	Humid	1	Ambient	1	Ambient	10	Ambient	10	Ambient	1	Ambient	10	Ambient
12	Ambient	8	Humid	1	Ambient	1	Ambient	10	Ambient	10	Ambient	1	Ambient	10	Ambient
1	Ambient	8	Humid	1	Ambient	1	Ambient	10	Ambient	10	Ambient	2	Ambient	10	Ambient
1	Ambient	9	Humid	1	Ambient	1	Ambient	10	Ambient	10	Ambient	2	Ambient	1	Ambient
1	Ambient	9	Humid	1	Ambient	1	Ambient	10	Ambient	10	Ambient	2	Ambient	1	Ambient
1	Ambient	9	Humid	2	Ambient	1	Ambient	10	Ambient	10	Ambient	2	Ambient	1	Ambient
1	Ambient	9	Humid	2	Ambient	1	Ambient	10	Ambient	10	Ambient	2	Ambient	1	Ambient
1	Ambient	9	Humid	2	Ambient	1	Ambient	10	Ambient	10	Ambient	2	Ambient	1	Ambient
1	Ambient	9	Humid	2	Ambient	1	Ambient	10	Ambient	10	Ambient	2	Ambient	1	Ambient
1	Ambient	9	Humid	2	Ambient	1	Ambient	10	Ambient	10	Ambient	2	Ambient	1	Ambient
1	Ambient	9	Humid	2	Ambient	1	Ambient	11	Ambient	10	Ambient	2	Ambient	1	Ambient
1	Ambient	9	Humid	2	Ambient	1	Ambient	11	Ambient	10	Ambient	2	Ambient	1	Ambient
1	Ambient	9	Humid	2	Ambient	1	Ambient	11	Ambient	10	Ambient	2	Ambient	1	Ambient
1	Ambient	9	Humid	2	Ambient	1	Ambient	11	Ambient	10	Ambient	2	Ambient	1	Ambient
1	Ambient	9	Humid	2	Ambient	1	Ambient	11	Ambient	10	Ambient	2	Ambient	1	Ambient
1	Ambient	9	Humid	2	Ambient	1	Ambient	11	Ambient	11	Ambient	2	Ambient	1	Ambient
1	Ambient	9	Humid	2	Ambient	1	Ambient	12	Ambient	11	Ambient	2	Ambient	2	Ambient
1	Ambient	9	Humid	2	Ambient	1	Ambient	1	Ambient	11	Ambient	2	Ambient	2	Ambient
1	Ambient	9	Humid	2	Ambient	1	Ambient	1	Ambient	11	Ambient	2	Ambient	2	Ambient
1	Ambient	9	Humid	2	Ambient	1	Ambient	1	Ambient	12	Ambient	2	Ambient	2	Ambient
1	Ambient	9	Humid	2	Ambient	1	Ambient	1	Ambient	12	Ambient	2	Ambient	2	Ambient
1	Ambient	10	Humid	2	Ambient	1	Ambient	1	Ambient	12	Ambient	2	Ambient	2	Ambient
1	Ambient	10	Humid	2	Ambient	1	Ambient	1	Ambient	12	Ambient	3	Ambient	2	Ambient
1	Ambient	10	Humid	2	Ambient	1	Ambient	1	Ambient	12	Ambient	3	Ambient	2	Ambient
1	Ambient	10	Humid	3	Ambient	1	Ambient	1	Ambient	12	Ambient	3	Ambient	2	Ambient
2	Ambient	10	Humid	3	Ambient	1	Ambient	1	Ambient	12	Ambient	3	Ambient	2	Ambient
2	Ambient	10	Humid	3	Ambient	1	Ambient	1	Ambient	12	Ambient	3	Ambient	2	Ambient
2	Ambient	10	Humid	3	Ambient	1	Ambient	1	Ambient	12	Ambient	3	Ambient	2	Ambient
2	Ambient	10	Humid	3	Ambient	1	Ambient	1	Ambient	12	Ambient	3	Ambient	2	Ambient
2	Ambient	10	Humid	3	Ambient	1	Ambient	1	Ambient	12	Ambient	3	Ambient	2	Ambient
2	Ambient	10	Humid	3	Ambient	1	Ambient	1	Ambient	12	Ambient	3	Ambient	2	Ambient
2	Ambient	10	Humid	3	Ambient	1	Ambient	1	Ambient	12	Ambient	4	Ambient	2	Ambient
2	Ambient	10	Humid	3	Ambient	1	Ambient	1	Ambient	12	Ambient	4	Ambient	2	Ambient
2	Ambient	10	Humid	3	Ambient	1	Ambient	1	Ambient	12	Ambient	5	Ambient	2	Ambient
2	Ambient	10	Humid	3	Ambient	1	Ambient	1	Ambient	12	Ambient	5	Ambient	2	Ambient
2	Ambient	10	Humid	4	Ambient	1	Ambient	1	Ambient	12	Ambient	5	Ambient	2	Ambient
2	Ambient	10	Humid	4	Ambient	2	Ambient	1	Ambient	12	Ambient	5	Ambient	2	Ambient
2	Ambient	10	Humid	4	Ambient	2	Ambient	2	Ambient	12	Ambient	5	Ambient	2	Ambient
2	Ambient	10	Humid	4	Ambient	2	Ambient	2	Ambient	12	Ambient	5	Ambient	2	Ambient
2	Ambient	10	Humid	5	Humid	2	Ambient	2	Ambient	12	Ambient	5	Ambient	2	Ambient
2	Ambient	10	Humid	5	Humid	2	Ambient	2	Ambient	12	Ambient	5	Ambient	2	Ambient
2	Ambient	10	Humid	5	Humid	2	Ambient	2	Ambient	12	Ambient	5	Ambient	2	Ambient
2	Ambient	10	Humid	6	Humid	2	Ambient	2	Ambient	12	Ambient	5	Ambient	2	Ambient
2	Ambient	10	Humid	6	Humid	2	Ambient	2	Ambient	12	Ambient	5	Ambient	2	Ambient
2	Ambient	10	Humid	7	Humid	2	Ambient	3	Ambient	12	Ambient	5	Ambient	2	Ambient
3	Ambient	10	Humid	7	Humid	2	Ambient	3	Ambient	1	Ambient	5	Ambient	2	Ambient
3	Ambient	10	Humid	7	Humid	2	Ambient	3	Ambient	1	Ambient	6	Humid	2	Ambient
4	Ambient	10	Humid	7	Humid	2	Ambient	3	Ambient	1	Ambient	6	Humid	2	Ambient
4	Ambient	10	Humid	7	Humid	2	Ambient	3	Ambient	1	Ambient	6	Humid	3	Ambient
4	Ambient	10	Humid	8	Humid	2	Ambient	3	Ambient	1	Ambient	6	Humid	3	Ambient
6	Humid	10	Humid	8	Humid	2	Ambient	3	Ambient	1	Ambient	7	Humid	3	Ambient
6	Humid	10	Humid	8	Humid	2	Ambient	3	Ambient	1	Ambient	7	Humid	3	Ambient
6	Humid	10	Humid	8	Humid	2	Ambient	3	Ambient	1	Ambient	7	Humid	3	Ambient
6	Humid	10	Humid	8	Humid	2	Ambient	3	Ambient	1	Ambient	7	Humid	3	Ambient
6	Humid	10	Humid	9	Humid	2	Ambient	3	Ambient	1	Ambient	7	Humid	3	Ambient
7	Humid	10	Humid	9	Humid	2	Ambient	3	Ambient	1	Ambient	7	Humid	3	Ambient
7	Humid	10	Humid	9	Humid	2	Ambient	3	Ambient	1	Ambient	7	Humid	3	Ambient
7	Humid	10	Humid	9	Humid	2	Ambient	4	Ambient	1	Ambient	7	Humid	3	Ambient
8	Humid	10	Humid	9	Humid	2	Ambient	5	Ambient	1	Ambient	7	Humid	3	Ambient
8	Humid	10	Humid	9	Humid	2	Ambient	5	Ambient	1	Ambient	8	Humid	3	Ambient
8	Humid	10	Humid	9	Humid	2	Ambient	6	Humid	1	Ambient	8	Humid	3	Ambient
8	Humid	10	Humid	10	Humid	2	Ambient	6	Humid	1	Ambient	9	Humid	3	Ambient
9	Humid	10	Humid	1	Humid	2	Ambient	6	Humid	1	Ambient	9	Humid	3	Ambient
9	Humid	11	Humid	1	Humid	2	Ambient	6	Humid	1	Ambient	9	Humid	3	Ambient
10	Humid	11	Humid	1	Humid	2	Ambient	6	Humid	2	Ambient	9	Humid	3	Ambient
10	Humid	11	Humid	1	Humid	2	Ambient	6	Humid	2	Ambient	9	Humid	3	Ambient
10	Humid	11	Humid	1	Humid	2	Ambient	6	Humid	2	Ambient	9	Humid	3	Ambient
10	Humid	11	Humid	1	Humid	2	Ambient	6	Humid	2	Ambient	10	Humid	4	Ambient
10	Humid	11	Humid	1	Humid	2	Ambient	6	Humid	2	Ambient	10	Humid	4	Ambient
10	Humid	11	Humid	1	Humid	2	Ambient	7	Humid	2	Ambient	11	Humid	4	Ambient
10	Humid	11	Humid	1	Humid	2	Ambient	7	Humid	2	Ambient	11	Humid	4	Ambient
10	Humid	11	Humid	2	Humid	2	Ambient	7	Humid	2	Ambient	11	Humid	4	Ambient
11	Humid	11	Humid	2	Humid	2	Ambient	7	Humid	2	Ambient	11	Humid	4	Ambient
11	Humid	11	Humid	2	Humid	2	Ambient	7	Humid	2	Ambient	1	Humid	4	Ambient
12	Humid	11	Humid	2	Humid	2	Ambient	7	Humid	2	Ambient	1	Humid	4	Ambient
12	Humid	11	Humid	2	Humid	2	Ambient	7	Humid	2	Ambient	1	Humid	4	Ambient
12	Humid	11	Humid	2	Humid	2	Ambient	7	Humid	2	Ambient	2	Humid	4	Ambient
12	Humid	11	Humid	2	Humid	3	Ambient	7	Humid	2	Ambient	2	Humid	5	Ambient
1	Humid	11	Humid	2	Humid	3	Ambient	8	Humid	2	Ambient	2	Humid	5	Ambient
1	Humid	11	Humid	2	Humid	3	Ambient	9	Humid	2	Ambient	2	Humid	5	Ambient
1	Humid	11	Humid	2	Humid	3	Ambient	9	Humid	2	Ambient	2	Humid	6	Humid
1	Humid	11	Humid	2	Humid	3	Ambient	9	Humid	2	Ambient	2	Humid	6	Humid
1	Humid	11	Humid	3	Humid	3	Ambient	9	Humid	2	Ambient	2	Humid	6	Humid
1	Humid	11	Humid	3	Humid	3	Ambient	9	Humid	2	Ambient	2	Humid	6	Humid
1	Humid	11	Humid	3	Humid	4	Ambient	9	Humid	2	Ambient	2	Humid	6	Humid
1	Humid	12	Humid	4	Humid	4	Ambient	9	Humid	2	Ambient	2	Humid	6	Humid
1	Humid	12	Humid	4	Humid	4	Ambient	9	Humid	2	Ambient	2	Humid	6	Humid
1	Humid	12	Humid	4	Humid	4	Ambient	9	Humid	2	Ambient	2	Humid	6	Humid
1	Humid	12	Humid	4	Humid	5	Ambient	9	Humid	2	Ambient	2	Humid	6	Humid
1	Humid	12	Humid	4	Humid	6	Humid	9	Humid	2	Ambient	2	Humid	6	Humid
1	Humid	12	Humid	4	Humid	6	Humid	9	Humid	2	Ambient	2	Humid	6	Humid
1	Humid	12	Humid	4	Humid	6	Humid	9	Humid	2	Ambient	2	Humid	6	Humid
1	Humid	12	Humid			7	Humid	10	Humid	2	Ambient	2	Humid	6	Humid
1	Humid	12	Humid			7	Humid	10	Humid	2	Ambient	2	Humid	6	Humid
1	Humid	12	Humid			7	Humid	10	Humid	2	Ambient	2	Humid	7	Humid
1	Humid	12	Humid			8	Humid	10	Humid	2	Ambient	2	Humid	7	Humid
1	Humid	12	Humid			9	Humid	10	Humid	2	Ambient	2	Humid	7	Humid
1	Humid	12	Humid			9	Humid	10	Humid	2	Ambient	2	Humid	7	Humid
1	Humid	12	Humid			9	Humid	10	Humid	2	Ambient	2	Humid	7	Humid
1	Humid	12	Humid			9	Humid	10	Humid	2	Ambient	2	Humid	7	Humid
1	Humid	12	Humid			9	Humid	10	Humid	2	Ambient	2	Humid	7	Humid
2	Humid	12	Humid			10	Humid	10	Humid	2	Ambient	3	Humid	8	Humid
2	Humid	12	Humid			10	Humid	10	Humid	2	Ambient	3	Humid	8	Humid
2	Humid	12	Humid			10	Humid	10	Humid	2	Ambient	3	Humid	8	Humid
2	Humid	12	Humid			10	Humid	11	Humid	2	Ambient	3	Humid	8	Humid
2	Humid	12	Humid			10	Humid	11	Humid	2	Ambient	3	Humid	8	Humid
2	Humid	12	Humid			10	Humid	11	Humid	2	Ambient	3	Humid	8	Humid
2	Humid	12	Humid			10	Humid	11	Humid	2	Ambient	3	Humid	8	Humid
3	Humid	12	Humid			10	Humid	11	Humid	2	Ambient	3	Humid	8	Humid
3	Humid	12	Humid			10	Humid	12	Humid	2	Ambient	5	Humid	9	Humid
5	Humid	12	Humid			10	Humid	12	Humid	2	Ambient	5	Humid	9	Humid
5	Humid	12	Humid			10	Humid	1	Humid	2	Ambient	5	Humid	10	Humid
		1	Humid			10	Humid	1	Humid	2	Ambient	5	Humid	10	Humid
		1	Humid			10	Humid	1	Humid	2	Ambient	5	Humid	10	Humid
		1	Humid			10	Humid	1	Humid	2	Ambient	5	Humid	10	Humid
		1	Humid			11	Humid	1	Humid	2	Ambient	5	Humid	10	Humid
		1	Humid			11	Humid	1	Humid	2	Ambient	5	Humid	10	Humid
		1	Humid			11	Humid	1	Humid	2	Ambient	5	Humid	10	Humid
		1	Humid			11	Humid	1	Humid	2	Ambient			10	Humid
		1	Humid			11	Humid	1	Humid	2	Ambient			10	Humid
		1	Humid			11	Humid	1	Humid	2	Ambient			10	Humid
		1	Humid			11	Humid	1	Humid	2	Ambient			10	Humid
		1	Humid			1	Humid	1	Humid	2	Ambient			10	Humid
		1	Humid			1	Humid	1	Humid	2	Ambient			10	Humid
		1	Humid			1	Humid	1	Humid	2	Ambient			10	Humid
		1	Humid			1	Humid	1	Humid	2	Ambient			10	Humid
		1	Humid			1	Humid	1	Humid	2	Ambient			10	Humid
		2	Humid			1	Humid	1	Humid	2	Ambient			10	Humid
		2	Humid			1	Humid	1	Humid	3	Ambient			11	Humid
		2	Humid			1	Humid	1	Humid	3	Ambient			1	Humid
		2	Humid			1	Humid	1	Humid	3	Ambient			1	Humid
		2	Humid			1	Humid	1	Humid	3	Ambient			1	Humid
		2	Humid			1	Humid	2	Humid	3	Ambient			1	Humid
		2	Humid			1	Humid	2	Humid	3	Ambient			1	Humid
		2	Humid			1	Humid	2	Humid	3	Ambient			1	Humid
		2	Humid			1	Humid	3	Humid	3	Ambient			1	Humid
		2	Humid			1	Humid	3	Humid	3	Ambient			1	Humid
		2	Humid			1	Humid	3	Humid	3	Ambient			1	Humid
		2	Humid			1	Humid	3	Humid	3	Ambient			1	Humid
		2	Humid			1	Humid	3	Humid	3	Ambient			1	Humid
		2	Humid			1	Humid	3	Humid	3	Ambient			1	Humid
		2	Humid			1	Humid	3	Humid	3	Ambient			1	Humid
		2	Humid			1	Humid	3	Humid	3	Ambient			1	Humid
		2	Humid			1	Humid	4	Humid	3	Ambient			2	Humid
		2	Humid			1	Humid	5	Humid	3	Ambient			2	Humid
		2	Humid			1	Humid	5	Humid	3	Ambient			2	Humid
		2	Humid			1	Humid	5	Humid	3	Ambient			2	Humid
		2	Humid			1	Humid			3	Ambient			2	Humid
		2	Humid			1	Humid			3	Ambient			2	Humid
		2	Humid			1	Humid			3	Ambient			2	Humid
		2	Humid			1	Humid			3	Ambient			2	Humid
		2	Humid			1	Humid			3	Ambient			2	Humid
		2	Humid			1	Humid			3	Ambient			2	Humid
		2	Humid			1	Humid			3	Ambient			2	Humid
		2	Humid			1	Humid			3	Ambient			2	Humid
		2	Humid			1	Humid			3	Ambient			2	Humid
		2	Humid			1	Humid			3	Ambient			2	Humid
		2	Humid			1	Humid			3	Ambient			2	Humid
		2	Humid			1	Humid			3	Ambient			2	Humid
		2	Humid			1	Humid			3	Ambient			2	Humid
		2	Humid			1	Humid			3	Ambient			2	Humid
		2	Humid			1	Humid			3	Ambient			2	Humid
		2	Humid			1	Humid			4	Ambient			2	Humid
		2	Humid			1	Humid			4	Ambient			2	Humid
		2	Humid			1	Humid			4	Ambient			2	Humid
		2	Humid			1	Humid			4	Ambient			2	Humid
		2	Humid			2	Humid			4	Ambient			2	Humid
		2	Humid			2	Humid			4	Ambient			2	Humid
		2	Humid			2	Humid			4	Ambient			2	Humid
		2	Humid			2	Humid			4	Ambient			2	Humid
		2	Humid			2	Humid			4	Ambient			2	Humid
		2	Humid			2	Humid			4	Ambient			2	Humid
		2	Humid			2	Humid			4	Ambient			2	Humid
		2	Humid			2	Humid			4	Ambient			2	Humid
		2	Humid			2	Humid			4	Ambient			2	Humid
		3	Humid			2	Humid			4	Ambient			2	Humid
		3	Humid			2	Humid			4	Ambient			2	Humid
		3	Humid			2	Humid			4	Ambient			2	Humid
		3	Humid			2	Humid			4	Ambient			2	Humid
		3	Humid			2	Humid			4	Ambient			2	Humid
		3	Humid			2	Humid			4	Ambient			2	Humid
		3	Humid			2	Humid			4	Ambient			2	Humid
		3	Humid			2	Humid			4	Ambient			3	Humid
		3	Humid			2	Humid			4	Ambient			3	Humid
		3	Humid			2	Humid			5	Ambient			3	Humid
		3	Humid			2	Humid			5	Ambient			3	Humid
		3	Humid			2	Humid			5	Ambient			3	Humid
		3	Humid			2	Humid			5	Ambient			3	Humid
		3	Humid			2	Humid			5	Ambient			3	Humid
		3	Humid			2	Humid			5	Ambient			3	Humid
		3	Humid			2	Humid			5	Ambient			3	Humid
		3	Humid			2	Humid			5	Ambient			3	Humid
		3	Humid			2	Humid			5	Ambient			3	Humid
		3	Humid			2	Humid			5	Ambient			3	Humid
		3	Humid			2	Humid			5	Ambient			3	Humid
		3	Humid			2	Humid			5	Ambient			3	Humid
		3	Humid			2	Humid			5	Ambient			3	Humid
		3	Humid			2	Humid			5	Ambient			3	Humid
		3	Humid			2	Humid			5	Ambient			3	Humid
		3	Humid			2	Humid			6	Ambient			3	Humid
		3	Humid			2	Humid			6	Ambient			3	Humid
		3	Humid			2	Humid			6	Ambient			3	Humid
		3	Humid			2	Humid			6	Ambient			4	Humid
		3	Humid			2	Humid			6	Ambient			4	Humid
		3	Humid			2	Humid			6	Ambient			4	Humid
		3	Humid			2	Humid			6	Ambient			4	Humid
		3	Humid			2	Humid			6	Ambient			4	Humid
		3	Humid			2	Humid			6	Ambient			4	Humid
		3	Humid			2	Humid			6	Ambient			4	Humid
		3	Humid			2	Humid			6	Ambient			4	Humid
		3	Humid			2	Humid			6	Ambient			4	Humid
		3	Humid			2	Humid			6	Ambient			4	Humid
		3	Humid			2	Humid			6	Ambient			4	Humid
		3	Humid			2	Humid			6	Ambient			4	Humid
		3	Humid			2	Humid			6	Ambient			4	Humid
		3	Humid			2	Humid			6	Ambient			4	Humid
		3	Humid			2	Humid			6	Ambient			4	Humid
		3	Humid			2	Humid			6	Ambient			4	Humid
		3	Humid			3	Humid			6	Ambient			4	Humid
		3	Humid			3	Humid			6	Ambient			4	Humid
		3	Humid			3	Humid			7	Humid			5	Humid
		3	Humid			3	Humid			7	Humid			5	Humid
		3	Humid			4	Humid			7	Humid			5	Humid
		3	Humid			4	Humid			7	Humid			5	Humid
		3	Humid			4	Humid			7	Humid
		3	Humid			4	Humid			7	Humid
		3	Humid			4	Humid			7	Humid
		3	Humid			5	Humid			7	Humid
		3	Humid							7	Humid
		3	Humid							7	Humid
		3	Humid							7	Humid
		3	Humid							7	Humid
		3	Humid							7	Humid
		3	Humid							7	Humid
		3	Humid							8	Humid
		3	Humid							8	Humid
		4	Humid							8	Humid
		4	Humid							8	Humid
		4	Humid							8	Humid
		4	Humid							8	Humid
		4	Humid							8	Humid
		4	Humid							8	Humid
		4	Humid							8	Humid
		4	Humid							8	Humid
		4	Humid							8	Humid
		4	Humid							8	Humid
		4	Humid							8	Humid
		4	Humid							8	Humid
		4	Humid							8	Humid
		4	Humid							8	Humid
		5	Humid							8	Humid
		5	Humid							8	Humid
		5	Humid							9	Humid
		5	Humid							9	Humid
		5	Humid							9	Humid
		5	Humid							9	Humid
		5	Humid							9	Humid
		5	Humid							9	Humid
		5	Humid							9	Humid
		5	Humid							9	Humid
		6	Humid							10	Humid
		6	Humid							10	Humid
		6	Humid							10	Humid
		6	Humid							10	Humid
		6	Humid							10	Humid
		6	Humid							10	Humid
		6	Humid							10	Humid
		6	Humid							10	Humid
		6	Humid							10	Humid
		6	Humid							10	Humid
		6	Humid							10	Humid
		6	Humid							10	Humid
		6	Humid							10	Humid
		6	Humid							10	Humid
		6	Humid							10	Humid
		6	Humid							10	Humid
		6	Humid							10	Humid
		7	Ambient							10	Humid
		7	Ambient							10	Humid
		7	Ambient							10	Humid
		7	Ambient							11	Humid
		7	Ambient							11	Humid
		7	Ambient							11	Humid
		7	Ambient							11	Humid
		7	Ambient							11	Humid
		7	Ambient							11	Humid
		7	Ambient							11	Humid
		7	Ambient							11	Humid
		7	Ambient							11	Humid
		7	Ambient							11	Humid
		7	Ambient							12	Humid
		7	Ambient							12	Humid
		8	Ambient							12	Humid
		8	Ambient							12	Humid
		8	Ambient							12	Humid
		8	Ambient							12	Humid
		8	Ambient							12	Humid
		8	Ambient							12	Humid
		8	Ambient							12	Humid
		8	Ambient							12	Humid
		8	Ambient							12	Humid
		8	Ambient							12	Humid
		8	Ambient							12	Humid
		8	Ambient							12	Humid
		8	Ambient							12	Humid
		8	Ambient							12	Humid
		8	Ambient							12	Humid
		8	Ambient							12	Humid
		8	Ambient							12	Humid
		9	Ambient							12	Humid
		9	Ambient							12	Humid
		9	Ambient							12	Humid
		9	Ambient							12	Humid
		9	Ambient							12	Humid
		9	Ambient							12	Humid
		9	Ambient							12	Humid
		9	Ambient							12	Humid
		9	Ambient							1	Humid
		9	Ambient							1	Humid
		9	Ambient							1	Humid
		9	Ambient							1	Humid
		9	Ambient							1	Humid
		9	Ambient							1	Humid
		9	Ambient							1	Humid
		9	Ambient							1	Humid
		9	Ambient							1	Humid
		9	Ambient							1	Humid
		9	Ambient							1	Humid
		10	Ambient							1	Humid
		10	Ambient							1	Humid
		10	Ambient							1	Humid
		10	Ambient							1	Humid
		10	Ambient							1	Humid
		10	Ambient							1	Humid
		10	Ambient							1	Humid
		10	Ambient							1	Humid
		10	Ambient							1	Humid
		10	Ambient							1	Humid
		10	Ambient							1	Humid
		10	Ambient							1	Humid
		10	Ambient							1	Humid
		10	Ambient							1	Humid
		10	Ambient							1	Humid
		10	Ambient							1	Humid
		10	Ambient							2	Humid
		10	Ambient							2	Humid
		10	Ambient							2	Humid
		10	Ambient							2	Humid
		10	Ambient							2	Humid
		10	Ambient							2	Humid
		10	Ambient							2	Humid
		10	Ambient							2	Humid
		10	Ambient							2	Humid
		10	Ambient							2	Humid
		11	Ambient							2	Humid
		11	Ambient							2	Humid
		11	Ambient							2	Humid
		11	Ambient							2	Humid
		11	Ambient							2	Humid
		11	Ambient							2	Humid
		11	Ambient							2	Humid
		11	Ambient							2	Humid
		11	Ambient							2	Humid
		11	Ambient							2	Humid
		12	Ambient							2	Humid
		12	Ambient							2	Humid
		12	Ambient							2	Humid
		12	Ambient							2	Humid
		12	Ambient							2	Humid
		12	Ambient							2	Humid
		12	Ambient							2	Humid
		12	Ambient							2	Humid
		12	Ambient							2	Humid
		12	Ambient							2	Humid
		12	Ambient							2	Humid
		12	Ambient							2	Humid
		12	Ambient							2	Humid
		12	Ambient							2	Humid
		12	Ambient							2	Humid
		12	Ambient							2	Humid
		1	Ambient							2	Humid
		1	Ambient							2	Humid
		1	Ambient							2	Humid
		1	Ambient							2	Humid
		1	Ambient							2	Humid
		1	Ambient							2	Humid
		1	Ambient							2	Humid
		2	Ambient							2	Humid
		2	Ambient							2	Humid
		2	Ambient							2	Humid
		2	Ambient							2	Humid
		2	Ambient							2	Humid
		2	Ambient							2	Humid
		2	Ambient							2	Humid
		2	Ambient							2	Humid
		2	Ambient							2	Humid
		2	Ambient							2	Humid
		2	Ambient							2	Humid
		2	Ambient							2	Humid
		2	Ambient							2	Humid
		2	Ambient							2	Humid
		2	Ambient							2	Humid
		2	Ambient							2	Humid
		2	Ambient							2	Humid
		2	Ambient							2	Humid
		2	Ambient							2	Humid
		2	Ambient							2	Humid
		2	Ambient							2	Humid
		2	Ambient							2	Humid
		2	Ambient							2	Humid
		2	Ambient							2	Humid
		2	Ambient							2	Humid
		2	Ambient							2	Humid
		2	Ambient							2	Humid
		2	Ambient							2	Humid
		2	Ambient							2	Humid
		2	Ambient							2	Humid
		2	Ambient							2	Humid
		2	Ambient							2	Humid
		2	Ambient							2	Humid
		2	Ambient							3	Humid
		2	Ambient							3	Humid
		3	Ambient							3	Humid
		3	Ambient							3	Humid
		3	Ambient							3	Humid
		3	Ambient							3	Humid
		3	Ambient							3	Humid
		3	Ambient							3	Humid
		3	Ambient							3	Humid
		3	Ambient							3	Humid
		3	Ambient							3	Humid
		3	Ambient							3	Humid
		3	Ambient							3	Humid
		3	Ambient							3	Humid
		3	Ambient							3	Humid
		3	Ambient							3	Humid
		3	Ambient							3	Humid
		3	Ambient							3	Humid
		3	Ambient							3	Humid
		3	Ambient							3	Humid
		3	Ambient							3	Humid
		3	Ambient							3	Humid
		3	Ambient							3	Humid
		3	Ambient							3	Humid
		3	Ambient							3	Humid
		3	Ambient							3	Humid
		3	Ambient							3	Humid
		3	Ambient							3	Humid
		3	Ambient							3	Humid
		3	Ambient							3	Humid
		3	Ambient							3	Humid
		3	Ambient							3	Humid
		3	Ambient							3	Humid
		3	Ambient							3	Humid
		3	Ambient							3	Humid
		3	Ambient							3	Humid
		3	Ambient							3	Humid
		3	Ambient							3	Humid
		3	Ambient							3	Humid
		3	Ambient							3	Humid
		4	Ambient							3	Humid
		4	Ambient							3	Humid
		4	Ambient							4	Humid
		4	Ambient							4	Humid
		4	Ambient							4	Humid
		4	Ambient							4	Humid
		4	Ambient							4	Humid
		4	Ambient							4	Humid
		4	Ambient							4	Humid
		4	Ambient							4	Humid
		5	Ambient							4	Humid
		5	Ambient							4	Humid
		5	Ambient							4	Humid
		5	Ambient							4	Humid
		5	Ambient							4	Humid
		5	Ambient							4	Humid
		6	Ambient							4	Humid
		6	Ambient							4	Humid
		6	Ambient							4	Humid
		6	Ambient							4	Humid
		6	Ambient							4	Humid
		6	Ambient							4	Humid
		6	Ambient							4	Humid
		6	Ambient							4	Humid
		6	Ambient							4	Humid
		6	Ambient							4	Humid
		6	Ambient							4	Humid
		6	Ambient							4	Humid
										4	Humid
										4	Humid
										5	Humid
										5	Humid
										5	Humid
										5	Humid
										5	Humid
										5	Humid
										5	Humid
										5	Humid
										5	Humid
										5	Humid
										5	Humid
										5	Humid
										5	Humid
										5	Humid
										5	Humid
										5	Humid
										5	Humid
										5	Humid
										5	Humid
										6	Humid
										6	Humid
										6	Humid
										6	Humid
										6	Humid
										6	Humid
										6	Humid
										6	Humid
										6	Humid
										6	Humid
										6	Humid
										6	Humid
										6	Humid
										6	Humid
										6	Humid
										6	Humid
										6	Humid
										6	Humid
										6	Humid
										6	Humid
										6	Humid
